# Supplementary material for: Ten genes and two topologies: an exploration of higher relationships in skipper butterflies (Hesperiidae)
Source: PeerJ. 2016 Dec 6;4:e2653. doi: 10.7717/peerj.2653 (PMC5144725; doi:10.7717/peerj.2653)
Supplement: Supplemental Information 12 — The gene partitions in this concatenated aligned sequence file is: ArgKin = 1-596, CAD = 597-1446, COI = 1447-2921, EF1A = 2922-416, GAPDH = 4162-4852, IDH = 4853-5562, MDH = 5563-6298, RPS2 = 6299-6709, RPS5 = 6710-7326, WGL = 7327-7726. [file peerj-04-2653-s012.fasta]

>Achalarus_albociliatus_186ADW
???????????????GTCTCCTCCACCCTGTCCGGCCTCGAGGGCKAGCTCAAGGGCACT
TTCTACCCCCTGACCGGCATGTCCAAGCAAACCCAGCAGCAGCTCATCGACGACCATTTC
CTCTTCAAGGAGGGTGACCGCTTCCTCCAGAGCGCCAACGCTTGCCGCTTCTGGCCCACT
GGCCGCGGTATCTACCACAACGAGAACAAGACCTTCCTCGTGTGGTGCAACGAGGAGGAC
CACCTCCGTATCATCTCGATGCAGATGGGCGGCGACCTGAAGGCTGTGTACAAGAGGCTC
GTGACCGGCGTCAACGACGTCGAGAAGAGGATTCCGTTCTCGCACAATGACCGTCTCGGT
TTCCTGACGTTCTGCCCTACCAACCTGGGAACCACCGTGCGCGCGTCCGTGCACATCAAG
CTGCCCAAGCTGGCGGCGGACAAGGCGAGGCTCGAGGAAGTAGCGTCCAAGTACCACTTG
CAGGTGCGCGGAACTCGCGGCGAGCACACCGAGGCCGAGGGCGGCGTCTACGACGTCTCC
AACAAGAGGCGCATGGGCCTCACTGAGTACGAGGCCGTCAAGGAAATGTACGACGGNAGC
TTGGATTATTGTGTAGTAAAGATTCCACGATGGNATTTAGCAAAGTTTAACAGAGTAAGT
ACAAAAATTGGAAGTTCCATGAAAAGTGTTGGAGAAGTAATGGCCATTGGTAGAAATTTT
GAAGAAGCGTTTCARAAGGCGTTAAGGATGGTAGATGAAAATGTAAATGGCTTTGACCCT
AACATTAAAAATGTAAATGAGGACGAGTTGAGAGAACCTACGGATAAAAGGATGTTTGTT
TTAGCAGCTGCTTTAAAAAAGGGTTACAGTGTTAATAAGCTATATGAACTGACTAAAATA
GACCGTTGGTTCCTACATAAATTTAAAAATATAATAGATTACTACAATAACCTTGAAGCT
GTCAGCTGTGGATCTATAACATACGAAATTTTGAAGAACGCTAAACAAATTGGATTTTCA
GATAAACAAATTGCTGCAGCTATTAAAAGTACCGAATTAGCTGTTAGAAAACTCAGAGAA
GAGCACAATATTACTCCTTTTGTTAAAAAAATTGATACAGTWGCAGCTGAATGGCCAGCT
TCAACGAACTATCTTTATCTGACGTATAATGGTAGCGCACATGATTTAGATTTCCCCGGC
GAATTCGTAATGGTATTGGGATCTGGTGTATACAGGATTGGAAGTTCCGTTGAATTTGAT
TGGTGTGCTGTTGGATGCTTAAGAGAGTTGAAAAATCAAGGGAAAAAGACGATAATGATT
AATTACAATCCCGAGACTGTTAGTACTGATTACGATATGAGTGATAGGTTGTATTTCGAG
GAAATCTCTTTTGAAGTAGTAATGGACATATATAAAATCGAGCAACCTGATGGTGTCATA
TTATGT?ACCTTATATTTTATTTTTGGAATTTGAGCAGGATTAGTAGGAACTTCTTTAAG
TTTACTTATTCGAACTGAATTAGGAACTCCAGGATCTTTAATTGGAGATGATCAAATTTA
TAATACTATTGTAACAGCTCATGCTTTTATTATAATTTTTTTTATAGTTATGCCTATTAT
AATTGGAGGATTTGGAAATTGACTAGTTCCCCTTATATTAGGAGCCCCTGACATAGCTTT
CCCTCGTATAAATAATATAAGATTTTGATTATTACCCCCATCTTTAACTCTTTTAATTTC
AAGAAGAATTGTAGAAAATGGTGCAGGTACTGGATGAACAGTTTATCCCCCTTTATCCTC
TAATATTGCCCACCAAGGAGCATCAGTAGATTTAGCAATTTTTTCTTTACATTTAGCTGG
AATTTCTTCTATTCTTGGAGCTATTAACTTTATTACAACTATTATTAATATACGAATTAA
TAATTTATCATTTGATCAAATACCATTATTTATTTGAGCTGTCGGAATTACAGCCTTATT
ATTATTACTTTCTTTACCTGTTTTAGCTGGAGCTATTACTATATTATTAACTGATCGAAA
TTTAAATACTTCATTTTTTGATCCTGCCGGTGGAGGAGATCCTATTTTATATCAACATTT
ATTTTGATTTTTTGG?????????????????????????????????????????????
????????????????????????????????????????????????????????????
????????????????ATTGGTTTATTAGGATTTATTGTTTGAGCTCATCATATATTTAC
AGTAGGTATAGATATTGATACTCGAGCTTATTTTACTTCAGCTACTATAATTATTGCAGT
TCCAACAGGAATTAAAATTTTTAGTTGATTAGCAACTCTTCATGGTACACAAATCAATTA
TAGCCCTTCAATATTATGAAGATTAGGGTTTGTATTTTTATTTACTGTAGGGGGATTAAC
TGGAGTAATTTTAGCAAACTCATCAATTGATATCACTTTACATGATACATATTATGTAGT
TGCACATTTTCATTATGTTCTTTCTATAGGAGCTGTATTCGCTATTTTTGGAGGTTTTAT
TCACTGATATCCATTATTTACTGGTCTTTCATTAAATCCTTATATACTTAAAATTCAATT
TATTTCCATATTTCTAGGAGTTAATTTAACTTTTTTCCCACAACATTTTTTAGGATTAGC
AGGTATGCCTCGTCGATATTCTGATTATCCTGATAGTTATATTTCATGAAATGTAATTTC
ATCATTTGGATCTTATATTTCTTTATTATCTATAATAATAATAATAATTATTATTTGAGA
ATCTTTAATTAATCAACGATTAATTTTATTCACACTAAATATACCTTCTTCTATTGAATG
ATTTCAAAATTTACCACCAGCTGAACATTCATATAATGAAT???CGTCGACTCCGGCAAG
TCCACCACYACCGGTCACTTGATCTACAAATGCRGTGGTATCGACAAWCGTACCATCGAG
AAGTTCGAGAAGGAGGCTCAGGAWATGGGCAAAGGTTCCTTCAAATACGCCTGGGTGTTG
GACAAACTGAAGGCCGAGCGTGAACGTGGTATCACAATCGACATTGCTCTGTGGAAGTTC
GAGACTGCCAAATACTATGTCACCATCATCGACGCTCCCGGACACAGAGATTTCATCAAG
AACATGATCACAGGAACCTCGCAGGCCGACTGCGCCGTGCTGATCGTCGCCGCCGGTACC
GGWGAGTTCGAANNCGGTATCTCYAAGAACGGCCAAACACGTGAACACGCCCTCCTTGCC
TTCACTCTTGGCGTCAAGCAGCTTATCGTGGGTGTCAACAAAATGGATTCCACCGAGCCC
CCATACAGTGAATCCCGTTTCGAGGAAATCAAGAAGGAAGTGTCTTCCTACATCAAGAAA
ATCGGTTATAACCCAGCTGCCGTCGCTTTCGTACCCATTTCTGGCTGGCACGGAGACAAC
ATGTTGGAGCCATCCACCAAAATGCCCTGGTTCAAGGGATGGAACGTTGAGCGTAAGGAA
GGTAAGGCTGAAGGAAAGTGCCTCATTGAGGCTTTGGACGCCATCCTGCCCCCTGCTCGT
CCCACAGACAAGGCCCTGCGTCTTCCCCTGCAGGACGTCTACAAAATCGGTGGTATTGGT
ACAGTGCCCGTAGGCCGTGTCGAAACTGGCATCCTCAAGCCTGGTACCATTGTTGTATTC
GCCCCCGCTAACATCACCACTGAAGTCAAGTCAGTGGAGATGCACCACGAGGCTCTCCAA
GAGGCTGTGCCTGGAGACAATGTTGGTTTCAACGTAAAGAACGTCTCTGTTAAGGAATTG
CGTCGTGGCTACGTTGCCGGTGACTCCAAGAACAACCCACCCAAGGGTGCCGCTGACTTC
ACCGCACAGGTCATCGTGCTCAACCACCCYGGTCAAATTTCCAACGGTTACACACCCGTG
TTGGATTGCCACACTGCTCACATTGCCTGCAAATTCGCAGAAATCAAAGAGAAGGTTGAC
CGTCGTACTGGTAAATCTACTGAAGAGAACCCGAAATCCATCAAGTCTGGTGATGCTGCC
ATCGTTAACCTAGTACCCTCCAAGCCTCTGTGTGTAGAGTCCTTCCAGGAGTTCCCACCC
CTCGGTCGTTTCGC?????????????ATCTACCGGCGTTTTCMCCACCACTGACAAGGC
TTCTGCTCACTTAGAAGGTGGTGCCAAGAAGGTCATCATCTCTGCCCCCAGTGCTGATGC
GCCCATGTTTGTTGTCGGTGTGAATCTTGAGGCTTACGACCCATCCTTCAAGGTTATCTC
TAATGCTTCCTGCACCACCAACTGCCTCGCTCCCCTGGCCAAGGTCATCCACGACAACTT
CGAAATTATTGAAGGTCTCATGACCACTGTACACGCTACCACCGCCACCCAGAAGACTGT
AGATGGACCTTCAGGTAAGCTGTGGCGTGATGGCCGTGGTGCTCAACAGAATATCATTCC
AGCTTCGACTGGCGCAGCCAAGGCTGTCGGTAAAGTCATTCCAGCTCTCAATGGCAAGCT
TACTGGTATGGCTTTCCGTGTCCCCGTTGCCAACGTCTCCGTTGTCGATCTTACAGTCCG
TCTTGGCAAGCCTGCCAGCTATGACGCTATTAAGCAAAAGGTCAAGGAAGCCGCTCAAGG
GCCATTGAAGGGCGTTCTGGGATACACTGAGGACCAAGTTGTATCTTCTGACTTCATTGG
AGACTCTCACTCCTCTATCTTCGATGCTGCTGCGGGTATCTCTCTCAACGACAACTTCGT
GAAGCTGATCAGCTGGTACGACAACGAGTATGGT??????????????????????????
????????????????????????????????????????????????????????????
????????????????????????CAAGTCMCTATTGACTGTGCTGAAGCAATCAAGAAG
TACAATGTTGGTATCAAGTGTGCCACCATCACACCYGATGAGAAGAGAGTAGAAGAATTC
AAACTGAAGAAGATGTGGAAGAGTCCTAATGGTACTATCCGTAACATTTTAGGAGGAACT
GTCTTTAGGGAGGCCATTATTTGCAAGAATATCCCACGTCTTGTCACYGGTTGGGAGAAG
CCRATCATTATTGGCCGTCATGCTCACGCTGACCAGTACAAAGCCACTGACTTTGTTGTA
CCAGGTGTAGGAAAACTGGAGCTTGTTTTCACCCCTGCCTCTGGGGAACCTATCAGGCAT
GTGGTWAATGACTTCAAGGGTGCCGGTGTTGCCCTTGGTATGTACAATACTGACGCTTCA
ATCATTGATTTTGCCCATTCATCTTTCAAGTATGCCTTGGATAGAAAATATCCTCTGTAC
TTGAGTACTAAGAACACCATCCTGAAAAAGTATGATGGACGTTTCAAGGACATTTTCCAA
GAGATTTACGATAAGGAATACAAATCTCAATTTGATGCTGCAGGCATTTGGTATGAACAT
CGCTTGATTGATGATATGGTGGCCTTT?????????????????????????????????
???????????????????????????GTTAGCTGGGGTACTTCCCACTGCTAACCCTGA
GGAGGCATTCAAGGATGTTGCTGCGGCCTTCCTAGTCGGCGCGATGCCCAGGAGAGAAGG
AATGGAAAGGAAAGATCTGCTTTCAGCCAATGTACGCATTTTTAAGGAACAGGGCCAGGC
TTTGGACAAAGTGGCTCGTAAAGACGTCAAGGTACTGGTAGTTGGCAACCCAGCAAACAC
AAATGCACTTATCTGCTCCAAATATGCTCCATCCATTCCAAAGGAAAATTTCACTGCCAT
GACCCGTTTGGATCAAAATCGCGCCCAGTCACAACTGGCTGCTAAACTTGGTATTCCAGT
TAAAGATGTTAAGAATGTAATTATTTGGGGCAACCACTCATCCACACAGTTCCCTGATGC
CTCCAATGCTGTTGCCAATATTGGAGGTGCTGACAAGCCAGTGCCTGCTGCAATTAACGA
TGACAACTACCTGAAAACAACATTTGTCTCAACTGTCCAAAAGCGTGGAGCAGCAGTCAT
AGCTGCTAGAAAAATGTCCTCCGCACTCTCTGCWGCAAAGGCAGCGTCTGACCACATGAG
GGACTGGTTCTTGGGCACTGGT???GACCGCTGGGTCAGCATGGGTGTTGTGTCTGATGG
ATCGTACGGTACCCCACCTGATGTAGTCTTCTCATTCCCTGTCACTGTCACTAATGGA??
??????????????TGGACGTGGCCGCGGTCGCGGGCGCGGNNGGGGACGCGGCAAGGAA
GATCAGAAAGAGTGGGTGCCGGTCACCAAGCTCGGCCGTTTAGTGCGCGAGGGAAAGATC
GACAAACTCGAGAGTATCTACCTGTTCTCTCTCCCAATTAAAGAGTTCGAAATCATCGAC
TTCTTCCTGGGAGCCTCCCTCAACGATGAAGTTCTCAAAATCATGCCCGTACAGAAACAG
ACGCGTGCCGGTCAGCGCACGCGTTTCAAGGCTTTCGTGGCSATTGGAGACAACAATGGG
CACATCGGTCTTGGTGTCAAGTGCAGCAAGGAAGTAGCGACTGCGATCAGGGGCGCTATC
ATTCTTGCCWAGCTGTCCGTACTCCCTGTCCGCAGAGGTTACTGGGGTA???????????
??GCGGGCAGCATGGCTGTTGATAACATGCCACTACCGCAACCGGCGGATATTCCCGAAA
TCAAATTGTTTGGAAGATGGAGCTGTTACGATGTCCAGGTGTCGGATATGTCACTCCAGG
ATTACATTTCCGTGAAGGAGAAGTATGCTAAATACTTGCCGCATTCCGCTGGTAGGTACG
CACACAAGCGATTCAGGAAAGCTCAGTGCCCAATCGTAGAGCGTCTCACTAATTCGCTGA
TGATGCATGGACGTAACAACGGCAAGAAGTTGATGGCCGTTCGCATCGTGAAGCACGCAT
TCGAAATCATCCACCTCCTGACAGGAGAGAATCCTCTTCAAGTTTTGGTGACCGCTATTA
TTAACTCTGGACCTCGTGAGGATTCCACTAGGATCGGTCGAGCCGGTACCGTCCGTCGTC
AGGCCGTAGACGTGTCTCCTCTGCGCCGTGTCAACCAGGCTATCTGGCTGCTCTGTACCG
GAGCGAGAGAAGCCGCCTTCAGGAACATTAAGACTATCGCTGAGTGTGTTGCTGATGAGC
TCATCAACGCCGCTAAGGGCTCATCAAACTCCTATGCTATTAAGAAGAAGGATGAGTTGG
AACGTGGTGCACGGTGAAGACCTGCTGGATGAGGTTGCCGAGTTTTCGGTCCGTGGGTGA
CTCGTTGAAGGACCGCTTTGACGGGGCCTCACGGGTCATGATGCCAAACACGGACCTCGA
AGCGCCCGTGCAGCGGAACGATGCAGCGCCGCACCGGGTACCACGACGAGATCGGTATCG
GTTTCAGCTTCGGCCACACAATCCRGACCACAARTCCCCGGGGGCCAAGGATCTCGTGTA
CCTAGAATCGTCGCCAGGTTTCTGCGAAAAGAACCCGAGGCTCGGCATTCCTGGCACACA
CGGGCGCGCCTGCAACGACACGAGCATTGGTGTCGACGGCTGCGACCTGATGTGCTGCGG
CCGCGGTTACAGGACCGAGACAATGTTCGTGGTGGAACGCTGCAAT
>Achlyodes_busirus_54ADW
??????GGAGAGAAGGTCTCCACCACCCTCTCCGGCCTCGARGGAGAACTCACGGGCACA
TTCTACCCCCTCACCGGCATGTCGAAACAGACCCAACAGCAGCTGATCGACGACCACTTC
CTCTTCAAGGAGGGCGACCGCTTCCTCCAGGCCGCCRACGCCTGCCGCTTCTGGCCCAGC
GGCCGCGGCATCTACCACAACGAGAACAAGACCTTCCTCGTGTGGTGCAACGAGGAGGAC
CACCTCCGTCTCATCTCGATGCAGATRGGCGGCGACCTGAAGACCGTGTACAAGAGGCTG
GTGACCGCYGTCAACGACATCGAGAAGAGGATCCCGTTCTCGCACAACGACCGCCTTGGC
TTCCTGACTTTCTGCCCCACYAACCTGGGCACGACCGTGCGCGCGTCCGTACACATCAAG
CTGCCCAAGCTGGCRGCGGACAAGGCCAAGCTGGAGGAGGTGGCTTCCAAGTACCACCTG
CAAGTGCGCGGCACTCGCGGCGAGCACACGGAAGCCGAGGGYGGYGTGTACGACATCTCC
NACAAGAGGCGCANGGGCCTCACAGAGTACGACGCCNTCAAGGAGATGTACGACGGCAGT
TTANACTACTGTGTAGTAAAAATCCCACGATGGGATTTAGCTAAGTTTAATAAAGTAAGC
ACAAAAATTGGGAGTTCGATGAAAAGTGTTGGAGAAGTAATGGCCATAGGCAGAAATTTT
GAGGAAGCATTTCAAAAAGCCTTAAGAATGGTAGACGAAAATGTTACCGGCTTTGATCCT
AATATAAAAAAAGTAAATGAAGGTGAACTAAGAGAACCAACGGATAAGCGGATGTTTGTC
TTAGCTGCTGCACTTAAAAATGGTTACAGTGTTGATAAATTATATGAACTTACTAAAATA
GATCCTTGGTTTCTCCATAAATTTAAAAACATAATTGATTACTACAATAACTTGGAAGCA
GTCAGTTGTGGCTCTATTACGTACGACATATTAAAGAAAGCGAAGCAAATTGGATTTTCT
GACAAGCAAATTGCTGCAGCAATTAAAAGTACAGAATTAGCCGTGCGAAAACTTAGAGAA
GAGCTCAAAATAACTCCGTTTGTCAAAAAAATTGATACAGTWGCCGC?????????????
????????????????????????????????????????????????????????????
????????????????????????????????????????????????????????????
????????????????????????????????????????????????????????????
????????????????????????????????????????????????????????????
????????????????????????????????????????????????????????????
??????AACTTTATATTTTATTTTTGGAATTTGARCCGGAATAATTGGAACTTCTCTAAG
TATATTAATTCGAACTGAACTAGGAAATCCGGGATCTTTAATTGGAGATGATCAAATTTA
TAATACTATTGTAACTGCTCACGCTTTTATCATAATTTTTTTTATAGTTATACCAATTAT
AATTGGAGGATTCGGAAATTGATTAGTACCCCTTATATTAGGAGCCCCTGATATAGCTTT
TCCCCGAATAAATAATATAAGATTTTGATTATTACCTCCCTCTTTAATATTATTAATTTC
AAGAAGAATCGTTGAAAATGGAGCTGGAACAGGATGAACAGTTTACCCCCCTCTTTCATC
TAATATTGCTCATCAAGGATCATCTGTAGATTTAGCTATTTTTTCCCTACATTTAGCAGG
AATTTCATCAATTTTAGGAGCTATTAACTTTATTACAACAATTATTAATATACGAATTAT
AAATCTTTCTTTTGATCAAATACCTCTTTTTGTATGAGCTGTAGGAATTACAGCTTTACT
TTTATTACTTTCCTTACCAGTATTAGCTGGAGCTATTACTATACTTTTAACTGATCGAAA
TTTAAATACATCGTTTTTTGACCCCGCTGGAGGAGGAGATCCAATTTTATATCAACATTT
ATTTTGATTTTTTGG?????????????????????????????????????????????
????????????????????????????????????????????????????????????
????????????????ATTGGATTATTAGGTTTTATTGTATGAGCACATCATATATTTAC
TGTTGGTATAGATATTGATACACGAGCATATTTTACTTCAGCTACTATAATTATTGCTGT
TCCTACAGGTATTAAAATTTTTAGTTGATTAGCAACTTTACATGGAACACAAATCAACTA
TAGTCCTTCTATATTATGAAGATTAGGATTTGTATTTTTATTTACAGTAGGAGGACTAAC
AGGAGTTATTCTAGCTAATTCCTCTATTGATATTACATTACATGATACTTATTATGTTGT
AGCACATTTTCACTACGTTCTTTCTATAGGGGCTGTATTTGCCATTTTTGGGGGATTTAT
TCATTGATATCCTTTATTTACAGGACTTACTTTAAATAATTATCTTCTTAAAATCCAATT
TTTATCAATATTTTTAGGAGTAAATTTAACTTTTTTTCCCCAACATTTTTTAGGTTTAGC
GGGAATACCTCGTCGTTATTCAGATTATCCAGATAGTTATATCTCATGAAATATTATATC
TTCTTTTGGATCTTATATTTCTTTATTATCTATAATAATAATAATAATAATTATTTGAGA
ATCAATAATTTATCAACGAATTATTTTATTTCCTCTTAATATATCATCATCTATTGAATG
ATTTCAAAATTTACCCCCAGCTGAACATTCATATAATGAAT???CGTCGACTCCNGCGAG
TCCACCACCACCGGTCANNTGATCTACAAATGTGGTRGTATCGACAAACGTACCATYGAG
AAGTTCGAGAAGGAGGCCCAGGAAATGGGCAAAGGTTCCTTCAAATATGCCTGGGTATTG
GACAAACTGAAGGCTGAGCGTGAACGTGGTATCACAATCGACATTGCTCTGTGGAAGTTC
GAAACTGCCAAATACTATGTCACCATCATCGACGCCCCTGGACACAGAGATTTCATCAAG
AACATGATCACTGGTACCTCACAAGCTGACTGCGCCGTGTTRATCGTCGCCGCCGGTACT
GGTGAGTTCGAAGCCGGTATCTCTAAGAACGGCCAGACTCGTGAGCACGCTCTCCTTGCC
TTCACCCTCGGTGTMAAGCAGCTGATCGTAGGTGTCAACAAAATGGATTCCACTGAGCCC
CCATACAGTGAATCYCGTTTCGAGGAAATCAAAAAGGAAGTGTCTTCCTACATCAAGAAA
ATCGGATACAACCCAGCTGCCGTCGCTTTCGTTCCCATTTCTGGCTGGCACGGAGACAAC
ATGTTGGAGCCATCCACCAAAATGCCTTGGTTCAAGGGATGGAATGTTGAGCGCAAGGAA
GGTAAGGCTGAAGGAAAATGCCTCATTGAGGCTTTGGACGCCATCCTGCCCCCAGCTCGT
CCTACAGACAAGGCCCTCCGTCTTCCCCTGCAGGACGTCTACAAAATCGGTGGTATTGGT
ACAGTGCCCGTAGGCAGAGTTGAGACTGGWGTACTTAAACCTGGTACCATTGTTGTATTT
GCYCCTGCCAACATCACCACTGAAGTTAAATCTGTGGAGATGCACCACGAAGCTCTCCAA
GAGGCTGTGCCTGGAGACAATGTTGGTTTCAACGTAAAGAACGTATCCGTCAARGAATTG
CGTCGTGGCTACGTCGCCGGAGACTCCAAGAACAACCCACCCAAGGGTGCCTCTGACTTC
ACCGCACAGGTCATTGTGCTCAACCACCCTGGTCAAATTTCCAACGGCTATACTCCCGTG
TTGGATTGCCACACAGCTCACATTGCTTGCAAATTTGCCGAAATCAAGGAGAAGGTAGAC
CGTCGTACTGGTAAATCAACTGAGGAAAATCCCAAATCTATCAAATCTGGTGATGCCGCC
ATTGTAAACCTAGTACCTTCCAAACCTCTGTGCGTGGAATCCTTCCAGGAGTTCCCACCC
CTAGGTCGTTTTGC????????????????????????????????NCCACTGAGAAGGC
TTCAGCTCACTTGGAAGGTGGTGCCAAGAAGGTTATCATCTCTGCTCCCAGTGCTGATGC
CCCCATGTTTGTTGTTGGTGTGAACCTTGAAGCTTATGACCCATCCTACAAAGTTATCTC
KAACGCTTCCTGCACCACCAATTGCCTCGCTCCCTTGGCCAAGGTCATCCATGACAACTT
TGAAATTATTGAGGGTCTGATGACCACTGTACATGCTACCACTGCTACCCAAAAGACTGT
TGATGGACCCTCTGGCAAGCTGTGGCGTGATGGACGTGGTGCCCAGCARAACATCATTCC
AGCCTCAACTGGTGCTGCTAAGGCAGTGGGTAAAGTTATTCCAGCGCTCAACGGTAAACT
GACTGGTATGGCTTTCCGTGTTCCTGTTGCCAATGTCTCAGTTGTTGATCTTACTGTCCG
CCTTGGCAAGCCTGCCAACTATGAGGCCATCAAGCAAAAGGTTAAGGAAGCTGCTCAAGG
CCCACTGAAAGGTGTTTTGGGATACACTGAAGACCAGGTCGTATCCTCTGACTTCATTGG
AGATTCTCACTCTTCCATCTTCGATGCTGCTGCAGGCATCTCCCTGAATGACAATTTCGT
CAAATTGATCAGCTGGTATGACAATGAGTATGGTTACTC?????????????????????
????????????????????????????????????????????????????????????
????????????????????????CAAGTCMCTATTGACTGCGCTGAAGCCATCAAAAAG
TAYAATGTTGGAATTAAGTGTGCTACCATTACTCCCGATGAGAACAGAGTGGAAGAGTTC
AAACTTAAGAAGATGTGGAAAAGCCCTAATGGTACAATCCGTAACATTCTTGGAGGAACT
GTCTTCAGGGAAGCTATTATTTGCAAGAACATTCCACGGCTTGTGACTGGTTGGGACAAA
CCAATCATTATTGGACGTCATGCTCATGCTGACCAATACAAGGCAACAGACTTTGTTGTG
CCAGGAGAAGGTAAACTGGAGCTAATTTTTACTCCTCCATCTGGAGAGCCTATCAGACAT
GTGGTAAATGACTTCAAGGGGGCTGGTGTAGCACTTGGTATGTACAACACTGATGCCTCA
ATTGTTGACTTTGCTCATTCATCGTTCAAATATGCCTTAGAGAGAAAGTATCCTTTGTAY
TTGAGTACTAAGAACACTATTCTGAAGAAGTATGATGGACGTTTCAAGGACATTTTCCAA
GACATTTATGATAAGGAATACAAGTCTCAATTTGAAGCTGCAGGCATTTGGTATGAACAT
CGCTTGATTGATGATATGGTGGCCTTT???????????????TTTAGAAGGTGTGGTNAT
GGAATTAGCTGACTGTGCACTRNNNWTACTCACTGGAGTGCTTCCCACTGCTAACCCACA
GGAGGCTTTCAAGGATGTAGCAGCAGCTTTCCTTGTCGGAGCTATGCCAAGAAGAGAAGG
AATGGAAAGAAAAGATCTGCTTTCTGCTAATGTTCGTATTTTCAAAGAACAAGGCCARGC
ACTAGACAAGGTCGCCCGTAAAGATGTCAAAGTACTGGTTGTTGGTAACCCTGCAAACAC
CAATGCGCTTATCTGTTCTAAATATGCTCCATCTATTCCAAAGGAAAATTTCACTGCCAT
GACTCGTTTGGATCAGAATCGTGCTCAGTCTCAGCTGGCCGCTAAGCTTGGAGTACCAGT
ACAGGATGTAAAGAATGTCATTATTTGGGGAAA???????????????????????????
????????????????????????????????????????????????????????????
????????????????????????????????????????????????????????????
????????????????????????????????????????????????????????????
????????????????????????????????????????????????????????????
??????????????????????????????????????????????????????????GT
CGCGGTGGCCCACGTGGCCGCGGCCGCGGTCGCGGACGAGGCAGAGGACGCGGCAAGGAA
GACCAGAAAGAATGGGTGCCGGTCACCAAGCTTGGTCGTTTAGTTCGTGAGGGAAAGATC
GACAAACTTGAGAGCATCTACCTGTTCTCTTTGCCCATCAAAGAGTTCGAAATCATCGAC
TTCTTCCTCGGGGCCTCCCTCAACGATGAAGTGCTCAAGATCATGCCCGTACAGAAACAA
ACTCGCGCCGGTCAGCGTACGCGTTTCAAGGCTTTTGTGGCCATCGGAGACAACAATGGA
CACATCGGTCTTGGAGTCAAGTGCAGCAAGGAAGTCGCTACWGCGATTAGAGGCGCTATC
ATCCTGGCTAAGTTGTCCGTGCTTCCTGTCCGAAGAGGATACTGGGGCATGATGGTGCGG
ACGCGGGGAGCATGGCCGTCGATACCATGCCACTGCCCCAACCGGCGGACATTCCCGAAA
TAAAACTTTTTGGGAGATGGAGCTGCTACGATGTCCAGGTGTCCGATATGTCTCTTCAGG
ATTACATTTCCGTGAAAGAAAAGTACGCTAAATACTTGCCCCACTCAGCAGGTAGGTATG
CACACAAGCGATTCCGCAAGGCACAATGCCCCATTGTTGAGCGTCTTACTAACTCGTTGA
TGATGCATGGACGCAACAACGGCAAGAAGCTGATGGCCGTCCGTATCGTCAAGCACGCAT
TTGAAATCATCCATCTTCTGACTGGAGAGAATCCTCTCCAAGTTTTGGTGACAGCTATCA
TCAACTCTGGACCCCGCGAAGACTCCACTAGGATCGGTCGTGCTGGTACAGTGCGTCGTC
AGGCCGTGGAYGTGTCTCCCCTCCGCAGAGTGAACCAGGCTATCTGGCTACTGTGCACTG
GAGCTCGGGAAGCAGCCTTCAGGAACATTAAGACTATTGCTGAATGTGTGGCTGATGAAC
TCATYAATGCTGCCAATGGCTCATCTAACTCCTATGCTATCAAGAAGAAGGACGAGTTGG
AGCGTGGTGTACGGTGAAGACTTGCTGGATGAGGCTACCGATTTTCCGCGCCGTGGGCGA
CTCGTTGAAGGACCGCTTCGACGGAGCCTCGCGGGTAATGATGCCCAACACGGATCTGGA
AGCGCCCGTGCAGCGTAACGACGCGGCGCCGCACAGGGTGCCCCGACGAGATCGGTATCG
GTTCCAACTTCGGCCACACAATCCAGATCACAAGAGCCCGGGCTCCAAGGACCTTGTGTA
CCTAGAATCGTCGCCGGGTTTCTGCGAAAAGAACCCGAGACTGGGTATTCCCGGTACACA
CGGGCGCGCTTGTAACGACACGAGTATCGGTGTTGACGGGTGCGACCTGATGTGCTGCGG
CCGCGGCTACAGGACCGAGACCATGTTCGTGGTGGAGCGGTGCAAC
>Achlyodes_busirus_NW858
AGGAGAGGAGAGANGGTCTCCACCACCCTCTCCGGCCTCGAGGGAGAACTCAAGGGCACA
TTCTACCCCCTCACCGGCATGTCCAAACAGACCCAACAGCAGCTGATCGACGACCACTTC
CTCTTCAAGGAGGGCGACCGCTTCCTCCAGGCCGCCAACGCCTGCCGCTTCTGGCCCAGC
GGCCGCGGCATCTACCACAACGAGAACAAGACCTTCCTCGTGTGGTGCAACGAGGAGGAC
CACCTCCGTCTCATCTCCATGCAGATGGGCGGCGACCTGAAGACCGTGTACAAGAGGCTG
GTGACCGCYGTCAACGACATCGAGAAGAGGATCCCGTTCTCGCACAACGACCGCCTTGGC
TTCCTGACTTTCTGCCCCACYAACCTGGGCACGACCGTGCGCGCGTCCGTACACATCAAG
CTGCCCAAGCTGGCGGCGGACAAGGCCAAGCTGGAGGAGGTGGCTTCCAAGTACCACCTG
CAAGTGCGCGGCACTCGCGGCGAGCACACGGAAGCCGAGGGTGGTGTGTACGACATCTCC
AACAAGAGGCGCATGGGCCTCACAGAGTACGACGCCGTCAAGGAGATGTACGACGGAAGT
TTAGACTACTGTGTAGTAAAAATCCCACGTTGGGATTTAGCTAAGTTTAATAGAGTAAGC
ACAAAAATTGGAAGTTCGATGAAAAGTGTTGGAGAAGTAATGGCCATAGGCAGAAATTTT
GAAGAAGCATTTCAAAAAGCCTTAAGAATGGTAGACGAAAATGTTACCGGCTTTGATCCT
AATATAAARAAAGTAAATGAAGGTGAACTAAGAGAACCAACGGATAAGCGGATGTTTGTC
TTAGCTGCTGCACTTAAAAATGGTTACAGTGTTGATAAATTATATGAACTTACTAAAATA
GATCCTTGGTTTCTCCATAAATTTAARAACATTATTGATTACTACAATAACTTGGAAGCA
GTCAGTTGTGGCTCTATTACGTACGAYATATTAAAGAAAGCGAAGCAAATTGGATTTTCT
GACAAGCAAATTGCTGCAGCAATTAAAAGTACAGAATTAGCCGTGAGAAAACTTMGAGAR
GAGCTCAAAATAACTCCATTTGTCAAAAAAATTGATACAGTTGCTGCTGAATGGCCAGCG
TCTACTAACTATCTTTATTTAACTTATAATGGAAGTGCACACGATTTAGATTTTCCTGGT
GAGTTGATAATGGTCTTAGGCTCAGGTGTATATAGAATCGGTAGTTCCGTTGAATTTGAC
TGGTGTGCTGTAGGATGTTTAAGGGAACTTAAAAACCAAGGAAAAAAGACTATTATGATA
AACTATAATCCCGAGACTGTGAGTACAGATTATGATATGAGTGACAGGTTATACTTTGAA
GAAATTTCCTTTGAAGTAGTTATGGATATATATAAAATTGAACAGCCAGATGGTGTAATT
CTTTGC?????????????????????????TGAGCCGGAATAATTGGAACTTCACTAAG
TATATTAATTCGAACTGAACTAGGAAATCCAGGATCTCTAATTGGAGATGATCAAATTTA
TAATACTATTGTAACTGCTCATGCTTTTATCATAATTTTTTTTATAGTTATACCAATTAT
AATTGGAGGATTCGGAAATTGATTAGTACCCCTTATATTAGGAGCCCCTGATATAGCTTT
TCCCCGAATAAATAATATAAGATTTTGATTATTACCTCCCTCTTTAATATTATTAATTTC
AAGAAGAATCGTTGAAAACGGAGCTGGAACAGGATGAACAGTTTACCCCCCTCTTTCATC
TAATATTGCTCATCAAGGATCATCTGTAAATTTAGCTATTTTTTCTCTACATTTAGCAGG
AATTTCATCAATTTTAGGAGCTATTAACTTTATTACAACAATTATTAATATACGAATCAT
AAATCTTTCTTTTGATCAAATACCTCTTTTCGTATGAGCTGTAGGAATTACAGCTTTACT
TTTATTACTTTCCTTACCAGTACTAGCTGGAGCTATTACTATACTTTTAACTGATNGAAA
TTTAAATACATCATTTTTTGACCCCGCTGGAGGAGGAGATCCCATTTTA???????????
??????????????????????????????TATTCTTATTTTACCTGGATTTGGAATAAT
TTCACATATTATTTCTCAAGAGAGAGGAAAAAAAGAAACTTTTGGATGTTTAGGAATAAT
TTATGCTATAATAGCAATTGGATTATTAGGTTTTATTGTATGAGCACATCATATATTTAC
TGTTGGAATAGATATTGATACACGAGCATATTTTACTTCAGCTACTATAATTATTGCTGT
TCCTACAGGTATTAAAATTTTTAGTTGATTAGCAACTTTACATGGAACACAAATCAACTA
TAGTCCTTCTATATTATGAAGATTAGGATTTGTATTTTTATTTACAGTAGGAGGATTAAC
AGGAGTTATTCTAGCTAATTCCTCTATTGATATTACATTACATGATACTTATTATGTTGT
AGCACACTTTCACTACGTTCTTTCTATAGGAGCTGTATTTGCCATTTTTGGGGGATTTAT
TCATTGATATCCTTTATTTACAGGACTTACTTTAAATAATTATCTTCTTAAAATCCAATT
TTTATCAATATTTTTAGGAGTAAATTTAACTTTTTTTCCCCAACATTTTTTAGGTTTAGC
AGGAATACCTCGTCGTTATTCAGATTATCCAGATAGTTATATCTCATGAAATATTATCTC
TTCTTTTGGATCTTATATTTCTTTAATATCTATAATAATAATAATAATAATTATTTGAGA
ATCAATAATTAATCAACGAATTATTTTATTTCCTCTTAATATATCATCCTCTATTGAATG
ATTTCAAAATTTACCCCCAGCTGAACATTCATATAATGAATACACGTCGACTCCGGCAAG
TCCACCACCACCGGTCACTTGATCTACAAATGTGGTGGTATCGACAAACGTACCATTGAG
AAGTTCGAGAAGGAGGCCCAGGAAATGGGCAAAGGTTCCTTCAAATATGCCTGGGTATTG
GACAAACTGAAGGCTGAGCGTGAACGTGGTATCACAATCGACATTGCTCTGTGGAAGTTC
GAAACTGCCAAATACTATGTCACCATCATCGACGCCCCTGGACACAGAGATTTCATCAAG
AACATGATCACTGGTACCTCRCAAGCTGACTGCGCCGTGTTGATCGTCGCCGCCGGTACT
GGTGAGTTCGAAGCCGGTATCTCTAAGAACGGCCAGACTCGTGAGCACGCTCTCCTTGCC
TTCACCCTCGGTGTCAAGCAGCTGATCGTAGGTGTCAACAAAATGGATTCCACTGAGCCC
CCATACAGTGAATCCCGTTTCGARGAAATCAAAAAGGAAGTGTCTTCCTACATCAAGAAA
ATCGGATACAACCCAGCTGCCGTCGCTTTCGTTCCCATTTCTGGCTGGCACGGAGACAAC
ATGTTGGAGCCATCCACCAAAATGCCTTGGTTCAAGGGATGGAATGTTGAGCGCAAGGAA
GGTAAGGCTGAAGGAAAATGCCTCATTGAGGCTTTGGACGCCATCCTGCCCCCAGCTCGT
CCTACAGACAAGGCCCTCCGTCTTTCCCTGCAGGACGTCTACAAAATCGGTGGTATTGGT
ACAGTGCCCGTAGGCAGAGTTGAGACTGGTGTACTTAAACCTGGTACCATTGTTGTATTT
GCCCCTGCCAACATCACCACTGAAGTTAAATCTGTGGAGATGCACCACGAAGCTCTCCAA
GAGGCTGTGCCTGGAGACAATGTTGGTTTCAACGTAAAGAACGTATCCGTCAAAGAATTG
CGTCGTGGCTACGTCGCCGGAGACTCCAAGAACAACCCACCCAAGGGTGCCTCTGACTTC
ACCGCACAGGTCATTGTGCTCAACCACCCTGGTCAAATTTCCAACGGCTATACTCCCGTG
TTGGATAGCCACACAGCTCACATTGCTTGCAAATTTGCCGAAATCAAGGAGAAGGTAGAC
CGTCGTACTGGTAAATCAACTGAGGAAAATCCCAAATCTATCAAATCTGGTGATGCCGCC
ATTGTAAACCTAGTACCTTCCAAACCTCTGTGCGTGGAATCCTTCCAGGAGTTCCCACCC
CTAGGTCG?????????????TGTAGAATCCACTGGCGTTTTCACCACCACTGAGAAGGC
TTCAGCTCACTTGGAAGGTGGTGCCAAGAAGGTTATCATCTCTGCTCCCAGTGCTGATGC
CCCCATGTTTGTTGTTGGTGTGAACCTCGAAGCTTATGACCCATCCTACAAAGTTATCTC
TAACGCTTCCTGCACCACCAATTGCCTCGCTCCCTTGGCCAAGGTCATCCATGACAACTT
TGAAATTATTGAGGGTCTGATGACCACTGTACATGCTACCACTGCTACCCAAAAGACTGT
TGATGGACCCTCTGGCAAGCTGTGGCGTGATGGACGTGGTGCCCAGCAGAACATCATTCC
AGCCTCAACTGGTGCCGCTAAGGCCGTGGGTAAAGTTATTCCAGCACCCAACGGAAAACT
GACTGGTATGGCTTTCCGTGT???????????????????????????????????????
????????????????????????????????????????????????????????????
????????????????????????????????????????????????????????????
????????????????????????????????????????????????????????????
????????????????????????????????????????????????????ATTTAATT
AAGGATAAGCTGATTTTACCTTTCCTGGATATTGAACTGCACACTTATGATTTAGGGATT
GAGTACCGTGACAAAACTGATGACCAAGTCACTATTGACTGCGCTGAAGCCATCAAAAAG
TACAATGTTGGAATTAAGTGTGCTACCATTACTCCCGATGAGAACAGAGTGGAAGAGTTC
AAACTTAARAAGATGTGGAAAAGCCCTAATGGTACAATCCGTAACATTCTTGGAGGAACT
GTCTTCAGGGAAGCTATTATTTGCAAGAACATTCCACGGCTTGTGACTGGTTGGGACAAA
CCAATMATTATTGGACGTCATGCTCATGCTGACCAATACAAGGCAACAGACTTTGTTGTG
CCRGGAGAAGGTAAACTGGAGCTAATTTTTACTCCTCCATCTGGAGAGCCTATCAGACAT
GTGGTAAATGACTTCAAGGGGGCTGGTGTAGCACTTGGTATGTACAACACTGATGCCTCA
ATTGTTGACTTTGCTCATTCATCGTTCAAATATGCCTTAGAGAGAAAGTATCCTTTGTAC
TTGAGTACTAAGAACACTATTCTGAAGAAGTATGATGGACGTTTCAAGGACATTTTCCAA
GACATTTATGATAAGGAATACAAGTCTCAATTTGAAGCTGCAGGCATTTGGTATGAACAT
CGTTTGATTGATGATATGGTAGCCTATGCCATGAAATCTGAATTTAGAAGGTGTGGTCAT
GGAATTAGCTGACTGTGCACTGCCCTTACTCACTGGAGTGCTTCCCACTGCTAACCCACA
GGAGGCTTTCAAGGATGTAGCAGCAGCTTTCCTTGTCGGAGCTATGCCAAGRAGAGAAGG
AATGGAAAGAAAAGATCTGCTTTCTGCTAATGTTCGTATTTTCAAAGAACAAGGCCAAGC
ACTAGACAAGGTCGCCCGTAAAGATGTCAAAGTACTGGTTGTTGGTAACCCTGCAAACAC
CAATGCGCTTATCTGTTCTAAATATGCTCCATCTATTCCAAAGGAAAATTTCACTGCCAT
GACTCGTTTGGATCAGAATCGTGCTCAGTCTCAGCTGGCCGCTAAGCTTGGAGTACCAGT
ACAGGATGTAAAGAATGTCATTATTTGGGGAAATCACTCATCAACACAGTTCCCTGATGC
TTCAAATGCTGTTGCCAAGATTGGTGGTGCTGAAAAACCAGTACCTGCTGCTRTTAATGA
TGATAACTACTTGAAGACCACATTTGTTTCAACTGTGCAAAAGCGTGGAGCAGCTGTTAT
TGCTGCAAGGGAAATGTCTTCTGCTCTTTCTGCTGCGAAGGCAGCCTCCGATCACATGAG
GGATTGGTTCTTGGGTACTGGT???GATCGTCTGGTAAGCATGGGTGTTGTTTCCGATGG
ATCGTACGGTGCACCACCTGATGTGGTTTTCTCATTCCCTGT????????????????GT
CGCGGTGGCCCACGTGGCCGCGGCCGCGGTCGCGGACGAGGCAGAGGACGCGGCAAGGAA
GACCAGAAAGAATGGGTGCCGGTCACCAAGCTTGGTCGTTTAGTTCGTGAGGGAAAGATC
GACAAACTTGAGAGCATCTACCTGTTCTCTTTGCCCATCAAAGAGTTCGAAATCATCGAC
TTCTTCCTCGGGGCCTCCCTCAACGATGAAGTGCTCAAGATCATGCCCGTACAGAAACAA
ACTCGCGCCGGTCAGCGTACGCGTTTCAAGGCTTTTGTGGCCATCGGAGACAACAATGGA
CACATCGGTCTTGGAGTCAAGTGCAGCAAGGAAGTYGCTACTGCGATTAGAGGCGCTATC
ATCCTCGCTAAGTTGTCCGTGCTTCCTGTCCGAAGAGGATACTGGGGCATGATGGTGCGG
ACGCGGGGAGCATGGCCGTCGATACCATGCCACTGCCYCAACCGGCRGACATTCCCGAAA
TCAAACTTTTTGGGAGATGGAGCTGCTACGATGTCCAGGTGTCCGATATGTCTCTTCAGG
ATTACATTTCCGTGAAAGAAAAGTACGCTAAATACTTGCCCCACTCAGCAGGTAGGTATG
CACACAAGCGATTCCGCAAGGCACAATGCCCCATTGTTGAGCGTCTTACTAACTCGTTGA
TGATGCATGGACGCAACAACGGCAAGAAGCTGATGGCCGTCCGTATCGTCAAGCACGCAT
TTGAAATCATCCATCTTCTGACKGGAGAGAATCCTCTCCAAGTTTTGGTGACAGCTATCA
TCAACTCTGGACCCCGCGAAGACTCCACTAGGATCGGTCGTGCTGGTACAGTGCGTCGTC
AGGCCGTGGACGTGTCTCCCCTCCGCAGAGTGAACCAGGCTATCTGGCTACTGTGCACTG
GAGCTCGGGAAGCAGCCTTCAGGAACATTAAGACTATTGCTGAATGTGTGGCTGATGAAC
TCATCAATGCTGCCAATGGCTCATCTAACTCCTATGCTATCAAGAAGAAGGACGAGTTGG
AGCGTG???????GTGAAGACTTGCTGGATGAGGCTACCGATTTTCCGCGCCGTGGGCGA
CTCGTTGAAGGACCGCTTCGACGGAGCCTCACGGGTAATGATGCCTAACACGGATCTGGA
AGCGCCCGTGCAGCGTAACGATGCGGCGCCGCACAGGGTGCCCCGACGAGATCGGTATCG
GTTCCAACTTCGGCCACACAATCCAGATCACAAGAGCCCGGGCTCCAAGGACCTTGTGTA
CCTAGAATCGTCGCCGGGTTTCTGCGAAAAGAACCCGAGACTGGGTATTCCCGGTACACA
CGGGCGCGCTTGTAACGACACGAGTATCGGTGTTGACGGGTGCGACCTGATGTGCTGCGG
CCGCGGCTACAGGACCGAGACCATGTTCGTGGTGGAGCGGTGCAAC
>Aethilla_lavochrea_521ADW
??????????????AGTATCCACCACCCTCTCCGGTCTTGAGGGCGAGCTCAAGGGCACA
TTCTACCCTCTCACCGGCATGTCGAAACAGACCCAGCAGCAGCTGATCGACGACCACTTC
CTCTTCAAGGARGGCGACCGCTTCCTGCAGGCCGCCAACGCCTGCCGCTTCTGGCCCAGC
GGCCGCGGCATCTACCACAACGAGAACAAGACGTTCCTCGTGTGGTGCAACGAGGAGGAC
CACCTTCGCCTCATTTCCATGCAGATGGGCGGCGACCTGAAGACSGTGTACAAGAGGCTG
GTGACCGCCGTGAACGACATCGAGAAGAGGATCCCGTTCTCGCACAACGACCGGCTCGGC
TTCCTGACGTTCTGCCCCACCAACCTGGGCACCACGGTGCGCGCGTCGGTGCACATCAAG
CTGCCCAAGCTGGCGGCGGACAAGGCCAAGCTGGAGGAGGTGGCCGCCAAGTACCACCTG
CAGGTGCGCGGCACCCGCGGCGAGCACACCGAGGCCGAGGGCGGCGTGTACGACATCTCC
AACAAGAGGCGCAGGGGCCTCACCRAGTACGACGCGGTCAAGGAGATGTACGACGGCAGT
TTAGACTAYTGTGTTGTAAAAATCCCACGATGGAATTTAGCSAAGTTTAATAGGGTAAGC
ACAAAAATTGGAAGTTCGATGAAAAGTGTTGGAGAAGTAATGGCCATCGGCAGAAATTTT
GAAGAAGCTTTTCAAAAAGCCTTAAGAATGGTAGATGAAAATGTTACCGGCTTTGATCCT
AATATAAAAAAAGTAAATGAAGATGAATTAAGAGAACCAACAGATAAACGGATGTTTGTC
TTAGCTGCTGCACTTAAAAATGGTTACAGTGTTGATAAATTATACGAACTTACTAAAATA
GATCCTTGGTTTCTCCATAAATTCAAAAACATAATTGATTACTAYAATAACTTGGAAGCA
GTCAGTTGCGGCTCAATTACCTACGACATATTAAAAAAAGCAAAGCAAATTGGATTTTCT
GACAAGCAAATTGCTGCAGCAATTAAAAGTACAGAGTTAGCCGTAAGAAAACTGAGAGAA
GAGCACAAAATAACTCCATTTGTTAAACAAATAGATACAGTWGCCGCTGAATGGCCAGCC
TCTACTAACTATCTTTATTTAACTTATAATGGAAGTGCACACGATTTGGACTTCCCTGGT
GATTTGGTAATGGTCTTAGGGTCAGGAGTRTACAGAATTGGAAGTTCCGTAGAATTTGAC
TGGTGTGCTGTAGGATGTTTAAGAGAGCTTAAAAACCAAGGAAAAAAGACTATTATGATA
AATTATAATCCCGARACTGTTAGTACAGATTATGATATGAGTGACAGGTTATACTTTGAA
GAAATTTCCTTTGAAGTAGTCATGGATATATATAAAATTGAACAGCCTAATGGTGTAATT
CTTTGC?AC?TTATATTTTATTTTTGGAATTTGAGCAGGTATAATTGGAACATCTTTAAG
TATATTAATCCGAACTGAATTAGGAAACCCAGGGTCTTTAATTGGAGATGATCAAATTTA
TAACACTATTGTTACTGCTCATGCTTTTATTATAATTTTTTTTATAGTTATACCAATTAT
AATTGGAGGATTTGGAAACTGATTAGTACCCTTAATATTAGGTGCTCCAGATATAGCTTT
CCCTCGAATAAACAATATAAGATTTTGATTATTACCTCCTTCATTAATATTATTAATTTC
AAGAAGAATTGTAGAAAATGGAGCAGGGACAGGATGAACTGTTTATCCACCTTTATCATC
TAATATTGCCCATCAAGGATCCTCCGTTGACTTAGCTATTTTTTCCCTCCATTTAGCTGG
AATTTCATCAATTCTAGGAGCTATTAATTTTATTACAACAATTATTAATATACGAATTAT
AAATCTTTCATTTGATCAAATACCTTTATTTGTTTGAGCTGTGGGAATTACTGCTTTACT
TCTCTTATTATCATTACCAGTTTTAGCCGGAGCTATTACTATATTATTAACAGATCGAAA
TTTAAATACATCATTTTTCGATCCAGCTGGAGGGGGAGATCCTATTCTTTATCAACATCT
ATTTTGATTTTTTGG?????????????????????????????????????????????
????????????????????????????????????????????????????????????
????????????????ATTGGATTATTGGGATTTATTGTATGAGCCCATCATATATTTAC
CGTAGGAATAGACATTGATACTCGAGCATATTTTACTTCAGCTACAATAATTATTGCTGT
TCCCACAGGTATTAAAATTTTCAGATGATTAGCAACTCTCCACGGAACACAAATTAATTA
TAGTCCTTCAATATTATGAAGATTAGGATTTGTATTTTTATTTACAGTAGGGGGATTAAC
AGGTGTAATTTTAGCCAATTCTTCTATTGATATTACTTTACATGATACTTATTATGTTGT
AGCTCATTTTCATTATGTTCTTTCTATGGGAGCTGTATTTGCAATTTTTGGGGGATTTAT
TCACTGATATCCACTATTTACAGGATTAACACTCAATTCTTATTTATTAAAAATTCAATT
TATTTCCATATTTTTAGGGGTAAATTTAACCTTTTTTCCACAACATTTTCTAGGATTAGC
AGGAATACCTCGTCGATATTCAGACTATCCCGATAGATATATTTCATGAAATATTATTTC
TTCTTTTGGATCTTATATTTCTTTATTATCAATAATAATAATAATAATAATTATCTGAGA
GTCAATGATTTATCAACGAATCATTTTATTTCCTCTTAATATACCATCTTCTATTGAATG
ATTCCAAAATCTTCCACCAGCTGAACATTCATATAATGAAT???????????????????
????????????????????????????????????????????????????????????
????????????????????????????????????????????????????????????
????????????GCTGAGCGTGAACGTGGTATCACAATCKACATTGCTCTGTGGAAGTTC
RAAACTGCCAWGTACTATGTCACCATCATCGACGCCMCTGGACACAGAGATTTCATCAAG
AACATGATCACTGGTACCTCACAAGCCGACKGYGCCGTGTTRATCGTCGCTGCCGGTACT
GGTGAGTTCGAAGCCGGTATCTCTAAGAACGGCCAGACTCGTGAGCATGCTCTCCTTGCC
TTCACYCTCGGTGTCAAGCAGCTGATCGTAGGCGTTAACAAAATGGATTCCACTGAGCCC
CCATACAGTGAATCCCGTTTCGAGGAAATCAAAAAGGAAGTGTCTTCCTACATCAAGAAA
ATCGGTTACAACCCAGCTGCCGTCGCTTTCGTGCCCATTTCTGGCTGGCACGGAGACAAC
ATGTTGGAGCCATCCACCAAAATGCCTTGGTTCAAGGGATGGAATGTTGAGCGCAAGGAA
GGTAAGGCTGAAGGAAAGTGCCTCATTGAGGCATTGGACGCCATCCTGCCCCCAGCTCGT
CCCACAGACAAGGCTCTCCGTCTTCCCCTGCAGGATGTCTACAAAATCGGTGGTATTGGT
ACAGTGCCCGTAGGCAGAGTTGAGACTGGTGTACTTAAGCCTGGTACCATTGTTGTATTT
GCCCCTGCCAACATCACCACTGAAGTAAAATCTGTGGAGATGCACCACGAAGCTCTCCAA
GAGGCTGTGCCTGGAGACAATGTTGGTTTCAACGTAAAGAACGTTTCTGTCAAGGAATTG
CGTCGTGGCTACGTCGCCGGAGACTCCAAGAACAACCCACCCAAGGGTGCCTCTGACTTC
ACCGCACAGGTCATTGTGCTCAACCACCCTGGTCAAATTTCCAACGGCTATACTCCAGTG
TTGGATTGCCACACAGCTCACATTGCTTGCAAATTTGCAGAAATCAAGGAGAAGGTAGAC
CGTCGTACTGGTAAATCGACTGAGGAAAATCCCAAATCCATCAAATCTGGTGATGCTGCC
ATTGTAAACCTAGTACCTTCCAAACCTCTGTGTGTGGAATCCTTCCAGGAGTTCCCACCT
CTAGGTCGTTTTGCC???????????????????????????????????CTGAGAAGGS
TTCHGCTCAYTTGGAAGGTGGDGCSWRGAAGGTTATCATCTCTGCKCCCAGTGMTGATGC
SCCCATGTTTGTTGTTGGTGTGAACCTTRAAGCTTATGACCCATCATACAAAGTCATCTC
TAAYGCTTCCTGCACCACCAATTGCCTCGCTCCCCTGGSCAAGGTCATCCATGACAACTT
TGAAATCATTGAGGGTCTCATRACCACTGTACATGCTACTACTGCTACCCAAAAGACTGT
WGATGGACCCTCTGGCAAACTGTGGCGTGATGGACGTGGTGCCCAGCAGAACATCATTCC
AGCCTCAACTGGTGCTGCTAAGGCTGTGGGTAAAGTTATTCCAGCACTTAACGGTAAACT
AACTGGTATGGCATTCCGTGTTCCTGTTGCTAATGTCTCAGTYGTTGATCTTACTGTCCG
CCTTGGCAAGCCTGCCAACTATGAAGCTATCAAGCAAAAGGTTAAGGAAGCCGCTCAAGG
CCCACTGAAAGGTATTTTGGGATACACTGAAGACCAGGTTGTATCCTCTGACTTYATTGG
AGATTCTCACTCTTCCATCTTTGATGCTGCTGCAGGTATCTCCCTGAATGACAATTTCGT
CAAATTGATCAGCTGGTATGACAATGAGTATGGTTACTCCAGCCGAGTCATT????????
????????????????????????????????????????????????????????????
?????????????????????????????????ATTGATTGTGCTGAAGCCATTAAWAAA
TACAATGTTGGTATTAAATGTGCCACAATTACACCTGATGAGAAAAKGGTTGAAGAATTC
AACNNGAAAAAAATGTGGAAAAGCCCTAATGGTACCATTCGTAACATACTGGGTGGAACC
GTCTTTAGGGAGGCTATTATTTGCAAAAATATTCCTCGCCTTGTTACTGGTTGGGAAAAG
CCAATTATAATTGGACGTCATGCTCATGCTGACCAATATAAAGCCACTGATTTTGTTGTC
CCAGGTGAAGGGAAACTTGAGCTTGTATTCACGCCTGCATCTGGACAACCCATCAAGTAT
GTGGTACATGATTTCAAGAGTGCCGGAGTTGCTCTTGGTATGTACAATACAGATGAATCA
ATTGTTGATTTTGCTCATTCCTCTTTCAAGTATGCTTTGGGTAGAAAGTATCCCTTGTAC
TTGAGTACTAAAAATACCATTCTGAAGAAATATGATGGACGTTTTAAGGATATTTTCCAA
GAAATTTATGAAAAAGATTACAAGTCTCAATTTGATGCAGCTGGTATCTGGTATGAACAC
CGCTTGATTGATGATATGGTGGCCTTT?????????????????????????????????
???????????????????????????RCTCACCGGAGTACTTCCCACTGCCAACCCACA
GGAGGCCTTCAAGGATGTRGCAGCAGCTTTCCTTGTTGGAGCCATGCCAAGAAGAGAAGG
AATGGAAAGGAAAGATCTGCTTTCTGCTAATGTTCGTATTTTCAAAGAACAAGGCCAGGC
ACTAGACAAGGTTGCTCGTAAAGATGTCAAAGTACTTGTCGTTGGTAACCCCGCTAACAC
CAATGCGCTTATCTGTTCTAAATATGCTCCATCCATTCCAAAGGAAAACTTCACTGCTAT
GACCCGTTTGGATCAGAATCGTGCTCAGTCTCAGCTGGCTGCTAAACTTGGAGTACCGGT
CCAGGATGTAAAGAATGTCATTATTTGGGGAAATCACTCATCAACACAGTTCCCTGACGC
TTCAAATGCTGTGGCCAAGATTGGTGGAGCTGAAAAACCAGTACCTGCTGCTATTAATGA
TGACAACTACTTGAAGACCACATTTGTTTCAACTGTACAAAAGCGTGGAGCAGCCGTTAT
TGCTGCAAGGAAAATGTCTTCTGCTCTATCTGCTGCTAAAGCAGCCTCAGATCACATGAG
GGACTGGTTCTTAGGCACTGGT???GATCGCTGGGTGAGCATGGGTGTTGTTTCAGATGG
ATCATAYGGTGCTCCACCTGATGTGGTTTTCTCATTCCCTGTTACAGTCACAAACGGAGT
CGCGGTGGCCCACGTGGCCGCGGCCGTGGTCGCGGGCGAGGCAGAGGACGCGGCAAGGAA
GACCAGAAAGAATGGGTGCCAGTCACCAAGCTGGGTCGTTTAGTTCGTGAGGGAAAGATC
GACAAGCTTGAGAGCATCTACCTGTTCTCTTTGCCCATCAAAGAGTTTGAAATCATCGAT
TTCTTCCTCGGGGCCTCRCTCAACGATGARGTACTCAAGATCATGCCAGTACAGAAACAA
ACTCGCGCTGGTCAGCGTACGCGTTTCAAGGCTTTTGTGGCAATTGGAGACAACAATGGA
CACATCGGCCTTGGAGTTAAGTGCAGCAAGGAAGTTGCTACTGCRATTAGAGGCGCTATC
ATCCTCGCCAAGTTGTCTGTGCTTCCAGTCCGTAGAGGCTACTGGGGTA?GA?GGTGCGG
ACGCGGGGAGCATGGCCGTCGATACCATGCCACTGCCCCAACCGGCAGACATTCCCGAAA
TCAAACTTTTTGGGAGATGGAGTTGCTACGATGTCCAGGTGTCAGACATGTCTCTCCAGG
ATTACATTTCTGTGAAAGAAAAGTACGCTAAATACTTGCCCCACTCGGCAGGTAGGTACG
CACACAAGCGATTCCGCAAGGCGCAGTGCCCTATTGTTGAGCGTCTTACTAACTCATTGA
TGATGCATGGACGTAACAACGGCAAGAAGYTGATGGCTGTKCGTATCGTCAAACACGCAT
TTGAAATTATCCATCTTCTGACTGGAGAGAATCCTCTSCAAGTTTTGGTGACAGCTATCA
TTAACTCTGGACCTCGYGAAGACTCCACTAGGATCGGTCGTGCTGGTACAGTGCGTCGTC
AGGCGGTGGACGTGTCTCCCCTCCGCAGAGTGAACCAAGCTATCTGGCTTCTGTGCACTG
GTGCTCGTGAAGCAGCCTTCAGAAACATTAAGACTATTGCTGAATGTGTAGCYGATGARC
TCATCAATGCTGCCAAYGGCTCATCTAACTCTTATGCTATCAAGAAGAAGGAYGAGTTGG
AGCGTGGTGTACGGTGAAGACTTGCTGGATGAGGCTACCGAGTTTCCGCTCCGTGGGTGA
CTCGCTGAAGGATCGCTTCGACGGAGCCTCGCGGGTAATGATGCCCAACACGGATCTGGA
AGCGCCCGTGCAGCGTAACGACGCGGCACCGCACAGGGTGCCCCGACGAGATCGGTATCG
ATTCCAACTTCGGCCCCACAATCCGGATCACAAGAGTCCGGGGTCCAAGGAYCTTGTGTA
CCTAGAATCGTCGCCGGGTTTCTGCGAAAAGAACCCGAGGCTGGGTATTCCCGGTACACA
CGGGCGCGCTTGTAACGATACGAGTATCGGTGTCGACGGGTGTGACCTGATGTGCTGCGG
CCGCGGCTACAGGACCGACACCATGTTCGTGGTGGAGCGGTGCAAC
>Agathymus_mariae_587ADW
??????????????GGGTTCATCCACCCTCTCCGGGCTCGAGGGTGAGTTGAAGGGCACC
TTCTACCCTCTAACCGGCATGTCGAAACAGACGCAGCAGCAACTGATCGACGACCACTTC
CTCTTCAAGGAGGGTGACAGGTTCCTCCAGGCCGCCAACGCCTGCCGCTTTTGGCCCACC
GGCCGTGGCATCTACCACAACGAGAACAAGACTTTCCTCGTTTGGTGCAACGARGAGGAC
CATTTGCGTCTTATCTCCATGCAGATGGGCGGCGACTTGAAAACCGTGTACAAGAGGCTC
GTGACTGCYGTCAACGACATTGAGAAGAGGATCCCATTCTCGCACAACGACAGACTCGGC
TTCCTCACTTTCTGCCCCACGAAYCTGGGAACAACSGTGCGCGCGTCCGTGCACATCAAG
CTGCCCAAGCTCGCGGCCGACAAGGCGAAGCTGGAGGAGGTGGCTGGCAAGTACCACCTG
CAGGTYCGCGGCACCCGCGGTGAGCACACGGAGGCCGAGGGCGGCGTGTACGACATCTCG
AACAAGCGTCGCATGGGYCTCACCGAGTACGAAGCCGTTAAGGAGATGCACGACGG????
?????????TGTGTGGTAAAAATACCACGATGGGACTTAGCGAAATTTAATAGAGTAAGT
ACAAAAATTGGCAGTTCGATGAAAAGCGTTGGAGAAGTAATGGMCATCGGTAGAAACTTT
GAAGAAGCATTCCAAAAAGCTCTAAGAATGGTCGATGAAAATGTGAACGGCTTCGATCCA
AATATTAAAAAAGTCAATGAAGATGAATTGAGAGAGCCAACAGATAAACGTATGTTTGTT
TTAGCAGCAGCACTTAAGATGGGTTACAGTGTAGATAAATTATATGATCTGACTAAAATA
GACCGCTGGTTTCTCCATAAGTTTAAAAATATTGTTGATTATTACTCTGAGCTTGAAGCA
GTCAGTTGTGGTTCTATTACATATAATATTTTAAAAAATGCTAAGCAAATAGGATTTTCC
GATAAGCAAATAGCTGCTACTATCAAAAGCACCGAATTAGCTGTAAGAAAACTCAGAGAA
GAACATGGCATAACTCCTTTCGTTAAACAAATTGATACRGTTGCTGCTGAATGGCCTGCT
TCCACTAATTACTTATATCTTACATACAATGGCAGTGCACATGACTTAGAATTTCCGGGA
GAATTGGTAATGGTATTAGGATCTGGTGTATATAGAATAGGAAGTTCTGTGGAATTCGAT
TGGTGTGCTGTTGGATGCTTGAGAGAGCTAAAAAATCAAAGCAAAAAARCAATTATGGTA
AACTATAATCCCGAAACAGTTAGTACTGATTACGATATGAGTGATAGATTGTACTTTGAA
GAAATATCTTTTGAAGTAGTCAKGGATATATATAACATTGAACATCCCGATGGTGTAATA
TTAKGTTACTTTATATTTTATTTTTGGTATTTGAGCAGGAATATTAGGTACATCTTTAAG
ATTATTAATTCGTACAGAATTAGGAAATCCTGGCTCATTAATTGGTGATGATCAAATTTA
TAATACTATTGTAACAGCTCATGCTTTTATTATAATTTTTTTTATAGTTATACCCATTAT
AATTGGGGGATTTGGTAATTGACTGGTACCACTAATATTGGGAGCTCCTGATATAGCCTT
TCCCCGTATAAATAATATAAGATTTTGAATATTACCTCCCTCATTAATATTATTAATCTC
AAGAAGAATTGTAGAAAATGGTGCAGGAACAGGATGAACTGTCTACCCACCTTTATCTTC
TAATATTGCTCATCAAGGATCATCAGTTGATTTAGCAATTTTCTCCCTTCATTTAGCAGG
TATTTCCTCTATCTTAGGAGCTATTAATTTTATTACTACAATCATTAATATACGAATTAA
AAATATATCATTTGATCAGATACCTTTATTTGTATGATCTGTAGGAATTACTGCATTATT
ATTATTATTATCATTACCTGTTTTAGCGGGAGCTATTACTATACTTTTAACAGATCGAAA
TTTAAATACCTCTTTCTTTGACCCAGCTGGAGGAGGAGATCCAATCTTATATCAACATTT
ATTTTGATTTTTTGG?????????????????????????????????????????????
????????????????????????????????????????????????????????????
?????????????????????????TTAGGATTTATTGTTTGAGCTCATCACATATTTAC
AGTAGGAATAGATATTGATACTCGAGCTTATTTTACTTCTGTAACAATAATTATTGCAGT
ACCAACAGGAATTAAAATTTTTAGTTCATTAGCAACCCTTCATGGAACTCAAATTAACTA
TAGACCTTCTATATTATGAAGATTAGGATTTGTATTTCTTTTTACTGTAGGAGGTTTAAC
AGGAGTAATTTTAGCTAATTCTTCTATTGATATCACCCTTCATGACTCTTATTATGTAGT
AGCCCATTTTCATTATGTCTTATCTATAGGAGCTGTATTTGCTATTTTTGGCGGATTTAT
TCACTGATACCCATTATTTACAGGATTAACCTTAAATTCCTACTTATTAAAAATTCAATT
TATTTCAATATTTTTAGGAGTAAACTTAACATTCTTCCCACAACATTTTTTAGGATTAGC
GGGAATACCTCGACGATATTCTGACTATCCTGATAGTTACTTATCCTGAAATATTATTTC
TTCATTTGGATCTTATATTTCCTTATTTTCAATAATAATAATAATAATAATTATTTGAAA
ATCTTTTATTAATCAAAATATTATTTTATTTTCCTTAAATATGTCATCATCTATTGAGTG
ACTTCAAAATTTCCCCCCTGCTGAACATTCCTATAATGAAT???CGTCGACTCCGGCAAG
TCCACCACCACCGGTCACTTGATTTACAAATGCGGTGGTATCGACAAACGTACAATCGAG
AAGTTCGAGAAGGAGGCCCAGGAAATGGGCWAGGGTTCCTTCAAATACGCCTGGGTATTG
GACAAATTGAAGGCTGAGCGTGAACGCGGTATCACAATCGACATCGCTCTGTGGAAGTTC
GAGACTGGCAAGTACTATGTCACTATCATCGACGCCCCCGGACACAGAGATTTCATCAAA
AACATGATCACGGGAACCTCGCAGGCCGACTGCGCCGTGTTGATCGTCGCCGCYGGTACC
GGTGAATTCGAAGCCGGTATTTCAAAGAATGGACAGACCCGTGAACACGCCCTCCTCGCC
TTCACCCTCGGTGTCAAGCAGCTGATCGTAGGAGTCAACAAAATGGATTCCACTGAACCT
CCATACAGTGAATCCCGTTTCGAGGAAATCAAGAAAGAAGTATCTTCTTACATCAAGAAA
ATTGGTTATAACCCAGCTGCCGTTGCTTTCGTACCCATTTCTGGCTGGCACGGAGATAAC
ATGCTGGAGCCATCTACCAAGATGCCTTGGTTCAAGGGATGGAATGTTGAGCGTAAGGAA
GGTAAGGCTGAAGGGAAATGCCTTATTGAGGCTCTTGATGCCATCCTACCCCCAGCTCGT
CCCACAGACAAAGCTCTCCGACTTCCTCTGCAAGACGTCTACAAAATCGGTGGTATTGGT
ACAGTGCCTGTAGGCAGAGTAGAAACTGGAATCTTGAAGCCCGGTACCATTGTGGTATTT
GCTCCTGCTAATATCACTACTGAAGTAAAATCTGTGGAGATGCACCACGAGGCTCTCCAA
GAGGCTGTGCCTGGAGACAATGTAGGATTCAACGTAAAGAACGTATCTGTCAAAGAATTG
CGTCGTGGATATGTCGCCGGTGACTCCAAAAACAACCCACCAAAGGGTGCCGCTGACTTC
ACAGCACAAGTAATTGTGCTCAACCATCCTGGTCAAATTTCTAATGGTTATACACCAGTG
CTGGATTGCCACACTGCTCACATTGCCTGCAAATTTGCAGAGATTAAAGAGAAGGTTGAT
CGTCGTACTGGTAAATCAACTGAGGAGAATCCTAAATCTATCAAGTCTGGTGATGCTGCC
ATTGTTAACTTAGTACCTTCTAAGCCTCTATGTGTAGAATCCTTCCAGGAGTTTCCACCC
CTCGGTCGTTTCGCC?????????????????????????????????????????????
????????????????????????????????????????????????????????????
????????????????????????????????????????????????????????????
???????TCTTGTACWACAWACTGCCTTRCGCCCTTGGCCAASGTCATCCATGATAACTW
TGAGATTATTGAGGGTCTGATGACAACCGTGCATGCTACTACTGCTACCCAGAAAACCGT
CKACGGACCCTCTGGTAAGCTTTGGCGTGATGGTCGTGGTGCCCAACAGAATATCATTCC
AGCTTCGACTGGTGCAGCCAAGGCTGTAGGAAAAGTCATTCCAGCTCTCAATGGCAAACT
GACCGGKATGGYATTCMGTGTCCCCGTCGCGAACGTCTCCGTTGTCGATCTTACTGTTCG
TCTTGGCAAGCCCGCTAGCTACGACGCTATTAAGCAAAAGGTCAAGGAAGCTGCTCAAGG
TCCTCTGAAAGGGGTTCTTGGATATACTGAAGACCAGGTTGTATCCTCTGACTTCATCGG
AGACTCGCACTCCTCCATCTTTGATGCTGCGGCTGGTATCTCACTGAACGATAACTTTGT
TAAGCTGATCAGCTGGTATGACAATGAATACGGTTACTCCAGCCGAGTCATC????????
????????????????????????????????????????????????????????????
????????????????????????CAAGTAACTATTGACTGTGCTGAAGCTATTAAAAAG
TACAATGTTGGTATTAAATGTGCCACCATTACACCTGATGAAAAGAGAGTGGAGGAATTC
AAACTGAAGAAGATGTGGAAAAGTCCAAATGGTACAATTCGTAACATTTTGGGAGGAACT
GTCTTTAGGGAGGCTATTATTTGCAAAAATATCCCTCGTCTTGTTACTGGTTGGGAAAAG
CCAATTATTATTGGGCGTCATGCTCATGCTGACCAGTATAAAGCAACTGACTTTGTTGTG
CCGGGGGAAGGAAAACTTGAGCTTGTATTCACACCGGCCTCTGGAGAACCAATAAGACAT
GTGGTAAATGACTTTAAGGGTGCTGGAGTTGCTCTTGGTATGTACAATACTGATTCCTCG
ATTGTTGATTTTGCACACTCTTCATTTAAGTTTGCTTTGGATAGGAAATATCCTCTGTAT
TTAAGTACAAAGAACACAATTTTGAAAAAGTATGATGGTCGCTTTAAGGACATTTTCCAA
GAAATTTATGACAAGGAATACAAGACTCAATTTGATGCAGCTGGTATATGGTATGAACAT
CGCTTGATTGATGATATGGTGGCCTTT???????????????TCTTGAAGGTGTTGTCAT
GGAATTGGCTGACTGTGCACTGCCTTTGCTAGCAGGAGTTCTTCCAACTGCTAACCCAGA
GGAAGCATTCAAGGATGTGGCTGCGGCATTCCTTGTTGGTGCTATGCCTAGGAGAGAAGG
AATGGAAAGAAAAGATTTGCTTTCAGCCAATGTACGTATTTTCAAAGAACAGGGCCAGGC
TTTAGACAAAGTTGCACGTAAAGATGTCAAAGTACTTGTAGTTGGCAACCCTGCCAACAC
TAATGCCTTGATTTGTTCGAAGTATGCTCCATCCATACCCAAAGAAAACTTTACTGCAAT
GACCCGTTTGGACCAGAATCGTGCTCAGTCTCAACTGGCGGCTAAGCTGGGAATTCCAGT
TAAGGATGTTAAAAATGTAATTATTTGGGGAAA???????????????????????????
????????????????????????????????????????????????????????????
????????????????????????????????????????????????????????????
????????????????????????????????????????????????????????????
????????????????????????????????????????????????????????????
???????????????????????????????????????????????????????????T
CGTGGAGGCCCACGTGGACGCGGCCGTGGTCGTGGGCGTGGTAGAGGACGCGGCAAGGAA
GACCAAAAAGAATGGGTGCCAGTCACTAAGCTCGGTCGTCTAGTACGCGAGGGAAAGATT
GACAAACTCGAGAGCATTTATCTATTCTCCCTCCCTATCAAAGAGTTCGAAATTATCGAC
TTCTTCCTAGGTGCTTCCCTCAACGATGAAGTACTTAAAATCATGCCCGTCCAGAAACAA
ACGCGCGCTGGTCAGCGTACCCGATTCAAGGCGTTTGTGGCCATCGGGGATAACAATGGC
CACATAGGTCTCGGAGTCAAGTGCAGCAAGGAAGTCGCTACTGCAATTAGGGGCGCTATA
ATTCTTGCCAAGCTGTCAGTACTTCCAGTTCGAAGAGGCTACTGGGGTA?????G?GCGG
A?GCAGGCAGCATGGTTGTTGATACTATGCCACTGCCGCAACCAGCCGACATTCCCGAAA
TCAAACTCTTCGGAAGATGGAGTTGTTATGATGTCCAGGTATCGGATATGTCACTTCAGG
ATTACATCTCTGTGAAAGAGAAGTACGCTAAATACTTGCCTCATTCGGCAGGTAGGTACG
CGCACAAGCGGTTCCGCAAAGCGCAGTGCCCTATCGTGGAGCGTCTTACCAATTCTTTGA
TGATGCACGGACGCAACAACGGCAAAAAATTAATGGCCGTTCGCATTGTGAAGCACGCAT
TCGAGATCATCCACCTTTTGACAGGCGAAAACCCTCTTCAAGTTTTAGTGACTGCTATCA
TTAACTCCGGACCTCGTGAGGACTCCACCAGAATCGGTCGCGCGGGTACTGTTCGTCGTC
AGGCCGTGGACGTGTCACCTCTTCGTCGAGTAAACCAAGCTATTTGGTTGTTGTGTACTG
GAGCTAGAGAGGCAGCCTTCAGAAATATTAAGACAATTGCTGAGTGTGTAGCTGATGAGC
TCATCAACGCTGCTAAGGGATCCTCAAACTCTTATGCTATCAAGAAGAAGGATGAATTGG
AGCGTGTTGCACGGTGAAGACCTGCTGGATGAGGCTGCCGAGTTTCCGTTCCGTGGGGGA
CTCGCTGAAGGATCGCTTCGACGGGGCCTCGCGTGTTATGATGCCCAATACGGACCTGGA
AGCACCCGTGCAACGGAACGATGCCGCTCCGCACAGGATACCCCGGAGAGATAGATATCG
TTTCCAACTTCGACCGCACAACCCAGATCACAAATCTCCGGGGATCAAAGACCTCGTGTA
TCTAGAACCGTCGCCGGGTTTCTGCGAAAAGAACCCACGACTGGGCATTCCCGGCACACA
TGGGCGGGCTTGCAACGACACGAGTATCGGTGTCGACGGCTGCGACCTCATGTGTTGCGG
TCGCGGCTATAGAACCGACACTATGATTGTAGTAGAACGGTGTAAT
>Aguna_asander_140ADW
?????????????????????????????????????????????GAACTCAAGGGTACT
TTCTACCCCCTGACCGGCATGTCCAAGCAGACCCAGCAGCAGCTCATCGACGACCACTTC
CTGTTCAAGGAGGGCGACCGTTTCCTGCAGGCCGCCAACGCGTGCCGCTTCTGGCCCACC
GGCCGCGGCATCTACCACAACGAGAACAAGACCTTCCTGGTGTGGTGCAACGAGGAGGAC
CACCTCCGCATCATCTCGATGCAGATGGGCGGCGACCTGAAGACCGTGTACAAGAGGCTG
GTGAGCGCGGTGAACGACATCGAGAAGAGGATCCCGTTCTCGCACAACGACCGCCTCGGC
TTCCTGACGTTCTGCCCCACCAACCTGGGCACCACGGTGCGCGCGTCCGTGCACATCAAG
CTGCCGAAGCTGGCGGCCGACAAGGCGCGCCTGGAGGAGGTGGCGTCCAAGTACCACTTG
CAGGTGCGCGGCACCCGCGGCGAGCACACCGAGGCCGAGGGCGGCGTGTACGACGTGTCC
AACAAGCGGCGCATGGGTCTCACCGAGTACGAGGCCGTCAAGGAGATGTACGACGG????
????????????????????????????????????????????????????????????
????????????????????????????????????????????????????????????
????????????????????????????????????????????????????????????
????????????????????????????????????????????????????????????
????????????????????????????????????????????????????????????
????????????????????????????????????????????????????????????
????????????????????????????????????????????????????????????
????????????????????????????????????????????????????????????
???????????????????????????????????????????????TGAGTGGCCAGCT
TCGACTAACTATCTTTATCTTACATATRANGGTAGTACACATGATTTAGATTTTCCAGGA
GAATTCGTGATGGTATTAGGYTCTGGCGTATACAGAATTGGAAGTTCCGTTGAATTTGAT
TGGTGTGCTGTCGGATGCTTAAGAGAACTTAAGAATCAAAGTAAAAAGACGATAATGATC
AATTACAACCCTGAAACTGTCAGTACTGATTACGATATGAGTGATAGGTTGTATTTTGAA
GAAATMTCTTTTGAAGTAGTAATGGATATTTATAAAATTGAACAGCCTAATGGTGTCATA
TTATGTAACTTTATATTTTATTTTTGGAATTTGAGCTGGATTAGTTGGAACATCTTTAAG
ATTACTTATTCGAACAGAATTAGGAACCCCCGGATCTTTAATTGGAGATGATCAAATTTA
TAATACTATTGTAACAGCCCATGCTTTTATTATAATTTTTTTTATAGTTATACCTATTAT
AATCGGAGGATTTGGAAATTGACTAGTACCCCTAATATTAGGAGCCCCTGATATAGCATT
CCCCCGAATAAATAATATAAGATTTTGACTTTTACCCCCATCTTTAACTCTTTTAATCTC
TAGAAGTATTGTAGAAAATGGTGCAGGAACAGGATGAACCGTATATCCCCCTCTTTCCTC
TAATATTGCACATCAAGGAGCTTCGGTAGATTTAGCAATTTTTTCTTTACATTTAGCAGG
AATTTCATCTATTCTTGGAGCTATTAATTTTATTACAACAATTATTAATATACGAATTAA
TAATTTATCATTTGATCAAATATCCTTATTTATTTGAGCTGTTGGAATTACAGCATTATT
ATTATTACTTTCATTACCTGTTTTAGCGGGAGCTATTACTATATTATTAACTGATCGAAA
TTTAAATACATCATTTTTTGATCCAGCAGGAGGAGGTGATCCTATTTTATATCAACATTT
ATTTTGATTTTTTGG?????????????????????????????????????????????
????????????????????????????????????????????????????????????
????????????????ATTGGATTATTAGGATTTATTGTATGAGCTCACCACATATTTAC
AGTAGGTATAGATATTGATACTCGTGCTTATTTTACATCAGCTACTATAATTATTGCTGT
ACCTACTGGAATTAAAATTTTTAGTTGATTAGCAACTCTTCATGGAACTCAAGTTAATTA
CAGACCTTCTATATTATGAAGATTAGGATTTGTTTTTTTATTTACTGTTGGGGGATTAAC
AGGTGTAATTTTAGCTAATTCTTCTATTGATATTACTTTACATGATACTTATTATGTAGT
AGCTCATTTTCATTATGTTCTTTCAATAGGGGCTGTTTTTGCTATTTTTGGAGGATTTAT
TCATTGATATCCATTATTTACAGGATTAACCTTTAATCCATTTTTATTAAAAATTCAATT
TATCTCTATATTTTTAGGAGTTAATTTAACTTTTTTTCCTCAACATTTTTTAGGTTTAGC
AGGAATACCTCGACGTTATTCTGATTATCCTGATAGTTATATTTCTTGAAATGTTATTTC
TTCATTTGGATCTTATATTTCTTTATTATCTATAATAATAATAATAATAATTATTTGAGA
ATCAATAATTAATCAACGATTAGTTTTATTTACATTAAATATACCTTCTTCCATTGAATG
ATTCCAAAATTTACCTCCAGCAGAACATTCATATAACGAAT???CGTCGACTCCGGCAAG
TCCACCACCACCGGTCACTTGATCTACAAATGTGGTGGTATCGACAAACGTACCATCGAG
AAGTTCGAGAAGGAGGCCCAGGAAATGGGCAAAGGTTCCTTCAAATATGCCTGGGTTTTG
GACAAACTGAAGGCTGAGCGTGAACGTGGTATCACAATCGACATCGCTCTGTGGAAGTTC
GAGACCGCTAAATACTACGTCACCATCATCGACGCTCCCGGACACAGAGATTTCATCAAG
AACATGATCACAGGAACCTCCCAGGCCGACTGCGCCGTGCTCATCGTCGCCGCCGGTACC
GGTGAGTTCGAAGCCGGTATCTCCAAGAACGGCCAGACCCGTGAACACGCCCTCCTTGCC
TTCACTCTCGGCGTCAAGCAGCTGATCGTGGGAGTCAACAAAATGGACTCGACAGAGCCC
CCATACAGTGAATCCCGTTTCGAGGAAATCAAGAAGGAAGTCTCTTCCTACATCAAGAAG
ATCGGTTACAACCCAGCTGCCGTCGCTTTCGTACCCATTTCTGGCTGGTACGGAGACAAC
ATGTTGGAGCCATCCACCAAAATGCCCTGGTTCAAGGGATGGAACGTTGAGCGYAAGGAA
GGTAAGGCTGAAGGCAAGTGCCTCATCGAGGCTCTGGACGCCATCCTGCCTCCCGCTCGT
CCTACAGACAAGGCCCTTCGTCTTCCCCTGCAGGACGTCTACAAAATCGGTGGTATTGGT
ACAGTGCCCGTAGGCCGTGTTGAAACTGGTATCCTTAAACCCGGTACCATTGTTGTATTT
GCCCCCGCTAACATCACCACTGAAGTTAAATCTGTGGAGATGCACCACGAGGCTCTCCAA
GAGGCTGTGCCTGGAGACAATGTTGGTTTCAACGTAAAGAACGTATCTGTCAAGGAATTG
CGTCGTGGCTACGTTGCTGGTGACTCCAAGAACAACCCACCCAAGGGTGCCGCTGACTTC
ACCGCACAGGTCATCGTGCTCAACCACCCCGGTCAAATTTCCAACGGTTACACACCCGTG
TTGGATTGCCACACCGCTCACATTGCCTGCAAATTCGCAGAAATCAAAGAGAAGGTCGAC
CGTCGTACTGGTAAATCCACTGAGGAAAACCCGAAATCCATCAAGTCTGGTGATGCTGCC
ATTGTTAACCTAGTACCCTCCAAGCCCCTGTGTGTGGAGTCCTTCCAGGAGTTCCCACCC
CTCGGTCGTTTCGCC??????????????????G?GTGTATTCRCTACMACTGACWAGGC
TTCCGCTCACTTGGAAGGTGRCGCCAAGAAAGTCATCATTTCTGCCCCCAGTGCTGACRC
TCCTATGTTCGTCGTTGRYGTGAATCTTGAGGCTTATGACCCATCCTTCAAGGWCATCTC
TAAYGCTTCCTGCACCACTAACTGMCTCGCTCCCTTGGCCAAGGACATCCACGACAACTT
CGATATTGTTGAGGGCCTGATGACCACCGTTCACGCTACCACCGCCACCCAGAAGACCGT
AGACGGACCTTCAGGCAAGCTGTGGCGTGATGGCCGTGGTGCGCAACAGAATATCATTCC
AGCTGCGACCGGCGCAGCCAAGGCTGTTGGTAAAGTCATTCCAGCTCTCAACGGCAAGCT
GACCGGCATGGCCTTCCGTGTCCCCGTCGCCAACGTCTCCGTCGTTGACCTTACAGTGCG
TCTYGGCAAGCCTGCCAGCTACGACGCCATCAAGCAGAAGGTCAAGGAAGCCGCTCAAGG
CCCACTGAAAGGTGTTTTGGGATACACTGAAGACCAAGTCGTATCCTCTGACTTCATTGG
AGACTCTCACTCTTCTATCTTCGACGCTGCTGCGGGTATCTCTCTCAACGACAACTTCGT
GAAGCTGATCAGCTGGTACGACAATGAGTATGGTTACTCCAGCCGAGTCATC????????
????????????????????????????????????????????????????????????
????????????????????????????????????????????????????????????
????????????????????????????????????????????????????????????
????????????????????????????????????????????????????????????
????????????????????????????????????????????????????????????
????????????????????????????????????????????????????????????
????????????????????????????????????????????????????????????
???????????????AAGGGTGCTGGTGTTGMTCTTGGTATGTACAACACCGATGCATCC
ATTGTTGATTTTGCTCATTCATCATTCAAATATGCCTTGGAAAGGAAGTACCCTCTGTAC
TTAAGCACTAAAAACACCATTCTGAAAAAGTATGATGGACGTTTTAAGGACATTTTCCAA
GAAATTTTTGACAAGGAATACAAATCTCAATTTGATGCTGCAGGCATTTGGTATGAGCAT
CGCTTGATTGATGATATGGTGGCCTTT?????????????????????????????????
???????????????????????????????G??GGTG?CSTWCSTRSCGCSAASCCGGA
RGAGGCCTTCAAGGATGTCGCWGCAGCTTTCCTTGTAGGCGCCATGCCGAGGAGAGAGGG
AATGGAAAGGAAAGATCTGCTTTCGGCCAATGTACGCATTTTCAAAGAACAAGGCCAGGC
CCTTGACAAAGTTGCCCGTAAGGATGTCAAAGTGCTGGTAGTTGGTAACCCAGCAAATAC
TAATGCACTCATTTGCTCCAAATACGCTCCATCCATTCCAAAGGAAAATTTCACTGCCAT
GACACGTTTGGATCAGAATCGTGCCCAGTCCCAGCTTGCTGCCAAACTGGGTGTACCAGT
CCAAGATGTTAAGAACGTAATTATTTGGGGCAACCACTCGTCGACACAGTTCCCTGATGC
CACCAACGCTATTGCCAAGATTGGGGGTAGTAACAAGCCAGTGCCAGCTGCGATCAACGA
CGACAACTACTTGAAAACAACATTTGTCTCAACCGTACAAAAACGTGGAGCTGCTGTTAT
AGCTGCCAGGAAAATGTCCTCTGCTCTCTCTGCAGCGAAGGCTGCGTCTGACCACATGAG
AGATTGGTTTTTGGGAACTGGT???GATCGCTGGGTAAGCATGGGTGTTGTGTCTGACGG
GTCTTATGGTGCCCCACCTGACGTAGTTTTCTCATTCCCGGTCACAGTTTCTAATGGG??
????????????????????????????????????????GTAGAGGACGCGGCAAGGAA
GACCAGAAAGAATGGGTGCCAGTCACAAAACTCGGCCGTTTAGTGCGCGAGGGAAAGATC
GATAAACTAGAGAACATCTACCTGTTCTCTCTCCCTATCAAAGAGTTCGAAATTATCGAC
TTCTTCCTTGGTGCCTCYCTCAACGATGAAGTCCTCAAGATCATGCCGGTCCAGAAACAA
ACACGTGCTGGTCAGCGCACGCGTTTCAAGGCTTTCGTGGCCATCGGAGACAACAACGGG
CATATCGGTCTCGGAGTTAAGTGCAGTAAGGAAGTCGCGACTGCTATAAGAGGCGCTATC
ATCCTCGCCAAGCTGTCTGTGCTTCCTGTCCGCAGAGGGTACTGGGGCA???????????
??GCGGGCAGCATGGCTGTTGATAGCATGCCATTGCCGCAACCGGCGGATATTCCCGAAA
TCAAATTGTTYGGAAGATGGAGCTGCTACGATGTCCAGGTGTCGGATATGTCACTTCAGG
ATTATATTTCCGTGAAGGAGAAGTACGCTAAATACTTGCCACACTCCGCTGGTAGGTACG
CACACAAGCGGTTCAGGAAAGCTCAGTGCCCCATTGTAGAGCGTCTGACCAACTCGCTGA
TGATGCAYGGACGTAACAACGGCAAGAAGCTGATGGCCGTTCGCATCGTGAAGCACGCAT
TCGAGATCATCCACCTGCTGACTGGCGAGAACCCTCTCCAAGTTYTGGTGACCGCTATTA
TTAACTCTGGACCTCGTGAGGACTCCACTAGGATCGGTCGTGCCGGTACCGTCCGTCGTC
AGGCCGTAGACGTGTCTCCTCTGCGCCGAGTGAATCAGGCTATCTGGCTRCTCTGCACTG
GGGCGAGAGAAGCTGCCTTCAGAAACATTAAGACTATCGCTGAGTGTGTTGCWGATGAGC
TCATCAACGCCGCTAAGGGCTCATCAAACTCCTATGCTATTAAGAAGAAGGACGAGTTGG
AGCGTGGTGCACGGTGAAGACCTGCTGGATGAGGCTACCGAGTTTCCGTTCGGTGGGCGA
CTCGTTGAAGGACCGCTTCGACGGGGCGTCGAGGGTCATGATGCCCAACACGGATCTGGA
AGCGCCCGTGCAGCGGAACGACGCGGCGCCACACCGGGTACCACGACGAGATCGGTATCG
ATTCCAACTTCGGCCACACAACCCGGACCATAAGTCCCCGGGGGCCAAGGATCTAGTGTA
CCTGGAATCGTCGCCAGGTTTCTGCGAGAAGAACCCGAGGCTCGGCATTCCTGGCACACA
CGGGCGCGCCTGCAACGACACCAGCATCGGTGTGAACGGCTGCGACCTGATGTGCTGCGG
CCGCGGCTACAGGACCGAGACCATGTTCGTGGTGGAACGCTGCAAC
>Aides_duma_argyrina_UK27
?????????GARAAGGTCTCGTCGACCCTGTCTGGACTGGAGGGCGAGCTCAAGGGCACM
TTCTATCCCCTCACCGGCATGTCGAAGCAGACTCAGCAGCAGCTGATCGACGATCACTTC
CTGTTCAAGGAGGGCGACAGGTTCCTCCAGGCCGCCAACGCGTGCCGCTTCTGGCCGACC
GGCCGCGGCATCTACCACAACGAGAACAAGACTTTCCTCGTGTGGTGCAACGAGGAGGAC
CACCTCCGTCTCATCTCCATGCAGATGGGYGGCGACTTGAAGACCGTTTACAAGMGGCTC
GTGACCGCCGTCAACGACATCGAGAAGAGGATCCCGTTCTCGCACAACGACAGGCTCGGC
TTCTTGACGTTCTGCCCCACCAACTTGGGGACGACGGTGCGCGCGTCCGTGCACATCAAG
CTGCCCAAGCTGGCCGCCGACAAGGCCAAGCTGGAGGAGATCGCCGGCAAGTACCACCTG
CAGGTGCGCGGCACTCGCGGCGAGCACACGGAGGCCGAGGGCGGCGTCTACGACATCTCC
AACAAGCGCCGCATGGGTCTCACCGAGTACGACGCCGTCAAGGAGATGCACGACGG????
????????????????????????????????????????????????????????????
??????????????TTCKATGRAAAGCGTGGGASAAGTAATGGCTATCGGCAGGAGCTTC
GAAKAAGCTTTTCAAAAGGCCTTAAGAATGGTAGATGAAAATGTGAATGGATTCGATCCT
TATGTTAAAACGGTCAATGAAAATGAATTGCGAGAACCAACAGATAAACGAATGTTCGTC
TTGGCGGCGGCACTTAAGATGGGCTACAGCGTAGATAAATTATATGATCTTACTAAAATA
GATCGCTGGTTTCTACATAAGTTTAAAAACATAATTGATTATTACTCTAACCTTGAAGCA
GTCAGTTCCGGCTCAATCACATATGATATTTTAAAAAATGCTAAGCAGATAGGATTTTCA
GATAAGCAAATTGCCGCGGCAATYAAAAGTACAGAATTAGGTGTAAGAAAACTCAGAGAA
GAGCATAACATAACYCCCTTCGTCAAACAAATTGATACAGTTGCTGCTGAATGGCCTGCT
ACTACAAATTATTTGTACCTTACCTATAATGGTAGTGCACATGACTTAGAGTTCCCAGGA
GAGTTAACAATGGTAATAGGTTCTGGTGTGTATAGAATCGGAAGTTCGGTGGAATTTGAC
TGGTGTGCTGTTGGGTGCTTAAGAGAGCTGAAGAATCAAGGCAAAAGAACAATTATGATA
AACTATAATCCCGAAACGGTTAGTACTGATTACGACATGAGTGACAGGTTGTACTTTGAA
GAAATTTCTTTTGAAGTAGTAATGGATATATATAACATTGAACATCCTGACGGTGTAATA
TTGTGG??????????????????????????????????????????????????????
?????????????????AATTAGGTAACCCAGGATCATTAATTGGAGATGATCAAATTTA
TAATACTATTGTTACTGCTCATGCTTTTATTATAATTTTTTTTATAGTAATACCTATTAT
AATTGGAGGATTTGGAAATTGATTAGTTCCTCTAATATTAGGAGCCCCTGATATAGCTTT
CCCTCGAATAAATAATATAAGATTTTGATTATTACCTCCCTCACTTACTCTATTAATTTC
AAGAAGAATTGTAGAAAATGGTGCAGGAACTGGATGAACAGTTTATCCCCCTCTTTCATC
TAATATTGCTCATCAAGGATCATCCGTTGATTTAGCAATTTTTTCTCTTCATTTAGCAGG
TATTTCATCAATTCTAGGAGCAATTAATTTTATTACTACAATTATTAATATACGAATTAA
AAATTTATCTTTTGACCAAATACCTTTATTTGTATGATCTGTAGGTATTACAGCTTTATT
ATTACTTTTATCATTACCAGTATTAGCTGGGGCCATTACAATACTTCTTACTGATCGAAA
TTTAAATACTTCATTCTTTGATCCAGCTGGAGGAGGTGACCCAATTTTATATCAACATTT
ATTTTGATTTTTTGG?????????????????????????????????????????????
???????????????????????????AAAAAAAGAAACATTTGGATTCTTAGGAATAAT
TTACGCCATACTAACAATTGGTTTATTAGGATTTATTGTTTGAGCCCATCATATATTTAC
AGTTGGTATAGATATTGATACACGAGCATATTTTACTTCAGCTACTATAATTATTGCAAT
TCCTACAGGAATTAAAATTTTCAGTTGATTAGCAACTTTACATGGAACTCAAATTAATTA
TAGACCTTCTATATTATGAAGATTAGGATTTGTATTTTTATTTACAGTAGGAGGTTTAAC
AGGAGTAATTTTAGCTAACTCTTCTATTGATATTACCTTACATGATTCTTATTATGTCGT
AGCTCACTTTCATTATGTTTTATCTATAGGAGCTGTATTTGCTATTTTTGCAGGATTTAT
TCATTGATATCCATTATTTACTGGATTAACATTAGATTCTTATTTATTAAAAATTCAATT
TATTATTATATTTTTAGGAGTTAATTTAACTTTTTTTCCCCAACATTTTTTAGGATTAGC
AGGCATACCACGTCGTTACTCAGATTACCCTGACAGTTACTTATCTTGAAATATTATTTC
TTCATTCGGCTCTTATATGTCATTATTATCAATAATAATAATAATATTAATTATTTGAAA
ATCTTTTATTAATCAACAAATTACATTATTTTCATTAAATATACCATCTTCTATTGAATG
ACTACAAAATTTACCTCCAGCTGAACATTCTTATAATGAAT???????????????????
???????????????????TGATCTACAAATGCGGTGGTATCGACAAACGTACCATCGAG
AAATTCGAGAAGGAGGCCCAGGAAATGGGCAAGGGTTCCTTCAAATATGCCTGGGTATTA
GACAAACTGAAGGCTGAGCGTGAACGTGGTATCACAATCGACATCGCTCTGTGGAAGTTC
GAGACAAGCAAGTACTATGTTACTATCATCGAYGCTCCCGGACACAGAGATTTCATCAAG
AACATGATCACTGGTACCTCGCAGGCCGACTGCGCCGTGCTGATCGTCGCCGCCGGTACT
GGTGAGTTCGAAGCCGGTATATCAAAGAACGGACAGACCCGTGAGCACGCCCTCCTCGCT
TTCACTCTCGGTGTGAAGCAGCTGATCGTAGGTGTCAACAAAATGGATTCCACTGAGCCA
CCATACAGTGAGCCCCGTTTCGAGGAAATCAAGAAAGAAGTGTCTTCTTACATCAAGAAG
ATCGGTTACAACCCAGCTGCCGTCGCTTTCGTACCCATTTCTGGCTGGCACGGAGACAAT
ATGTTGGAGCCATCTACTAAGATGCCTTGGTTTAAGGGATGGAATGTTGAGCGTAAGGAA
GGTAAGGCTGAAGGCAAATGCCTCATTGAGGCCCTTGATGCCATCCTGCCCCCAGCTCGT
CCCACAGACAAAGCCCTCCGTCTTCCCCTGCAGGACGTCTACAAAATCGGTGGTATTGGT
ACAGTGCCAGTAGGCAGAGTCGAAACTGGTGTCCT?????????????????????????
????????????????????????????????????????????????????????????
????????????????????????????????????????????????????????????
????????????????????????????????????????????????????????????
????????????????????????????????????????????????????????????
????????????????????????????????????????????????????????????
????????????????????????????????????????????????????????????
????????????????????????????????????????????????????????????
??????????????????????????????????????????????ACAACTGATAAGGC
TTCAGCTCNATTGGAAGGTGGTGCCAAGAAAGTTATMATCTCTGCCCCCAGTGCTGACGC
TCCCATGTTTGTTGTTGGCGTAAATCTTGAGGCTTATGATCCATCTTTCAAGGTGATCTC
CAACGCTTCCTGTACTACAAACTGTCTTGCGCCTTTGGCCAAGGTCATTCATGATAACTT
TAAGATTATTGAGGGTCTGATGACCACCGTACACGCTACTACTGCTACCCAGAAGACCGT
YGATGGGCCCTCTGGTAAATTGTGGCGTGATGGCCGTGGCGCTCAACAGAATATCATTCC
TGCYTCAACTGGTGCAGCCAAGGCTGTAGGCAAAGTCATTCCAGCYCTTAATGGCAAGTT
GACTGGTATGGCATTCCGTGTCCCTGTTGCRAACGTCTCYGTTGTTGATCTTACTGTACG
TCTTGGMAAACCTGCGAGCTATGATGCCATCAAGCAAAAGGTTAAGGAAGCAGCTCAGGG
CCCATTGAAAGGAGTTYTGGGATATACYGAGGACCAGGTGGTATCTTCTGACTTCATCGG
AGACTCTCATTCCTCTATCTTTGATGCTGCAGCTGGTATCTCTTTAAATGACAACTTTGT
TAAGCTCATCAGCTGGTACGACAATGAATATGGTTACTC?????????????????????
????????????????????????????????????????????????????????????
?????????????????????????AGTTAACTATTGACTGTGCTGAAGCTATTAAAAAG
TACAATGTTGGTATTAAGTGTGCCACCATTACACCAGATGAGAAGAGAGTGGAGGAATTC
AAGCTGAAGAAAATGTGGAAAAGTCCTAATGGTACCATTCGTAATATTTTGGGAGGAACT
GTCTTCAGGGAAGCTATTATTTGCAAGAATATCCCTCGTCTTGTCACTGGTTGGGAAAAG
CCGATTATTATTGGACGTCATGCTCATGCWGACCAATATAAGGCAACTGACTTTGTTGTG
CCAGGTGAAGGGAAGCTTGAGCTTGTATTCACTCCTGCCTCGGGGGAACCTATTAGGCAT
GTGGTCAATGATTTTAAGGGAGCTGGAGTAGCTCTTGGCATGTATAATACTGATGCCTCR
ATTATTGATTTTGCACATTCATCTTTCAAGTATGCTTTGGATAGGAAATATCCTCTGTAC
TTGAGTACTAAGAATACGATTTTGAAAAAATATGATGGACGCTTCAAAGATATTTTCCAA
GAAATTTATGACAATGAATACAAGACTCAATTTGATGCAGCTGGCATCTGGTATGAACAT
CGCTTGATTGATGATATGGTGGCTT?????????????????TCTGGAAGGTGTGGTCAT
GGAGCTCGCTGACTGTGCCCTTCCRTTGTTAGCAGGAGTCCTCCCAACTGCAAATCCAGA
GGAGGCATTTAAAGATGTAGCTGCTGCTTTCCTTGTTGGTGCTATGCCTAGAAGAGAAGG
AATGGAAAGGAAAGATCTGCTTTCYGCCAATGTACGCATCTTCAAAGAACAGGGCCAAGC
CCTAGACAAAGTTGCACGTAAAGATGTTAAAGTACTTGTTGTCGGCAATCCTGCTAATAC
CAATGCTTTGATCTGCTCTAAGTATGCACCATCTATACCTAAGGAAAACTTCACTGCAAT
GACTCGGTTGGATCAAAATCGTGCTCAGTCTCAACTAGCTGCTAAATTGGGAGTTCYAGT
TCAGGATGTCAAGAATGTAATTATTTGGGGAAAC??????????????????????????
????????????????????????????????????????????????????????????
????????????????????????????????????????????????????????????
????????????????????????????????????????????????????????????
????????????????????????????????????????????????????????????
????????????????????????????????????????????????????????????
?????????CCACGTGGCCGCGGACGCGGTCGCGGGCGTGGAAGAGGTCGCGGCAAGGAA
GACCAGAAAGAGTGGGTGCCCGTCACCAAGCTCGGTCGTTTAGTACGAGAAGGAAAGATC
GATAAACTCGAGAGTATTTATCTGTTCTCTCTTCCTATCAAAGAGTTCGAAATCATCGAT
TTCTTCCTTGGCGCTTCCCTTAATGATGAAGTACTTAAGATCATGCCTGTCCAGAAACAA
ACGCGTGCTGGTCAGCGTACRCGCTTCAAGGCGTTTGTAGCCATCGGAGATAACAATGGA
CACATCGGTCTCGGAGTCAAGTGCAGCAAGGAAGTTGCTACTGCTATCAGRGGTGCTATA
ATTCTCGCCAAGCTGTCAGTACTTCCCGTTCGAAGAGGCTAYTGGGGAA?????????GG
ANGCGGGCAGCATGGNNGNTGACACCANGCCACTGCCTNAACCGGCAGACATTCCCGAAA
TCAAACTTTTTGGAAGANGGAGTTGTTATGATGTGCAGGTTTTCGATATGTCATTGCAGG
ATTATATCTCGGTTAAAGAGAAGTACGCTAAATACTTGCCTCACTCGGCAGGTAGGTACG
CGCACAAGCGCTTTCGCAAAGCGCAGTGCCCTATCGTAGAGCGTCTTACAAACTCGCTGA
TGATGCATGGACGTAATAACGGCAAGAAGTTAATGGCCGTGCGCATCGTGAAACATGCAT
TCGAAATCATCCACCTTCTAACGGGCGAGAACCCTCTTCAAGTTTTGGTGACTGCTATCA
TTAACTCTGGCCCTCGTGAAGACTCCACCAGAATCGGTCGAGCTGGTACTGTTCGTCGTC
AGGCCGTTGACGTGTCACCTCTTCGTAGAGTAAACCAGGCTATCTGGTTGTTGTGTACTG
GCGCTAGGGAGGCGGCCTTCAGAAATATTAAGACAATTGCAGAGTGTGTAGCTGATGAGC
TCATTAATGCTGCCAAGGGTTCTTCAAACTCTTATGCTATCAAGAAGAAGGATGAGTTGG
AGCGTG?????????????????????????????????????????????CGTGGGGGA
CTCGTTGAAGGATCGCTTCGATGGGGCCTCACGAGTTATGATGCCCAACACTGATCTGGA
AGCACCCGTACAAAGGAACGATGCCGCTCCGCACAGGGTGCCTCGGAGAGACCGATACCG
TTTCCAACTSAGRCCGCACAACCCGGACCACAAATCACCGGGCACYAAGGACCTCGTGTA
TCTGGAACCGTCGCCAGGTTTCTGCGAAAAGAACCCTAGGCTCGGCATCCCTGGAACACA
TGGGCGGGCTTGCAACGACACGAGCATCGGTGTCGACGGCTGCGATCTAATGTGTTGCGG
CCGCGGCTACCGAACTGAGACTATGTTTGTTGTAGAACGGTGTAAT
>Alenia_namaqua_619MCZ
??????????????GGGCTCCAGCACGCTCTCCGGCCCCGAGGGCGAGCTCAAGGGCACG
TTCTACCCYCTCACYGGCATGTCGAAGCAGACCCAGCAGCAGCTGATCGACGACCACTTC
CTCTTCAAGGAAGGCGACCGCTTCCTYCARGCCGCCAACGCGTGCCGCTTCTGGCCCACC
GGCCGYGGTATCTACCACAACGAGAACAAAACCTTCCTGGTGTGGTGCAACGAGGAGGAC
CACCTCCGCCTGATCTCGATGCAGATGGGCGGCGACCTGAARACTGTTTACAAGAGGCTC
GTGAACGCGGTCAACGACATTGAGAAGAGGATCCCCTTCTCGCACCACGACCGCCTCGGA
TTCCTGACCTTCTGCCCCACCAACCTGGGCACGACGGTGCGCGCGTCCGTCCACATCAAG
CTGCCCAAGCTGGCRGCGGACAAGGCCAAGCTGGAGGAGGTGGCCAGCAAGTACCACCTG
CAGGTGCGCGGCACCCGCGGCGAGCACACGGAGGCCGAGGGCGGCGTGTACGACATCTCC
AACAAGCGCCGCATGGGCCTCACCGAGTACGAAGCCGTCAAGGAGATGTACGACGGNAGC
TTGGACTATTGKGTGGNAAAAATTCCTCGATGGGATTTAGCAAAATTTAAMAGGGTAAGT
ACAAAAATTGGAAGTTCGATGAAAAGCGTTGGAGAAGTAATGGCCATTGGTAGAAACTTT
GAAGAAGCATTTCAAAAAGCTCTGAGAATGGTAGATGAAAATGTTAATGGTTTTGATCCT
AACATCAAAAAAGTCAATGAAGATGAATTGAGAGAACCAACTGACAAAAGAATGTTTGTT
TTAGCTGCTGCCCTTAAAAATGGTTACACAGTTGATAAGTTATACGAACTTACTAAAATA
GATCGATGGTTCCTCCACAAATTCAAAAACATAATAGATTATTATAATAATCTAGAAGCG
GTCTGCTGTGGTTCGATTACATATGATATCTTGAAAAAAGCTAAGCAATTAGGCTTTTCG
GATAAGCAAATCGCTGCAGCAATCAAGAGTACTGAATTAGCAGTAAGGAAACTAAGGGAA
GAACACAACATTACTCCTTATGTTAAACAAATTGATACTGTTGCTGC?????????????
????????????????????????????????????????????????????????????
????????????????????????????????????????????????????????????
????????????????????????????????????????????????????????????
????????????????????????????????????????????????????????????
????????????????????????????????????????????????????????????
??????GACTTTATATTTCATTTTTGGAATTTGAGCAGGAATAGTAGGAACTTCTTTAAG
ATTATTAATTCGAACTGAATTAGGTAATCCAGGTTCCTTAATTGGTGATGATCAAATTTA
TAATACTATTGTTACAGCTCATGCTTTTATTATAATTTTCTTTATAGTTATACCTATTAT
AATTGGAGGATTTGGTAATTGATTAGTACCTTTAATATTAGGAGCTCCCGATATAGCATT
TCCACGAATAAATAATATAAGATTTTGATTATTACCACCTTCTTTAACTCTTTTAATTTC
TAGAAGAATTGTAGAAAATGGTTCAGGAACTGGATGAACAATCTACCCTCCTTTATCAGC
TAATATTGCACATCAAGGAGCATCTGTTGATTTAGCTATTTTCTCTTTACATTTAGCTGG
AATTTCTTCTATTTTAGGTGCAATTAATTTTATTACAACTATTATTAATATACGAATTAA
TAACTTATCATTTGATCAAATACCTCTATTTGTTTGAGCAGTTGGTATTACAGCTCTTCT
TCTTCTTTTATCTCTTCCTGTTTTAGCTGGAGCCATTACAATACTTTTAACTGACCGTAA
TTTAAATACATCATTTTTTGATCCTGCAGGAGGAGGTGATCCTATTCTTTATCAACATTT
ATTTTGATTTTTTGG?????????????????????????????????????????????
????????????????????????????????????????????????????????????
????????????????ATTGGTTTATTAGGATTTATTGTTTGAGCTCATCATATATTTAC
AGTAGGAATAGATATTGATACTCGAGCTTACTTTACTTCAGCTACTATAATTATTGCTGT
TCCAACAGGAATTAAAATTTTTAGTTGATTAGCTACTCTTCATGGTACTCAAATTAATTA
TAGTCCTTCTATATTATGAAGTTTAGGATTTGTATTTTTATTTACAGTTGGAGGATTAAC
AGGAGTAATCTTAGCTAATTCTTCAATTGATATTACATTACACGATACTTATTATGTAGT
TGCTCATTTTCATTATGTTCTTTCTATAGGAGCTGTTTTTGCTATCTTTGGAGGATTTAT
TCATTGATATCCTTTATTTACTGGATTAACTTTAAATCCTTATCTTTTAAAAATTCAATT
TATTTCTATATTTATTGGTGTAAATTTAACCTTCTTTCCTCAACACTTTTTAGGATTAGC
AGGGATACCTCGACGATATTCAGATTATCCTGATAGTTATATTTCTTGAAATATTATTTC
TTCATTTGGTTCTTATATTTCTTTATTGTCTATAATAATAATAATAATAATTATTTGAGA
ATCAATAATTAATCAACGGCCTGTTTTATTTCCTTTAAATATATCTTCATCTATTGAATG
ATTTCAAAATTTACCTCCTGCAGAACATTCTTATAACGAAT???????????????????
????????????????????????????????????????????????????????????
???????????????????????????????????????????????????TGGGTATTG
GACAAACTGAAGGCTGAGCGTGAACGTGGTATCACAATCGACATTGCTCTTTGGAAGTTC
GAGACTGCTAAATATTATGTCACGATCATCGACGCTCCTGGACACAGAGATTTCATCAAG
AACATGATTACGGGAACCTCGCAGGCTGACTGTGCCGTACTGATCGTCGCCGCCGGTACC
GGTGAGTTCGAAGCCGGTATTTCGAAGAACGGCCAGACTCGTGAGCACGCCCTGCTTGCC
TTCACCCTCGGCGTGAAGCAGCTGATCGTAGGYGTTAACAAAATGGACTCTACTGAGCCT
CCATACAGCGAATCCCGTTTCGAGGAAATCAAGAAGGAAGTATCTTCCTACATCAAAAAG
ATTGGTTACAACCCAGCTGCCGTTGCTTTCGTACCCATTTCTGGCTGGCACGGAGATAAC
ATGTTGGAGCCATCAACYAAAATGCCTTGGTTCAAGGGATGGAATATTGAGCGTAAAGAA
GGTAAGGCTGAAGGCAAGTGTCTGATTGAAGCTTTGGACGCCATCCTGCCCCCAGCCCGC
CCTACAGACAAGGCTCTCCGTCTTCCCCTGCAGGACGTTTACAAAATCGGTGGTATTGGT
ACAGTGCCAGTTGGCAGAGTTGAAACTGGTATCTTGAAGCCTGGTACCATTGTTGTATTT
GCCCCTGCTAACATCACCACTGAAGTTAAATCTGTTCACATGCACCACGAAGCTCTCCAA
GAGGCTGTGCCTGGAGACAATGTTGGTTTCAACGTAAAGAACGTTTCTGTCAAGGAATTG
CGCCGTGGTTATGTAGCTGGTGCATCCAAGAACAACCCACCCAAGGGTGCCGCTGACTTC
ACAGCGCAGGTCATTGTGCTTAACCACCCAGGTCAAATTTCCAATGGATACACTCCTGTA
TTGGATTGCCACACTGCTCACATTGCCTGCAAATTTGCTGAAATCAAAGAGAAGGTTGAC
CGTCGTACTGGTAAATCGACTGAAGAAAATCCCAAGTCCATCAAATCTGGTGATGCTGCC
ATCGTTAATCTTGTACCCTCGAAGCCTCTGTGTGTGGAGTCCTTCCAAGAATTCCCACCT
CTCGGACGTTTTGCT???????????????C?CTG?GKGTTTTCCMACAACTGACAAGGC
GTCTGCTCACTTGGAAGGAGGTGCCAAGAAAGTCATTATCTCTGCCCCCAGTGCTGATGC
TCCTATGTTTGTTGTTGGAGTTAACCTTGAGGCTTATGATCCATCCTACAAGGTTATCTC
GAATGCTTCATGTACTACAAACTGCCTTGCCCCATTGGCCAAGGTCATCCATGATAACTT
CGAGATTATTGAGGGTCTCATGACTACCGTACACGCCACTACTGCCACACAAAAGACAGT
GGACGGTCCTTCTGGCAAACTGTGGCGTGATGGCCGTGGTGCCCAACAGAATATCATTCC
AGCTTCAACCGGTGCAGCGAAGGCTGTCGGAAAAGTCATCCCAGCACTCAACGGCAAACT
CACCGGCATGGCTTTCCGAGTCCCCGTCGCCAACGTCTCCGTTGTCGACCTTACTGTTCG
TCTTGGCAAACCCGCCAGCTACGATGCTATCAAGGCCAAGGTCAAGGAGGCCGCTCAGGG
CCCACTGAAGGGCATTCTTGGATACACAGAGGACCAGGTTGTATCGTCTGAYTTCATCGG
CGACTCTCACTCCTCAATCTTCGACGCTGCCGCGGGTATCTCTCTGAACGACAACTTCGT
CAAGCTGATCAGCTGGTACGACAACGAGTATGGCTACTCCAGTCGAGTCATC????????
????????????????????????????????????????????????????????????
?????????????????????????????????ATTGACTGTGCTGAAGCCATTAAGAAG
TACAATGTTGGTATTAAGTGTGCCACCATAACCCCTGATGAAAAGAGAGTGGAAGAATTC
AAACTTAAGAAGATGTGGAAGAGCCCTAATGGTACCATTCGTAAYATCCTAGGAGGTACT
GTCTTTAGGGAAGCTATTATTTGTAAGAATATTCCACGTCTTGTCACTGGTTGGGAGAAG
CCAATTATCATTGGCCGTCATGCTCATGCTGATCAGTATAAAGCAACAGATTTTGTTGTA
CCAGGAGAAGGAAAACTYGAGCTTGTGTTTACTCCTGCTTCAGGACAGCCTATCAGGCAT
GTTGTAAATGATTTCAAGRGTGCTGGTGTAGCTCTTGGTATGTACAACACAGATGCCTCT
ATTGTTGATTTTGCTCATTCCTCCTTCAAGTATGCCTTGGACAGAAAGTATCCGTTGTAT
TTAAGTACAAAAAATACTATTCTGAAAAAGTATGATGGACGTTTCAAGGATATTTTCCAA
GAAATTTATGATAAGGAATACAAACCACAGTTTGAAGCGGCTGGTATTTGGTATGAACAT
CGCTTGATTGATGATATGGTGGCCTTT????????????????????????????????T
GGAGTTGGCGGACTGTGCACTGCCTTTGCTAGTTGGAGTCCTACCCACTGCCAACCCTGA
GGAGGCCTTCAAGGATGTAGCTGCAGCTTTCCTAGTTGGTGCTATGCCAAGGAGAGAAGG
AATGGAAAGAAAAGACCTTCTTTCTGCTAATGTACGCATTTTCAAAGAACAGGGTCAAGC
TCTTGATAAAGTTGCCCGTAAAGATGTCAAGGTATTAGTTGTTGGTAACCCTGCTAACAC
AAATGCTCTTATCTGCTCCAAATATGCACCATCTATTCCAAAAGAAAACTTCACTGCCAT
GACACGTTTGGACCAAAATCGTGCCCAGTCTCAATTGGCAGCCAAACTGGGTGTTCCTGT
TAAGGATGTAAAAAATGTCATTATTTGGGGCAACCACTCGTCRACCCAGTTCCCAGATGC
ATCTAATGCTGTTGTAAAGATMGGTGGTGCTGAAAAATCAGTGCCTGCGGCAATTAATGA
TGACAACTATTTAAAAACTACTTTTGTTTCAACTGTTCAAAAGCGTGGAGCAGCTGTTAT
TGCTGCCAGAAAAATGTCTTCGGCTCTCTCGGCAGCTAAAGCAGCATCTGATCACATGAG
GGACTGGTTCTTAGGTACGGAT???GACCGCTGGGTGAGCATGGGTGTTGTCTCTGATGG
CTCATATGGCACCCCGCCTGATGTAGTTTTCTCATTCCCAGTCACAATAGTGAATGGAGT
CGCGGAGGCCCACGTGGTCGTGGTCGCGGTCGCGGTCGTGGCAGAGGACGCGGCAAGGAA
GACCAGAAGGAATGGGTGCCCGTTACTAAGCTGGGCCGTTTAGTACGAGAGGGGAAGATC
GAAAARCTTGAGAAYATCTATCTGTTCTCTCTTCCYATCAAAGARTTCGAAATCATCGAC
TTCTTCCTAGGCGCCTCCCTCAACGATGAAGTGCTCAARATTATGCCCGTGCAGAAACAG
ACGCGCGCTGGTCAGCGTACGCGTTTCAAGGCATTCGTGGCTATCGGAGACAAYAATGGG
CATATTGGTCTCGGAGTCAAGTGCAGCAAGGAAGTCGCGACAGCCATCAGAGGCGCTATC
ATTCTMGCCAAGTTGTCTGTTCTCCCTGTACGCAGAGGCTACTGGGGTA??????????G
ACGCGGGGAGCATGGCTGTTGATACCATGCCATTGCCGCAAGCGGCTGATATTCCAGAGA
TCAAGCTTTTCGGGAGATGGAGCTGTTACGATGTTCAAGTGTCGGATATGTCACTTCAAG
ACTATGTCTCTGTAAAAGAGAAGTACGCGAAATACCTTCCCCATTCGGCTGGTAGGTATG
CGCATAAGCGATTCCGTAAAGCACAGTGCCCCATTGTTGAGCGTCTTACGAACTCGCTGA
TGATGCACGGTCGTAACAACGGCAAGAAATTGATGGCCGTTCGCATAGTCAAGCACGCTT
TCGAGATCATCCACCTTCTGACAGGCGAAAACCCCCTTCAAGTTTTGGTTACTGCTATCA
TTAACTCTGGACCTCGCGAAGACTCCACCAGAATCGGTCGTGCCGGTACAGTCCGTCGTC
AAGCCGTGGACGTGTCTCCTCTGCGCCGAGTCAACCAAGCTATCTGGCTGCTGTGTACTG
GAGCGCGAGAAGCGGCCTTTAGGAACATCAAGACTATCGCCGAGTGTGTCGCTGATGAGC
TCATCAATGCCGCRAAGGGTTCATCAAACTCATATGCTATCAAGAAGAAAGATGAGTTGG
AGCGTGGTGTACTGTGAAGACATGCTGGATGCGGCTACCGAGTTTTCGCTCCGTGGGCGA
CTCGTTAAAGGATCGTTTCGACGGAGCCTCGCGGGTCATGATGCCTAACACAGACTTGGA
AGCGCCGGTGCAGCGAAATGACGCAGCGCCGCACAGAGTACCCCGGAGAGATCGATACAG
ATTCCAACTCCGGCCGCACAATCCGGATCATAAATCACCGGGGGCCAAAGATCTCGTTTA
CTTAGAATCATCGCCGGGCTTCTGCGAAAAGAATCCGAGACTCGGCATTCCCGGCACACA
TGGGCGCACATGCAACGACACGAGCATCGGTGTCGACGGTTGTGACCTGATGTGCTGCGG
TCGCGGCTACAGGACCGAGACAATGTTCGTGGTGGAACGGTGTAAC
>Amblyscirtes_exoteria_30ADW
????????????????????????????????????????????????????????????
????????????????????????????????????????????????????????????
????????????????????????????????????????????????????????????
????????????????????CGAGAACAAGACCTTCCTCGTGTGGTGCAACGAGGAGGAT
CACCTGCGTCTCATCTCCATGCAGATGGGCGGCGACTTGAAGACCGTGTACAAGAGGCTC
GTGACCGCCGTCAACGACATCGAGAAGAGGATTCCCTTCTCGCACAACGACCGGCTCGGC
TTCCTCACTTTCTGCCCCACGAACTTGGGAACGACGGTGCGTGCGTCCGTGCACATCAAG
CTGCCTAAGTTGGCCGCCGACAAGGCGAAGTTGGAGGAGGTCGCGGCCAAGTACCACTTG
CAAGTGCGCGGAACCCGCGGCGAGCACACCGAGGCCGAGGGCGGCGTCTACGACATCTCC
AACAAGCGCCGCANGGGGCTCACCGAGTACGAGGCCGTCAAGGAGATGCACGACGGNAGC
TTAGACTACTGTGTCGTAAAAATACCACGATGGGACTTGGCAAAGTTTAACAGAGTCAGC
ACAAAAATTGGTAGTTCGATGAAAAGCGTCGGAGAAGTAATGGCTATCGGCAGAAGCTTT
GAGGAAGCTTTTCAAAAAGCCTTAAGAATGGTTGATGAAAATGTTAATGGCTTCGATCCT
TATATTAAAAAAGTAAATGAAGATGAGTTACGAGAGCCAACAGATAAACGAATGTTTGTT
TTAGCAGCAGCATTAAAGATGGGATACAGTGTAGATAAACTATATGATCTTACTAAAATA
GATCGCTGGTTTCTACATAAATTTAAAAACATAATTGACTATTACTCTAATCTTGAAGCA
GTCAGTTCTGGCTCTATTACATATGATATTTTAAAAAATGCTAAACGCATAGGATTTTCA
GATAAACAAATTGCTGCTGCAATCAAAAGCACAGAATTAGGTGTGAGAAAACTTAGAGAA
GAGCACAATATAACTCCTTTTGTCAAACAAATTGATACAGTWGCCGCTGAATGGCCTGCT
TCTACTAATTATTTGTACCTTACTTATAATGGTAGTGCACATGACATAGAATTCCCTGGA
GAATTAATAATAGTATTGGGTTCTGGTGTTTATAGAATAGGAAGTTCTGTGGAATTTGAT
TGGTGTGCTGTTGGATGCTTAAGAGAACTAAAGAATCAAGGCAAGAAAACAATTATGATA
AATTATAATCCTGAAACAGTTAGTACAGATTACGACATGAGTGACAGATTGTACTTTGAA
GAAATATCTTTTGAGGTAGTAATGGATATATATAACATCGAGCATCCTGTCGGTGCAATA
TTATGTAACTTTATATTTTATTTTTGGTATTTGAGCAGGTATATTAGGAACTTCCTTAAG
TTTATTAATTCGTACAGAATTAGGTAATCCTGGCTCTTTAATTGGAGATGATCAAATTTA
TAATACTATTGTAACAGCTCATGCTTTTATTATAATTTTTTTTATAGTTATACCTATTAT
AATTGGAGGTTTTGGAAATTGATTAGTTCCATTAATATTAGGAGCTCCTGACATAGCCTT
TCCTCGAATAAATAATATAAGATTTTGAATATTACCTCCCTCTTTAATACTTTTAATTTC
AAGAAGAATTGTAGAAAATGGTGCAGGAACTGGATGAACAGTTTATCCACCTCTTTCTTC
TAATATTGCTCACCAAGGTTCATCTGTTGATTTAGCAATTTTTTCTCTTCATTTAGCAGG
AATTTCTTCTATTTTAGGAGCTATTAACTTTATTACTACAATTATCAATATACGAATTAG
AAATTTATCATTTGATCAAATACCTTTATTTGTTTGATCAGTAGGTATTACTGCTTTATT
ATTACTCTTATCTCTTCCTGTATTAGCCGGAGCTATTACAATACTTCTTACTGATCGAAA
CTTAAATACTTCATTTTTTGATCCAGCTGGAGGAGGAGATCCAATTTTATACCAACATTT
ATTTTGATTTTTTGG?????????????????????????????????????????????
????????????????????????????????????????????????????????????
????????????????ATTGGACTTTTAGGTTTTATTGTTTGAGCTCATCATATATTTAC
TGTTGGTATAGATATTGATACTCGAGCTTATTTTACTTCAGCTACTATAATTATTGCAGT
ACCAACAGGAATTAAAATTTTTAGATGATTAGCTACTCTTCATGGTACTCAAATTAACTA
TAGTCCATCAATATTATGAAGATTAGGATTTGTATTTTTATTTACAGTAGGAGGTCTAAC
TGGAGTAATTTTAGCCAACTCTTCTATTGATATTACTCTTCATGATTCCTATTATGTAGT
AGCTCATTTTCATTATGTATTATCTATAGGAGCTGTATTTGCTATTTTTGCAGGATTTAT
TCATTGATATCCATTATTTACAGGATTAACTTTAAGTCCTTATTTATTAAAAATTCAATT
TCTTACTATATTTTTAGGAGTAAATTTAACTTTCTTCCCTCAACATTTCTTAGGATTAGC
AGGAATACCTCGACGTTATTCTGATTATCCTGATAGTTATCTTTCTTGAAATATTATTTC
ATCTTTTGGATCTTATATTTCTTTATTATCTATAATAATAATAATAATAATTATTTGAGA
ATCAATGATTAATCAACGTATTATTTTATTTTCATTAAATATATCTTCTTCAATTGAATG
ACTTCAAAATTTACCTCCTGCTGAACATTCTTATAATGAGT???????????????????
????????????????????????????AATGCGGTGGTATCGACAAACGTACCATCGAG
AAGTTCGAGAAGGAGGCCCAGGAAATGGGCAAGGGWTCCTTTAAATATGCCTGGGTATTG
GACAAACTGAAGGCTGAGCGTGAACGTGGTATCACAATCGACATCGCCCTRTGGAAGTTC
GAGACTAGCAAATACTATGTTACAATCATCGACGCCCCCGGACACAGAGATTTCATCAAG
AACATGATCACGGGAACCTCGCAGGCCGACTGCGCCGTGTTGATCGTRGCCGCCGGTACC
GGTGAGTTCGAAGCCGGTATCTCCAAGAACGGACAGACCCGCGAGCACGCCCTKCTCGCC
TTCACCCTCGGAGTCAAGCAGCTGATCGTAGGTGTCAACAAAATGGACTCCACCGAGCCC
CCATACAGTGAGTCCCGTTTCGAGGAAATTAAGAAAGAAGTGTCCTCTTAYATCAAGAAG
ATCGGTTACAACCCAGCTGCCGTCGCTTTCGTACCCATTTCTGGCTGGCACGGAGACAAC
ATGTTGGAGCCATCCACTAAGATGCCTTGGTTCAAGGGATGGAATGTTGAGCGTAAGGAA
GGCAAGGCTGAAGGCAAATGCCTTATTGAGGCTCTCGATGCCATCCTGCCCCCAGCTCGT
CCCACAGACAAAGCCCTTCGTCTTCCCCTGCAGGACGTCTACAAAATCGGTGGTATTGGT
ACGGTGCCAGTAGGCCGAGTGGAAACCGGAATCCTKAAGCCCGGTACCATTGTTGTATTC
GCCCCCGCTAACATCACCACTGAAGTAAAATCCGTGGAGATGCACCACGARGCTCTCCAA
GAGGCTGTGCCTGGAGACAATGTAGGTTTCAACGTAAAGAACGTATCTGTTAAGGAATTG
CGTCGTGGCTACGTTGCTGGAGACTCCAAGAACAACCCACCTAAGGGTGCCGCAGACTTC
ACCGCACAAGTCATTGTGCTCAACCACCCTGGCCAAATTTCCAACGGTTACACGCCTGTG
CTGGATTGCCACACTGCCCACATTGCCTGCAAATTCGCAGAAATCAAAGAGAAGGTTGAC
CGTCGTACTGGCAAATCAACTGAGGAGAATCCCAAATCCATCAAATCTGGTGATGCTGCC
ATTGTAAACCTAGTACCTTCCAAGCCTCTGTGTGTAGAATCCTTCCAGGAGTTCCCACCC
CTCGGTCGTTTCGCG?????????????????????????????????????????????
????????????????????????????????????????????????????????????
????????????????????????????????????????????????????????????
????????????????????????????????????????????????????????????
????????????????????????????????????????????????????????????
????????????????????????????????????????????????????????????
????????????????????????????????????????????????????????????
??????????????????????CCCGTTGCSAATGTTTCCGTTGTCGAYCTCACTGTCCG
YCTSGGCAARCCYGCNNNNTAYGATGCCATCAAGCAAAARKTRAAGGAAGCYGCTGCAGG
ACCACTGAAAGGARTYCTTGGATAYACAGAAGACCAAGTMGTRTCCTCMGAYTTCATTGG
WGACTCYCACTCCTCCATCTTTGAYGCTGCTGCTGGTATCTCCCTCAATGAYAACTTYGT
TAAGCTCATCAGCTGGTATGACAATGAATAKGGTTACTC?????????????????????
????????????????????????????????????????????????????????????
?????????????????????????????AACTATYGACTGTGCTGAGGCTATTAAAAAG
TACAATGTCGGCATTAAGTGTGCCACCATAACACCTGATGAGAAGAGAGTGGAGGAATTC
AAGCTAAAGAAGATGTGGAAAAGTCCCAATGGAACCATTCGTAATATTTTGGGAGGAACT
GTGTTCAGGGAGGCTATCATTTGCAAGAATATACCTCGTCTTGTCACTGGCTGGGAGAAG
CCAATTATTATCGGACGTCATGCTCATGCTGATCAATATAAGGCAACTGACTTYGTTGTG
CCTGGAGAAGGAAAGCTTGAGCTTGTATTTACCCCTGCCTCTGGGGAACCTATCAGGCAT
GTGGTAAATGAGTTCAAGGGTGCTGGAGTAGGTCTYGCCATGTACAATACTGACGCCTCA
ATCATTGATTTCGCCCATTCATCATTCAAGTATGCTTTGGACAGAAAATATCCTCTCTAC
TTGAGTACTAAGAACACAATTTTGAAGAAGTATGATGGTCGCTTCAAAGATATTTTCCAA
GAAATTTATGATAGCCAATACAAGACTCAATTTGATGCAGCTGGTATCTGGTATGAACAT
CGCTTGATTGATGATATGGTGGCCTTT???????????????TCTCGAAGGAGTGGTTAT
GGAANTGGCTGACTGTGCACTTCCTTTGCTAGCCGGAGTCCTTCCTACTGCTAACCCTGA
GGAAGCCTTCAAAGATGTAGCGGCAGCTTTCCTCGTTGGTGCTATGCCRAGGAGAGAAGG
TATGGAGAGGAAAGACCTGCTCTCGGCYAATGTACGCATTTTCAAAGAACAGGGCCAGGC
TCTAGACAAAGTTGCACGTAAGGATGTCAAAGTACTCGTTGTTGGCAACCCTGCTAACAC
CAATGCTTTGATCTGCTCGAAATATGCACCATCGATTCCTAAAGAAAACTTTACAGCAAT
GACTCGTTTGGACCAAAACCGTGCCCAGTCTCAATTGGCAGCTAAACTGGGAGTCCCGGT
TCAGGATGTTAAGAATGTTATTATTTGGGGAAA???????????????????????????
????????????????????????????????????????????????????????????
????????????????????????????????????????????????????????????
????????????????????????????????????????????????????????????
????????????????????????????????????????????????????????????
????????????????????????????????????????????????????????????
???GGAGGCCNNNGTGGCCGCGGACGTGGTCGTGGGCGTGGTAGAGGACGCGGCAAAGAA
GACCAGAAAGAGTGGGTGCCCGTCACCAAGCTCGGTCGTTTAGTACGTGAAGGAAAGATC
GACAAACTCGAGAGCATTTATCTGTTCTCCCTCCCCATCAAAGAGTTCGAAATCATCGAC
TTCTTCCTAGGCGCTTCCCTCAATGATGAAGTGCTAAAGATCATGCCCGTCCAGAAACAA
ACCCGCGCTGGTCAGCGTACACGTTTCAAGGCGTTTGTGGCCATCGGAGATAACAATGGA
CACATCGGTCTTGGAGTCAAGTGCAGCARGGAAGTCGCTACTGCGATCAGAGGTGCTATC
ATTCTCGCYAAGCTGTCAGTACTTCCTGTTCGAAGAGGCTACTGGGGTAGGATGGA?CGG
AMGCAGGCAGCATGGTTGTTGACACCATGCCACTGCCGCAACCGGCAGACATTCCCGAAA
TMAAACTCTTCGGAAGATGGAGTTGTTATGATGTCCAGGTTTCGGATATGTCACTGCAGG
ATTACATCTCGGTGAAGGAGAAGTACGCTAAATACTTGCCCCACTCGGCAGGTAGGTACG
CGCACAAGCGCTTCCGTAAAGCGCAGTGCCCTATTGTGGAGCGCCTTACAAACTCGCTGA
TGATGCAYGGTCGTAACAACGGCAAGAAATTAATGGCCGTTCGCATCGTCAAGCACGCAT
TTGAAATCATCCACCTTCTAACTGGTGAGAACCCCCTTCAAGTTTTGGTGACTGCTATCA
TTAACTCTGGACCTCGCGAGGACTCCACCAGAATCGGTCGCGCCGGTACCGTTCGTCGTC
AGGCTGTGGAYGTGTCACCTCTCCGTCGAGTGAACCAAGCTATCTGGTTGTTATGTACTG
GCGCTAGGGAGGCTGCCTTCAGGAAYATTAAAACAATTGCAGAGTGTGTAGCTGATGAGC
TTATTAACGCTGCTAAGGGCTCCTCAAACTCTTATGCTATCAAGAAGAAGGATGAGTTGG
AGCGTGGTGCACGGTGAAGACCTGCTGGATGAGGCTGCCGAGCTTCCGTTCCGTGGGGGA
CGCGCTGAAGGATCGCTTCGATGGGGCCTCGCGAGTTATGATGCCCAACACGGACCTGGA
AGCGCCCGTGCAACGGAATGATGCCGCACCTCATAGAGTGCCCCGGAGAGATCGATACCG
TTTCCAGCTTCGACCGCACAACCCGGACCACAAATCTCCGGGCGCCAAGGACCTCGTGTA
TCTAGAACCGTCGCCGGGTTTCTGCGAGAAGAACCCTCGGCTCGGGATCCCCGGTACACA
CGGGCGGGCCTGCAACGACACGAGCATCGGTGTCGACGGCTGCGACCTCATGTGTTGCGG
ACGCGGCTATAGGACCGAGACTATGTTTGTTGTAGAACGGTGTAAT
>Amblyscirtes_simius_31ADW
????????????????????????????????????????????????????????????
????????????????????????????????????????????????????????????
?????????????????????????????????????ACGCCTGCCGCTTYTGGCCCACC
GNNCRCRGCATCTACCWCAACGWGAACAAGACCTTCCTCGTGTGGTGCAACGAGGAGGAC
CACCTGCGTCTCANCTCKATGCMKATGGGCGGTGATTTGAAGACCGTGTACAAKAGGCTC
GTGACCGCCGTCAACGACATCGAGAAGAGGATCYCGTTCTCTCACAACGACAKGCTCGGC
TTCCTCACTTTCTGCCCGACSAAYTTGGGGACGACSGTGCGCGCGTCCKTGCACATCAAG
CTGCCGAAGCTGGCGGCCGACAAGGCCAAGCTGGAGGAGGTGGCCAGCAAGTACCACCTG
CAGGTGCGCGGCACCCGCGGCGAGCACACGGAGGCCGAGGGYGGCGTCTACGACATCTCC
AACAAGCGCCGCATGGGCCTCACCGAGTACGAAGCCGTCAAGGAGATGCACGACGGNAGC
TTANATTATTGTGTCGTAAAAATACCACGATGGGATWTGGCGAAATTTAACAGAGTTAGC
ACGAAAATTGGGAGCTCGATGAAAAGCGTTGGAGAAGTAATGGCTATCGGCAGGAGTTTT
GAAGAAGCTTTTCAAAAGGCCTTAAGAATGGTAGATGAAAATGTGAATGGCTTCGATCCT
TAYATAAAAAAAGTCAATGAAGATGAATTGCGAGAACCAACAGACAAACGAATGTTTGTT
TTAGCGGCAGCACTTAAGCAGGGTTATAGTGTAGATAAATTATATGATCTTACTAAAATA
GATCGCTGGTTTTTAAACAAATTTAAAAATATTATTGATTATTACTCTAACCTCGAAGCA
GTCAGTTCTGGCTCCATTACATACGATATTTTAAAAAATGCTAAACGAATAGGATTTTCA
GATAAACAAATCGCCGCTGCAATCAAAAGCACAGAATTAGGTGTAAGAAAACTGAGAGAA
GAGCACAACATAACTCCTTTTGTTAAACAGATTGATACAGTAGCCGCTGAATGGCCTGCT
TCTACTAATTATTTATATCTTACCTATAACGGTAGTGCACATGACTTAGAATTCCCAGGG
GAATTAGTAATGGTGTTAGGTTCTGGTGTATATAGAATCGGAAGTTCTGTGGAATTTGAT
TGGTGTGCTGTTGGATGCTTAAGAGAACTAAAGAATCAAGGCAAAAGAACAATTATGATA
AATTATAATCCCGAAACTGTTAGTACTGATTATGACATGAGTGATAGATTGTACTTTGAA
GAAATATCTTTTGAGGTAGTAATGGATATATATAATATCGAACATCCTGATGGTATAATA
TTATGTAACTTTATATTTTATTTTTGGTATTTGAGCAGGAATATTAGGAACTTCATTAAG
CTTATTAATTCGTACAGAATTAGGAAATCCAGGATCATTAATTGGAGATGATCAAATTTA
TAATACTATTGTCACAGCTCATGCTTTTATTATAATTTTTTTTATAGTTATACCTATTAT
AATTGGAGGATTTGGAAATTGATTAATTCCTTTAATATTAGGGGCCCCTGATATAGCTTT
CCCCCGAATAAATAATATAAGATTTTGAATATTACCCCCTTCTTTAACACTTTTAATCTC
AAGAAGAATTGTAGAAAATGGAGCAGGAACTGGATGAACAGTTTACCCCCCACTATCATC
CAATATTGCCCACCAAGGATCTTCAGTTGATATAGCAATTTTTTCTCTTCATCTAGCTGG
AATTTCATCTATCCTAGGAGCTATTAATTTTATTACAACAATTATTAATATACGAATTAA
AAATTTATCATTTGATCAAATACCCTTATTTGTTTGATCTGTAGGAATTACAGCATTATT
ATTATTATTGTCTCTACCTGTTTTAGCTGGAGCTATTACAATATTATTAACAGATCGTAA
TTTAAATACCTCTTTTTTTGATCCCGCAGGAGGAGGAGATCCAATTTTATATCAACATTT
ATTTTGATTTTTTGG?????????????????????????????????????????????
????????????????????????????????????????????????????????????
????????????????ATTGGATTACTAGGATTTATTGTTTGAGCCCATCACATATTTAC
AGTTGGTATAGATATTGATACACGAGCTTATTTTACATCAGCTACTATAATTATTGCTGT
ACCAACAGGAATTAAAATTTTTAGTTGATTAGCAACTCTTCATGGAACTCAAATTAATTA
TAGCCCTTCTATATTATGAAGTCTAGGATTTGTATTCTTATTTACAGTAGGTGGATTAAC
CGGGGTAATTTTAGCTAATTCTTCAATTGATATTACTTTACATGATTCATATTATGTAGT
AGCTCATTTTCATTATGTTCTTTCTATAGGAGCTGTATTTGCTATCTTTGCTGGATTTAT
TCATTGATATCCTTTATTTACAGGATTAACTTTAAATCCATATTTATTAAAAATTCAATT
TATTTCTATATTTTTAGGAGTAAATTTAACATTTTTCCCTCAACATTTTTTAGGTCTAGC
AGGTATACCTCGACGATATTCTGATTACCCAGATAGTTATCTTTCTTGAAATATTATTTC
ATCTTTCGGATCATATATCTCATTATTATCTATAATAATAATAATAATAATTATTTGAGA
ATCAATAATTTATCAACGTATTATTCTATTTTCCTTAAATATACCCTCTTCAATTGAATG
ACTTCAAAATTTACCACCTGCTGAACATTCATATAATGAAT???????????????????
????????????????????GATCTACAAATGCGGTGGTATCGACAAACGTACTATCGAG
AAGTTCGAGAAGGAGGCCCAGGAAATGGGCAAGGGTTCTTTCAAATACGCCTGGGTGTTG
GACAAACTGAAGGCTGAGCGTGAACGTGGTATCACTATCGATATCGCCCTGTGGAAGTTC
GAGACGAGCAAGTACTACGTGACCATCATCGACGCCCCTGGACACAGAGATTTCATCAAG
AACATGATCACAGGAACCTCGCAGGCCGACTGCGCCGTGCTCATCGTCGCCGCCGGTACY
GGTGAGTTCGAAGCCGGTATTTCCAAGAACGGACAAACCCGTGAGCACGCCCTGCTCGCC
TTCACCCTCGGTGTCAAGCAGCTGATCGTAGGTGTAAACAAAATGGACTCCACTGAGCCC
CCATACAGTGAGTCCCGTTTCGAGGAAATCAAGAAGGAAGTGTCTTCCTACATCAAGAAG
ATCGGTTACAACCCAGCTGCCGTCGCTTTCGTACCCATTTCTGGCTGGCACGGAGACAAC
ATGTTGGAGCCATCTACTAAGATGCCTTGGTTCAAGGGATGGAATGTTGAGCGTAAGGAG
GGTAAGGCTGAAGGCAAATGCCTCATTGAGGCCCTGGATGCCATCCTGCCCCCAGCTCGT
CCCACAGACAAAGCCCTTCGTCTTCCCCTGCAGGACGTCTACAAAATTGGCGGTATTGGT
ACAGTGCCAGTAGGCAGAGTGGAAACCGGTATCCTGAAGCCCGGTACCATTGTTGTATTC
GCTCCCGCCAACATCACCACTGAAGTCAAATCTGTGGAGATGCACCACGAGGCTCTCCAA
GAGGCTGTGCCTGGAGATAATGTAGGTTTCAACGTAAAGAACGTGTCTGTCAAGGAATTG
CGTCGTGGTTACGTCGCTGGTGACTCCAAGAACAACCCACCCAAGGGTGCCGCTGACTTC
ACCGCACAAGTCATTGTGCTTAACCACCCTGGTCAAATTTCCAATGGTTACACACCTGTG
TTGGATTGCCACACTGCCCACATTGCCTGCAAATTCGCAGAAATCAAAGAGAAGGTTGAT
CGTCGTACTGGTAAATCAACTGAGGAGAATCCCAAATCTATCAAATCTGGTGATGCCGCT
ATTGTAAACCTAGTACCTTCCAAGCCTCTGTGTGTAGAATCTTTCCAAGAGTTCCCACCT
CTCGGTCGGTTCGCC????????????ATCTACTGGTGTTTTCMCCACYACTGASAAGGC
TTCAGCTCAYTTGGAAGGCGGTGCCAARAAAGTCATCATTTCTGCACCCAGTGCAGATGC
TCCCATGTTTGTCGTTGGCGTAAATCTYGAGGCTTATGACCCATCTTWCAAGGTCATTTC
TAACGCTTCCTGTACCACAWAYTGCCTCGCGCCCCTTGCTAAGGTCATCCATGATAACTT
TGAAATTATTGAGGGTCTGATGACCACCGTTCACGCTACTACMGCTACCCAGAAGACCGT
CGACGGGCCCTCTGGTAAGCTCTGGCGTGATGGKCGCGGTGCCCAACAGAATATCATTCC
AGCTTCAACTGGCGCAGCCAAGGCCGTAGGAAAAGTCATTCCAGCTCTGAATGGCAAGCT
GACTGGTATGGCATTCCGTGTCCCCGTTGCGAACGTCTCCGTTGTCGATCTTACGGTTCG
TCTKGGCAAGCCCGCGAGCTATGATGCTATCAAGCAAAAGGTCAAGGAAGCCGCTCAAGG
TCMAATGAAAGGAATTCTTGGATATACCGAGGACCAGGTTGTATCCTCTGACTTCATYGG
TGATTCGCACTCGTCCATCTTCGATGCTGCGGCTGGTATCTCTCTGAACGACAACTTTGT
TAAGCTCATCAGCTGGTACGACAATGAGTATGGTTACT??????????????????????
????????????????????????????????????????????????????????????
????????????????????????CAAGTAACTATTGACTGTGCTGAGGCTATTAAAAAG
TACAATGTTGGCATTAAGTGTGCCACAATAACACCCGATGAGAAGAGAGTAGAGGAGTTC
AAGCTGAAGAAGATGTGGAAAAGTCCTAATGGAACCATTCGTAACATTTTAGGAGGAACT
GTCTTCAGGGAGGCTATTATTTGCAAGAATATACCTCGTCTTGTCACTGGTTGGGAAAAG
CCAATCATTATTGGACGTCATGCTCATGCTGACCAATATAAAGCAACTGACTTTGTTGTG
CCAGGAGAAGGGAAGCTTGAGCTTGTATTCACCCCTGCCTCTGGGGAACCTATCAGACAT
GTGGTAAATGACTTCAAGGGTGCTGGAGTAGCTCTTGGCATGTACAATACTGATGCCTCA
ATTATCGATTTYGCTCATTCATCATTCAAGTATGCTTTGGATCGGAAATATCCTCTCTAC
TTGAGTACCAAGAACACAATTTTGAAGAAGTATGATGGACGCTTCAAGGACATTTTCCAA
GAAATTTATGACAAACAATACAAGACTCTATATGATGCAGCTGGTATCTGGTATGAACAT
CGCTTGATTGATGATATGGTGGCCTTT???????????????????GAAGGCGTGGTCAT
GGAGTTAGCTGACTGTGCACTTCCATTATTAGCTGGAGTTCTTCCGACTGCTAACCCYGA
GGAAGCATTCAAAGATGTCGCTGCAGCATTCCTTGTTGGTGCTATGCCTAGGAGAGAAGG
AATGGAAAGGAAAGATTTGCTTTCAGCTAATGTACGCATTTTCAAAGAACAGGGACAGGC
CCTAGACAAAGTTGCACGTAAAGAYGTTAAAGTACTAGTTGTAGGTAACCCAGCGAATAC
CAATGCTTTAATCTGYTCTAAGTATGCTCCATCCATTCCCAAGGAAAATTTCACTGCCAT
GACTCGTTTGGACCAAAACCGTGCTCAGTCGCAGTTGGCTGCTAAATTGGGAATTCCAGT
TGCAAATGTTAAAAATGTTATTATTTGGGGAAA???????????????????????????
????????????????????????????????????????????????????????????
????????????????????????????????????????????????????????????
????????????????????????????????????????????????????????????
????????????????????????????????????????????????????????????
????????????????????????????????????????????????????????????
????????????????????????????????????????????????????????????
????????????????????????????????????????????????????????????
????????????????????????????????????????????????????????????
????????????????????????????????????????????????????????????
????????????????GTACACGCTTCAAGGCGTTTGTGGCCATCGGAGATAACAATGGA
CACATTGGTCTCGGAGTCAAATGTAGCAAGGAAGTCGCTACTGCGATCAGGGGAGCTATA
ATCCTCGCCAAGCTGTCWGTGCTTCCAGTTCGAAGAGGCTACTGGGGTA????????CGG
A?GCAGGCAGCATGGTTGTTGAACCC??????TTGCCGCTACCGACAGATATTCCCGAAA
TCAAACTCTTCGGAAGATGGAGTTGTTATGATGTCCAGGTGTCGGATATGTCTCTTCAGG
ATTATATATCTGTAAAAGAGAAGTACGCCAAATACTTGCCCCACTCGGCAGGTAGGTACG
CGCACAAGCGCTTCCGCAAAGCGCAATGCCCTATCGTGGAGCGCCTTACAAACTCGCTGA
TGATGCACGGACGCAACAACGGTAAGAAGTTGATGGCCGTTCGTATCGTAAAGCACGCCT
TCGAGATAATCCACCTTCTAACCGGCGAGAACCCACTTCAAGTTTTGGTGACTGCTATAA
TTAACTCTGGACCCCGCGAGGACTCCACTAGAATTGGTCGGGCTGGTACCGTTCGTCGTC
AGGCCGTGGACGTGTCACCTCTCCGTCGTGTAAACCAGGCTATCTGGTTATTATGTACTG
GCGCTCGGGAGGCAGCCTTCAGAAACATTAAGACAATTGCAGAGTGTGTAGCTGACGAGC
TCATTAACGCTGCCAAGGGTTCTTCAAACTCTTATGCTATCAAGAAGAAGGATGAGTTGG
AGCGTGGTGCACGGTGAAGACCTGCTGGATGAGGTTGCCGAGCTTCCGTTCCGTGGGTGA
CTCATTGAAGGATCGCTTTGATGGGGCYTCACGAGTCATGATGCCCAACACGGACCTCGA
AGCGCCCGTGCAACGGAATGATGCCGCTCCACACAGGGTACCCCGGAGAGATCGATACCG
TTTTCAGCTCAGACCGCACAATCCGGACCACAAATCTCCAGGTGTAAAGGACCTCGTATA
TCTAGAGCCGTCGCCGGGTTTCTGCGAAAAGAATCCTCGGCTCGGCATCCCCGGTACACA
CGGACGGGCTTGCAACGACACGAGCATCGGCGTTGACGGCTGCGACCTCATGTGTTGTGG
CCGCGGCTACCGAACCGAGACTATGTTTGTAGTAGAACGGTGTAAC
>Ampittia_discorides_615MCZ
????????????????????????????????????????????????????????????
????????????????????????????????????????????????????????????
????????????????????????????????????????????????????????????
????????????????????????????????????????????????????????????
????????????????????????????????????????????????????????????
????????????????????????????????????????????????????????????
????????????????????????????????????????????????????????????
????????????????????????????????????????????????????????????
????????????????????????????????????????????????????????????
????????????????????????????????????????????????????????????
??????????????????????????????????????GGCAAAATTTAAMAGAGTAAGT
ACAAAAATTGNNAGTTCAATGAAAAGTGTCGGAGAAGTGATGGCTATTGGGAGAAGCTTT
GAAGAAGCTTTTCAGAAAGCTTTAAGAATGGTTGATGAAAATGTGAATGGGTTTGATCCT
TATATAAAAAGTGTAAATGAAGATGAGCTGCGAGAACCTACTGATAAAAGAATGTTTGTT
TTGGCTGCTGCGCTCAAAAAAGGATACAGTGTTAATAAGTTATACGACCTTACTAAAATA
GATCGTTGGTTTCTTCATAAATTTAAAAACATTACAGATTATTACAATGACCTAGAAGCA
GTGAGCTGTGGTTCAATAACTTATGACATTTTAAAGAATGCCAAACAGATTGGATTTTCG
GACAAGCAAATTGCGGCAGCCATCAAGAGTACAGAATTAGCAGTGAGAAAACTTAGAGAA
GAGCACAATATTACACCTTATGTTAAACAAATTGACACGGTTGCTGCCGAATGGCCAGCT
TCCACTAATTATTTATATCTTACCTACAACGGTAGTGCTCATGACTTGCAATTTCCAGGG
GAATTAATAATGGTATTAGGGTCTGGTGTATATAGAATTGGCAGCTCTGTGGAATTTGAT
TGGTGTGCTGTTGGTTGCCTCAGGGAACTTAAAAACCAAGGAAAAAAAACTATTATGATT
AATTATAATCCTGAAACAGTTAGTACAGATTACGATATGAGTGACAGATTATACTTCGAA
GAAATCTCATTTGAAGTCGTGATGGATATTTATAATATTGAGCAACCCAACGGCGTGATA
TTGTGT????TTATATTTTATTTTTGGTATTTGAGCAGGAATAGTAGGAACATCATTAAG
TTTATTAATTCGTTCTGAATTAGGAAATCCAGGATCTTTAATTGGAGATGATCAAATTTA
TAATACTATTGTTACAGCTCATGCTTTTATTATAATTTTTTTTATAGTTATACCTATTAT
AATTGGAGGATTTGGTAATTGATTAGTTCCTTTAATACTTGGTGCCCCTGATATAGCTTT
TCCACGAATAAATAATATAAGTTTTTGATTATTACCCCCTTCATTAATACTTTTAATTTC
AAGAAGAATTGTTGAAAATGGTGCAGGTACAGGTTGAACTGTTTATCCCCCTCTATCTTC
TAATATTGCTCATCAAGGGTCCTCTGTAGATTTAGCTATTTTTTCTTTACATTTAGCAGG
AATTTCCTCTATTTTAGGGGCTATTAATTTTATTACCACTATTATTAATATACGTATTAA
TAATTTATCATTTGATCAAATACCATTATTTATTTGAGCCGTAGGAATTACAGCTTTACT
CTTATTATTATCATTACCTGTTTTAGCTGGAGCTATTACTATATTATTAACTGATCGTAA
TTTAAATACATCTTTTTTTGATCCAGCTGGAGGGGGGGATCCAATTCTTTATCAACATTT
ATTTTGATTTTTTGG?????????????????????????????????????????????
????????????????????????????????????????????????????????????
?????????????????????????TTAGGATTTATTGTATGAGCTCATCATATATTTAC
TGTAGGAATAGATATTGATACTCGAGCCTATTTCACTTCCGCTACTATAATTATTGCTGT
ACCAACAGGAATTAAAATTTTTAGTTGATTAGCTACTCTTCATGGAACTCAAATTAATTA
TAATCCTTCTATACTATGAAGTTTAGGATTCGTATTTTTATTCACAGTAGGAGGATTAAC
TGGAGTAATTTTAGCTAATTCTTCAATTGATATTACATTACATGATACTTATTATGTTGT
AGCACATTTCCATTATGTTCTATCTATAGGAGCTGTATTTGCTATTTTTGGAGGGTTTAT
CCACTGATACCCTTTATTTACAGGACTAACATTAAATCCTTATTTATTAAAAATTCAATT
TATCTCTATATTTTTAGGTGTAAACCTAACTTTTTTCCCACAACATTTTTTAGGGTTAGC
AGGAATACCCCGACGATACTCTGATTATCCTCATAGATTTATTTCTTGAAATATTATTTC
TTCTTTTGGATCTTATATTTCTTTATTTTCTATAATAATAATAATAATAATTATTTGAGA
CTCTATAATTAATCAACGAATAATCCTATTTCCTTTAAATATATCATCCTCTATTGAATG
ATTACAAAATTTACCTCCATCTGAACATTCTTATAATGAAT???????????????????
????????????????????????????????????????????????????????????
???????????????????AGGAAATGGGTAAAGGTTCCTTCAAATACGCCTGGGTATTG
GACAAACTGAAGGCTGAGCGTGAACGTGGTATCACAATCGACATTGCTCTGTGGAAGTTC
GAAACTAGCAAGTACTATGTCACCATCATCGACGCTCCAGGACACAGAGATTTCATCAAG
AACATGATCACAGGAACCTCGCAGGCCGACTGCGCCGTGCTCATCGTGGCCGCCGGTACC
GGTGAGTTCGAGGCTGGTATCTCCAAGAACGGCCAGACCCGCGAGCACGCGCTGCTTGCC
TTCACCCTCGGTGTCAAGCAGCTCATCGTAGGCGTCAACAAAATGGACTCCACTGAGCCC
CCATACAGCGAATCCCGTTTCGAGGAAATCAAAAAGGAAGTCTCCTCTTACATCAAGAAG
ATCGGTTACAACCCTGCTGCCGTCGCTTTCGTACCCATTTCTGGCTGGCACGGAGACAAC
ATGTTGGAGCCATCCACCAAAATGCCCTGGTTCAAGGGATGGAATGTGGAGCGTAAGGAA
GGTAAGGCTGAAGGCAAGTGCCTCATTGAGGCCCTCGATGCCATCTTACCCCCAGCTCGT
CCTACAGACAAAGCCCTTCGTCTTCCCCTGCAGGACGTCTACAAAATCGGTGGTATTGGT
ACAGTGCCAGTAGGCAGAGTGGAAACCGGTATTCTAAAGCCCGGTACCATTGTTGTATTT
GCTCCCGCTAACATCACCACTGAAGTTAAGTCTGTTGAGATGCACCACGAGGCTCTCCAG
GAGGCTGTGCCCGGAGACAACGTTGGTTTTAACGTAAAGAACGTTTCTGTCAAGGAATTG
CGTCGTGGCTACGTCGCCGGTGACTCCAAGAACAACCCACCCAAGGGTGCCGCTGACTTC
ACCGCACAGGTCATTGTGCTCAACCACCCTGGTCAAATCTCGAACGGTTACACACCTGTG
CTCGATTGCCACACAGCTCACATTGCCTGCAAATTCGCTGAAATCAAAGAGAAGGTTGAC
CGTCGTACTGGTAAATCTACTGAGGAAAATCCCAAATCTATCAAGTCTGGTGATGCTGCC
ATTGTTAACTTAGTACCTTCCAAGCCTCTGTGTGTAGAGTCCTTCCAGGAGTTCCCACCC
CTCGGTCGTTTCGCT?????????????????????????????????????????????
??CCGCTCATTTGRAAGRTRGTGCCAAGAAGGTTATCATCTCGGCTCCCAGTGCTGACGC
ACCCATGTTTGTCGTTGGCGTAAACCTTGAGGCCTATGACCCCTCTTWCAAGGTTATTTC
TAACGCTTCCTGCACCACGAACTGCCTTGCGCCCTTGGCCAAGGTCATCCATGACAACTT
TGAGATTATTGAGGGACTGATGACAACYGTACACGCCACTACTGCTACGCAAAAAACCGT
TGACGGACCTTCTGGCAAGCTGTGGCGTGATGGACGCGGTGCCCAGCAGAACATCATTCC
AGCTTCAACCGGCGCAGCTAAGCCCGTAGGAAAAGTCATTCCAGCACTCAATGGMAAACT
CACCGGTATGGCTTTCCGTGTGCCTGTTGCTAATGTATCYGTTGTCGACCTCACTGTTCG
CCTTGGCAAGCCCGCCAGCTATGACGCCATCAAGCAAAAGGTGAAGGAAGCTGCTGCTGG
ACCACTCAAAGGAGTTCTTGGATACACCGAGGACCAGGTAGTCTCCTCTGACTTCATCGG
GGACTCTCACTCTTCCATCTTTGATGCTGCTGCTGGTATCTCTCTGAATGACAACTTTGT
TAAGTTGATCAGCTGGTATGACAATGAGTATGGT??????????????????????????
????????????????????????????????????????????????????????????
????????????????????????????????????????????????????????????
??????????????????????????????????????????AATAGAGTTGAGGAATTC
AACTTGAAGAAAATGTGGAAGAGTCCCAATGGTACCATTCGTAACATTCTGGGAGGAACT
GTCTTTAGAGAAGCCATTATATGTAAGAATATTCCTCGTTTGGTTACTGGTTGGGAAAAG
CCAATCATAATTGGCCGTCATGCTCATGCTGACCAGTACAAAGCAACAGATTTTGTTGTT
CCTGGTGAAGGAAAACTGGAGCTTTTGTTTACTCCAGGCTCTGGAGAACCCATCAGGCTT
GTCGTAAATGACTTTAAAGGTGCTGGTGTAGCTTTGGCAATGTACAATACTGATGCCTCA
ATTGTTGATTTYGCACATTCATCATTCAAGTATGCCTTGGATAGAAAATATCCTCTGTAC
CTGAGCACTAAGAATACAATTCTGAAGAAATATGATGGACGCTTTAAGGACATTTTCCAA
GAAATTTATGATAAGGAGTACAAGTCCCAATTTGATGCAGCAGGTATATGGTATGAACAT
CGCTTGATTGATGATATGGTGGCCTTT?????????????????????????????????
??????????????????????????TGCTAGCGGGAGTCCTTCCCACCGCTAACCCAGA
GGAAGCTTTCAAGGATGTAGCTGCAGCCTTCCTGGTTGGAGCGATGCCAAGGAGAGAAGG
GATGGAAAGGAAAGATCTGTTGTCTGCTAAYGTACGCATTTTTAAAGAGCAAGGTCAAGC
TCTTGATAAAGTTGCACGTAAAGATGTAAAAGTTCTTGTGGTCGGTAACCCAGCCAACAC
RAATGCCCTGATCTGCTCCAAATATGCTCCATCCATCCCCAAGGAAAACTTTACTGCTAT
GACCCGCCTCGACCAGAACAGAGCTCAGTCTCAATTGGCGGCTAAACTTGGTATTCCTGT
TAAGGATGTGAAGAATGTAATTATTTGGGGTAACCACTCATCAACACAGTTCCCGGATGC
TTCTAATGCTGTTGCTAAGATTGGTGGAGCTGACAAACCAGTTCCTGCAGCRATCAACGA
TGAYAACTACTTGAAGACCACATTTGTTTCTACTGTTCAGAAACGTGGGGCAGCTGTTAT
TGCAGCTAGGAAAATGTCTTCAGCCCTTTCAGCGGCCAAGGCTGCTTCTGACCACATGAG
AGACTGGTTCCTGGGCACTGGA???GACCGCTGGGTGAGCATGGGTGTTGTCTCAGACGG
ATCGTAYGGCACACCACCTGATGTTGTATTCTCATTCCCAGTGACAATCACAAATGGA??
????????????????????????????????????????????????????????????
????????????????????????????????????????????????????????????
????????????????????????????????????????????????????????????
????????????????????????????????????????????????????????????
????????????????????????????????????????????????????????????
????????????????????????????????????????????????????????????
????????????????????????????????????????????????????????????
?????????????????GTTGAGAACATGCCAMTACCACAACCGGCTGACATTCCCGAAA
TCAAACTGTTCGGAAGATGGAGTTGCTACGATGTGCAAGTATCGGACATGTCACTTCAAG
ATTACATTTCCGTGAAAGAGAAGTACGCCAAATATTTGCCTCACTCGGCAGGTAGATACG
CGCACAAGCGGTTCCGAAAAGCTCAGTGCCCTATTGTGGAGCGTCTCACTAACTCGCTGA
TGATGCACGGACGCAACAACGGCAAAAAGTTGATGGCCGTTCGCATCGTGAAGCACGCGT
TCGAGATTATTCACCTTCTAACTGGCGAGAACCCACTACAAGTTTTAGTGACCGCTATTA
TTAATTCCGGTCCTCGTGAAGATTCCACTAGAATCGGACGCGCTGGTACCGTTCGTCGTC
AGGCTGTAGATGTATCGCCTCTGCGTCGCGTCAACCAAGCTATTTGGTTGCTGTGCACTG
GTGCAAGGGAAGCTGCATTCAGGAATATTAAGACCATCGCTGAATGTGTAGCTGATGAAC
TCATCAACGCTGCCAAGGGGTCCTCAAACTCCTATGCTATTAAGAAAAAGGATGAGTTGG
AACGTGGTGTACCGTAAAGACCTGCTGGATGAGGCTGCCTAGCTTCCGTTCCGTGGGGGA
CTCGTTGAAAGACCGCTTCGACGGGGCTTCGCGAGTGATGATGCCCAATACGGACCTGGA
GGCGCCCGTGCAACGGAACGAGGCAGCCCCGCACAGGGTGCCTCGACGAGATCGATATCG
TTTTCAACTCCGGCCGCACAACCCGGACCACAAATCTCCTGGCGTGAAGGACCTCGTGTA
CCTGGAATCGTCGCCAGGTTTCTGCGAAAAGAATCCTCGGCTCGGCATTCCTGGCACGCA
CGGGCGGGCCTGCAACGACACGAGCATCGGCGTGGATGGATGCGACCTTATGTGTTGCGA
CCGCGGTTACAGAACCGAGACAATGTTTGTAGTGGAGCGGTGCAAT
>Anastrus_sp._UK47
????????????????????????????????????????????????????????????
????????????????????GTCCMAGCAGACCCAGMAGCANCTCATCGACGACCACTTC
CTGTTCAAGGAGGGCGACCGCTTCCTGCAGGCCGCCWACGCCTGCCGCTTCTGGCCCAGC
GGACGCGGCATCTACCACAACGAGAACAAGACCTTCCTCGTGTGGTGCAACGAGGAGGAC
CACCTCCGCCTCATCTCCATGCAGATGGGCGGCGACCTGAAGACCGTGTACAAGAGGCTC
GTGACCGCCGTSAACGACATCGAGAAGAGGATCCCCTTCTCGCACAACGACCGGCTCGGC
TTCCTCACGTTCTGCCCGACCAACCTGGGCACCACCGTGCGCGCCTCCGTGCACATCAAG
CTGCCCAAGCTGGCGGCGGACAAGGCCAAGCTGGAGGAGGTGGCCAGCAAGTACCACCTG
CAGGTCCGCGGCACTCGCGGCGAGCACACCGAGGCCGAGGGCGGCGTGTACGACATCTCC
AACAAGAGGCGCATGGGCCTCACCGAGTACGAGGCCGTCAAGGAGATGTACGACGG????
????????????????????????????????????????????????????????????
????????????????????????????????????????????????????????????
????????????????????????????????????????????????????????????
????????????????????????????????????????????????????????????
????????????????????????????????????????????????????????????
????????????????????????????????????????ATTACAATAGTCTTGAAGCA
GTCAGCTGTGGTTCTATTACTTATGAGATTCTAAAGAMAGCTAAGCAGATGGGATTCTCA
GATAAACAAATTGCTGCAGCGATCAAGAGTACTGAATTGGCGGTAAGGAAACTAAGGGAA
GAAYTCAAAATAACTCCATTTGTCAAACAAATTGATACAGTTGCAGCTGAATGGCCAGCA
TCAACTAATTATCTTTATCTCACATATAATGGCAGCGATCATGATATAGATTTTCCTGGA
GAATTGATCATGGTATTAGGTTCAGGTGTGTACAGAATTGGAAGTTCTGTAGAGTTCGAT
TGGTGTGCTGTYGGATGTTTAAGAGAACTAAAGAATCAAGATAAAAAGACAATAATGATA
AATTATAACCCAGAAACTGTCAGCACAGATTACGACATGAGTGATAGGTTGTATTTTGAA
GAAATTTCTTTTGAAGTAGTAATGGATATATACAAACTTGAAAAGCCAGATGGCGTAATT
CTCTGC??????????????????????????????????????????????????????
??????????????????ATTAGGTAACCCAGGATCTTTAATTGGAGATGATCAAATTTA
TAATACAATTGTAACAGCTCATGCTTTTATTATAATTTTTTTTATAGTAATACCAATTAT
AATTGGAGGATTCGGAAATTGATTAGTACCTCTTATATTAGGAGCCCCTGATATAGCATT
CCCACGAATAAATAATATAAGATTTTGACTTTTACCCCCTTCTTTAATACTACTAATTTC
AAGAAGAATTGTAGAAAATGGAGCAGGAACAGGATGAACTGTTTACCCCCCTTTATCAGC
AAATATTGCCCACCAAGGATCTTCTGTAGACTTAGCTATTTTTTCTTTACATTTAGCAGG
TATTTCATCAATTTTAGGAGCTATTAACTTTATTACAACAATTATTAATATACGAATTAG
AAATTTATCATTTGATCAAATACCTTTATTTGTATGAGCAGTAGGTATTACCGCACTTCT
TTTACTTTTATCTTTACCTGTTTTAGCTGGAGCTATTACTATACTATTAACAGATCGGAA
TTTAAATACATCATTCTTTGATCCTGCTGGAGGGGGAGATCCTATTTTATATCAACATTT
ATTTTGATTTTTTGG?????????????????????????????????????????????
???????????????????????????AAAAAAAGAAACTTTCGGATGTTTAGGAATAAT
TTATGCCATAATAGCAATTGGATTACTAGGATTTATTGTTTGAGCCCATCACATATTTAC
TGTTGGAATAGATATTGATACTCGAGCATATTTCACTTCAGCTACTATGATTATTGCAGT
ACCCACAGGAATTAAAATTTTCAGTTGATTAGCAACTCTTCATGGAACACAAATTAACTA
TAGTCCTTCTATACTATGAAGATTAGGATTTGTATTTTTATTCACAGTAGGGGGATTAAC
TGGAGTAATTTTAGCTAACTCTTCTATTGACATCACTCTTCATGATACATATTATGTAGT
AGCTCATTTTCATTATGTATTATCAATAGGAGCTGTATTTGCAATTTTTGGGGGATTTAT
TCATTGATACCCATTATTTACTGGTTTAACCTTAAATCCATTTTTATTAAAAATTCAATT
TATCTCTATATTTTTTGGTGTAAATTTAACTTTTTTCCCTCAACATTTTTTAGGTTTAGC
GGGAATACCTCGACGATACTCAGATTACCCTGATAGTTATATCTCATGAAATATTATCTC
TTCTTTTGGATCTTATATTTCTTTACTATCAATAATAATAATAATAATAATTATTTGAGA
ATCAATAATTAATCAACGAATTATTTTATTTCCTCTTAATATAACTTCATCTATTGAATG
ATATCAAAATTTACCTCCAGCTGAACATTCTTATAATGAAC???????????????????
????????????????????????????????????????????????????????????
????????????????????????????????????????????????????????????
?????????????CTGAGCGTGAACGTGGTATCAYTATCNANNTCGCTCTGTGGAAGTTC
GRAWSCGCCRAGTACTATGTSACCATCATCNATGCCCCNNGACACAGAGATTTCATCAAG
AACATGATCACAGGAACCTCGCAGGCCGATTGCGCCGTGCTCATCGTCGCCGCCGGTACC
GGTGAGTTCGAAGCYGGTATCTCCAAGAACGGACAGACCCGCGAGCACGCCCTCCTGGCC
TTCACCCTCGGTGTCAAGCAGCTGATCGTAGGAGTTAACAAAATGGACTCTACTGAGCCC
CCATACAGTGAGTCYCGTTTCGAGGAAATCAAGAAGGAAGTGTCTTCCTACATCAAGAAG
ATCGGTTACAACCCAGCTGCCGTCGCTTTCGTACCCATTTCTGGCTGGCACGGAGACAAC
ATGTTGGAGCCATCCACCAAAATGCCCTGGTTCAAGGGATGGAACGTSGAGCGCAAGGAA
GGTAAGGCTGAAGGCAAGTGCCTCATTGAGGCCCTGGAYGCCATCCTGCCCCCGGCTCGC
CCTACAGACAAGGCCCTCCGTCTTCCCCTGCAGGACGTCTACAAAATCGGCGGTATTGGT
ACAGTGCCCGTAGGCAGAGTCGAAACTGGTGTCCT?????????????????????????
????????????????????????????????????????????????????????????
????????????????????????????????????????????????????????????
????????????????????????????????????????????????????????????
????????????????????????????????????????????????????????????
????????????????????????????????????????????????????????????
????????????????????????????????????????????????????????????
????????????????????????????????????????????????????????????
????????????????????????????????????????????????????????????
????????????????????????????????????CATCTCTGCGCCCAGTGCTGACGC
ACCCATGTTTGTTGTTGGTGTGAACCTTGAAGCTTATGACCCATCYTTCAAGGTCATCTC
GAATGCGTCATGCACCACTAACTGCCTYGCTCCCCTCGCCAAGGTCATTCATGACAACTT
TGAGATTATTGARGGTCTGATGACCACTGTACACGCCACTACTGCTACYCAGAAGACTGT
TGACGGACCCTCCGGCAAGCTGTGGCGTGATGGACGTGGTGCCCAGCAGAATATCATTCC
AGCTTCCACTGGTGCAGCTAAGGCTGTCGGCAAAGTCATTCCTGCTCTGAAYGGTAAACT
CACTGGCATGGCCTTCCGTGTCCCCGTAGCYAATGTATCTGTTGTCGACCTCACAGTTCG
TCTTGGCAAGCCCGCCAACTATGAAGCTATCAAGCAGAAGGTGAAGGAAGCAGCTCAAGG
TCCCCTGAAAGGAATCTTGGGATACACTGAAGACCAGGTTGTATCGTCCGACTTCATTGG
AGACTCTCACTCCTCCATCTTTGATGCTGCTGCAGGTATCTCTCTGAATGACAACTTTGT
CAAGCTGATCAGCTGGTACGACAATGAGTATGGTTACTC?????????????????????
????????????????????????????????????????????????????????????
????????????????????????????TCMCTATTGACTGTGCTGAAGCTATCAAAAAA
TACAATGTTGRTATTAAGTGTGCTACCATCACACCAGATGAGAATAGAGTGGAGGAGTTC
AAGTTAWAAAAGATGTGGAAAAGCCCTAATGGTACTATCCGTAACATTCTGGGAGGGACT
GTTTTTAGGGAGGCTATCATTTGCAAAAATATTCCTCGTCTTGTCACTGGTTGGGAGAAA
CCAATCATCATTGGGCGTCACGCTCATGCTGACCAGTACAAAGCAACAGATTTTGTTGTA
CCTGGAGAAGGAAAACTTGAATTGATATTCACCCCGCCCTCTGGAGAGCCCATCAGGCAT
GTGGTAAATGATTTCAAGGGTGCTGGTGTTGCCCTTGGCATGTACAACACTGATTCATCT
ATTGTTGATTTTGCTCATTCGTCATTCAAGTATGCTTTGGACAGGAAGTATCCTCTGTAC
TTGAGTACAAAGAACACTATTCTCAAAAAATATGATGGTCGCTTCAAGGATATTTTCCAA
GAAATCTATGACARCCAATACAAGTCTCAATTTGAGGCTGCAGGTATTTGGTATGAGCAT
CGCTTGATTGATGATATGGTGGCCTTT?????????????????????????????????
????????????????????????????????????????????????????????CAGA
GGAGGCTTTCAAGGATGTAGCCGCTGCTTTCCTCGTCGGTGCAATGCCAAGGAGAGAAGG
AATGGAACGTAAAGATCTGTTGTCTGCTAATGTACGCATTTTCAAAGAACAGGGTCAAGC
CCTAGACAAAGTCGCCCGCAAGGATGTCAAAGTGCTGGTTGTCGGTAACCCAGCCAATAC
CAATGCACTTATTTGTTCCAAATACGCTCCATCCATTCCAAAGGAAAACTTCACTGCCAT
GACACGTTTGGACCAAAATCGTGCTCAGTCTCAACTGGCTGCTAAACTCGGTGTTCCTGT
TCAAGATGTAAAGAATGTCATTATTTGGGGAAAYC?????????????????????????
????????????????????????????????????????????????????????????
????????????????????????????????????????????????????????????
????????????????????????????????????????????????????????????
????????????????????????????????????????????????????????????
????????????????????????????????????????????????????????????
???????????????????????CCGCGGTCGCGRACGCGGTAGGGGTCGCGGCAAGGAA
GACCAGAAAGAATGGGTACCAGTAACCAAACTTGGTCGTCTAGTCCGCGAGGGCAAGATC
GACAAGCTCGAGTCCATCTACCTGTTCTCTCTGCCCATCAAAGAGTTCGAAATCATCGAC
TTCTTCCTCGGCCCGTCTCTCAACGATGAGGTGCTCAAGATCATGCCGGTCCAGAAACAA
ACGCGTGCCGGTCAGCGTACCCGTTTCAAGGCCTTCGTTGCCATTGGAGACAACAATGGA
CACATCGGTCTAGGAGTSAAGTGCAGCAAGGAAGTAGCGACAGCTATTCGAGGCGCTATC
ATTCTTGCCAAACTGTCTGTKCTGCCCGTYCGAAGAGGTTACTGGGGTA???????????
??????????????????????????????????GCCCCAACCGGCGGANATTNCCGAAA
TCAAACTTNTNGGAAGATGGAGCNGCTACAATGTCCAGGTGTCTGATATGTCACTTCAAG
ATTACATCTCCGTGAAGGAAAAGTATGCCAAATACTTGCCCCACTCGGCAGGTAGGTACG
CGCACAARAGATTCAGGAAAGCGCARTGCCCCATCGTTGAGCGTCTTACTAACTCGCTCA
TGATGCACGGACGTAACAACGGCAAGAAGCTGATGGCCGTCCGTATCGTCAAGCACGCAT
TCGAAATYATCCATCTTCTGACTGGAGAGAACCCTCTGCAAGTTTTGGTGACTGCCATCA
TCAACTCTGGACCTCGCGAGGATTCCACTAGGATCGGTCGTGCTGGTACCGTACGTCGTC
AGGCCGTGGACGTGTCTCCACTCCGCAGAGTGAACCAGGCTATYTGGCTGCTGTGTACTG
GTGCACGAGAGGCAGCCTTCAGAAACATTAAGACTATCGCTGAGTGTGTAGCCGATGAGC
TTATCAATGCTGCCAAGGGCTCATCAAACTCCTATGCTATTAAGAAGAAGGATGAGTTGG
AGCGTG??????????????????????????????????????????????GTGGGTGA
CTCGTTGAACGATCGGTTCGACGGAGCCTCGCGGGTYATGATGCCCAACACGGACCTCGA
AGTGCCGACGCAGCGGAACGAAGCAGCCCCGCACAGGGTGCCCCGACGGGACCGGTATCG
GTTCCAACTGCGACCMCACAATCCGGCTCACAAGTCTCCGGGGCCCAAGGACTTGGTCTA
CTTGGAATCGTCTCCGGGTTTCTGCGAAAAGAACCCGCGACTCGGCATTCCCGGGACGCA
AGGGCGCGCCTGCAACGACACCAGYCTYGGTGTCGACGGGTGCGATCTGATGTGCTGCGG
CCGCGGTTACAGGACGGAAACCATGTTTGTGGTGGAACGGTGTAAC
>Anatrytone_logan_37ADW
???????????????????????CACCCTNTMCGGCCTTGARGGNNAACTGAAGGGTACC
TTCTACCCCCTCACTGGAATGTCGAAGCAGACGCAGCAGCAGCTCATCGATGACYACTTC
CTMTTCAAGGWGGGCGACAGGTTCCTCCTKGNNGCCNACGCGTGCCGCTTCTGGCCCACM
GGCCGCGGTATCTACCACAACGAGAACAAKACCTTCCTGGTGTGGTGCAACGAGGAGGAC
CATCTCCGTCTTATCTCGATGCAGATGGGCGGTGACTTGAAGACCGTATACAAGAGGCTC
GTGACCGCCGTCAACGACATCGAGAAGAGGATCCCATTCTCGCACAAYGACCGGCTTGGA
TTCCTCACTTTCTGCCCAACRAACCTGGGAACAACTGTGCGCGCGTCCGTGCACATTAAG
CTGCCGAAGCTGGCGGCCGACAAGGCCAAGCTGGARGAGGTGGCCGGCAAGTACCACTTG
CAGGTGCGCGGCACCCGCGGCGAGCACACGGAGGCCGAGGGCGGCGTCTACNACATCTCC
AACAAGCGCCGCANGGGCCTCACCGAGTACGAAGCCNTCAAGGAGATGCACGACGG????
????????????????????????????????????????????????????????????
????????????????????????????????????????????????????????????
????????????????????????????????????????????????????????????
????????????????????????????????????????????????????????????
????????????????????????????????????????????????????????????
????????????????????????????????????????????????????????????
????????????????????????????????????????????????????????????
????????????????????????????????????????????????????????????
???????????????????????????????????????????????CGAATGGCCAGCG
TCTACTAATTATTTGTACCTTACCTATAATGGTAGTGCACATGACTTAGAATTCCCAGGG
GAATTCATAATGGTGTTAGGGTCTGGTGTCTACAGAATCGGAAGTTCTGTAGAATTTGAT
TGGTGTGCTGTTGGATGTTTAAGAGAACTAAAGAATCAAGGCAAAAAAACAATWATGGTA
AATTATAATCCCGAAACAGTTAGTACTGATTACGACATGAGTGATAGATTATACTTTGAA
GAAATATCTTTTGAAGTCGTAATGGATATATATAACATCGAACATCCTGATGGAGTAATA
TTATGCAACTTTATATTTTATTTTTGGTATTTGAGCAGGAATATTAGGAACTTCTTTAAG
ACTATTAATTCGTACAGAATTAGGTAATCCTGGATCTTTAATTGGAGATGATCAAATCTA
TAATACCATTGTTACAGCTCATGCTTTTATCATAATTTTTTTTATAGTTATACCTATTAT
AATTGGAGGATTTGGTAACTGATTGGTTCCTCTTATATTAGGAGCCCCTGATATGGCTTT
CCCCCGAATAAATAATATAAGATTTTGAATACTTCCCCCATCATTAACTTTATTAATTTC
AAGAAGAATTGTAGAAAATGGTGCAGGAACTGGTTGAACTGTTTATCCTCCTTTATCTTC
TAATATTGCCCATCAAGGTTCTTCAGTAGATTTAGCAATTTTCTCTTTACATTTAGCTGG
TATTTCTTCTATTTTAGGGGCAATTAATTTTATTACTACAATTATTAATATACGAATTAA
AAATTTATCATTTGACCAAATACCTTTATTTGTATGATCTGTAGGTATTACAGCCCTATT
ATTATTATTATCTTTACCCGTATTAGCTGGTGCTATTACTATATTATTAACTGACCGAAA
TTTAAATACCTCTTTTTTTGATCCAGCTGGTGGAGGAGATCCAATTTTATATCAACATTT
ATTTTGATTTTTTGG?????????????????????????????????????????????
????????????????????????????????????????????????????????????
????????????????ATTGGATTATTAGGATTTATTGTTTGAGCTCATCATATATTTAC
AGTTGGAATAGATATTGATACTCGAGCTTATTTTACTTCAGCTACTATAATTATTGCAGT
ACCAACAGGAATTAAAATTTTTAGTTGATTAGCAACTCTTCATGGAACTCAAATTAATTA
TAGACCCTCAATATTATGAAGATTAGGATTTGTATTTTTATTTACAGTAGGGGGATTAAC
AGGAGTAATTTTAGCTAATTCCTCAATTGATATTAGTCTTCATGATTCTTATTATGTAGT
AGCTCATTTCCACTATGTATTATCTATAGGAGCTGTATTTGCTATTTTTGCTGGATTTAT
TCATTGATATCCATTATTTACAGGATTAACTTTAAATCCTTACTTATTAAAAATTCAATT
TATTTCTATATTTTTAGGAGTAAATTTAACATTTTTTCCTCAACACTTTTTAGGTTTAGC
TGGTATACCTCGCCGTTATTCTGATTATCCTGATAGTTATCTATCATGAAATATTATTTC
ATCATTTGGATCTTATATCTCACTTTTATCTATAATAATAATAATAATAATTATTTGAGA
ATCAATAATTTACCAACGAATAATTTTATTTTCTCTTAATATATCATCTTCTATTGAATG
ATTACAAAATATACCTCCTGCTGAACATTCTTATAATGAAT???????????????????
?????????????????????????ACAAATGCGGTGGTATCGACAAACGTACCATCGAG
AAGTTCGAGAAGGAGGCCCAGGAAATGGGCAAGGGTTCCTTCAAATATGCCTGGGTGTTG
GACAAACTAAAGGCTGAGCGTGAACGTGGTATCACCATCGATATTGCCCTKTGGAAATTC
GAGACGAGCAAGTACTATGTCACTATTATTGACGCCCCCGGACACAGAGATTTCATCAAG
AACATGATCACGGGAACCTCTCAGGCTGACTGCGCCGTGCTGATCGTCGCCGCCGGTACC
GGTGAGTTCGAAGCCGGTATTTCCAAGAACGGACAGACCCGTGAGCACGCCCTGCTCGCC
TTCACCCTCGGTGTCAAGCAGCTGATCGTAGGTGTCAACAAAATGGACTCCACGGAGCCC
CCATACAGTGAGTCCCGTTTCGAGGAAATCAAGAAGGAAGTRTCTTCTTACATCAAGAAG
ATCGGTTACAACCCAGCTGCCGTCGCTTTCGTACCCATTTCTGGCTGGCACGGAGACAAC
ATGTTGGAGCCATCCACCAAGATGCCTTGGTTCAAGGGATGGAATGTTGAGCGTAAGGAA
GGTAAGGCTGAAGGCAAATGCCTCATTGAGGCCCTGGACGCCATCCTGCCCCCAGCTCGG
CCCACAGACAAAGCCCTCCGTCTTCCCCTGCAGGACGTCTACAAAATCGGTGGTATTGGT
ACAGTGCCCGTAGGCAGAGTAGAGACTGGAATCCTAAAGCCAGGTACCATTGTTGTATTT
GCTCCTGCCAACATCACCACTGAAGTCAAATCCGTGGAGATGCACCACGAGGCTCTCCAA
GAGGCTGTGCCTGGAGACAATGTAGGTTTCAACGTAAAGAACGTTTCTGTTAAGGAATTG
CGTCGTGGCTATGTTGCTGGTGACTCCAAGAACAACCCACCCAAGGGTGCCGCTGACTTC
ACCGCACAAGTCATCGTGCTCAACCACCCCGGTCAAATTTCCAACGGTTACACACCTGTG
TTGGATTGCCACACAGCCCACATTGCCTGCAAATTCGCAGAAATCAAAGAGAAGGTTGAC
CGTCGTACTGGTAAATCAACTGAGGAGAATCCCAAATCTATCAAATCTGGTGATGCCGCT
ATTGTAAACCTAGTACCTTCCAAGCCTCTGTGCGTAGAATCCTTCCAAGAATTCCCACCC
CTTGGTCGTTTCGCC?????????????????????????????????????????????
????????????????????????????????????????????????????????????
????????????????????????????????????????????????????????????
????????????????????????????????????????????????????????????
????????????????????????????????????????????????????????????
????????????????????????????????????????????????????????????
????????????????????????????????????????????????????????????
??????????????????????????????????GTCTCTGTTGTCGACCTTACTGTTCG
TCTTGGCAAGCCAGCAAGTTATGATGCTATTAAGCAAAAGGTTAAGGAAGCCGCTCAGGG
CCCACTGAAAGGAGTTCTTGGATATACTGAGGACCAGGTTGTATCCTCCGACTTYATTGG
TGACTCGCATTCCTCAATCTTCGATGCGGCGGCTGGTATCTCTCTAAATGACAACTTTGT
CAAACTCATCAGCTGGTACGAYAATGAGTATGGTTACTC?????????????????????
????????????????????????????????????????????????????????????
????????????????????????CAAGTGACTATTGACTGCGCTGAAGCTATCAAAAAG
TACAATGTCGGTATTAAGTGTGCTACCATAACACCAGATGAAAAGAGAGTAGAGGAGTTC
AAGCTGAAGAAAATGTGGAAAAGTCCCAATGGWACCATTCGTAACATTTTGGGGGGAACT
GTTTTCAGGGAGGCTATTATTTGCAAGAATATCCCTCGYCTTGTCACTGGCTGGGAGAAG
CCAATCATCATTGGGCGTCATGCTCATGCTGACCAATATAAGGCAACTGATTTTGTTGTG
CCAGGAGAAGGAAAGCTTGAACTTATATTCACTCCTGCCTCTGGGGAACCTATCAGGCAT
GTGGTAAATGATTTCAAGGGTGCTGGTGTAGCACTTGGCATGTACAATACTGATGCCTCA
ATCATTGATTTTGCACATTCATCATTCAAGTATGCATTGGATCGGAAATATCCTCTGTAC
TTGAGTACTAAGAACACAATTCTGAAGAAATATGATGGTCGCTTCAAGGACATWTTCCAA
GAAATTTATGACAATCAATACAAGACTCAATTTGATGCAGCTGGTATCTGGTATGAACAT
CGCTTGATTGATGATATGGTGGCCTTT???????????????TCTTGAAGGTGTAGTTAT
GGAGTTGGCTGACTGTGCACTCCCATTACTAGCAGGAGTCCTTCCTACTGCTAACCCGGA
AGAAGCGTTCAAAGATGTAGCTGCAGCATTCCTCGTTGGCGCTATGCCTAGAAGAGAAGG
AATGGAAAGGAAAGATTTGCTCTCGGCAAATGTACGCATTTTCAAAGAACAGGGCCAAGC
TCTAGACAAAGTTGCACGTAAAGATGTTAAGGTACTTGTTGTTGGTAATCCTGCTAATAC
CAACGCTTTGATCTGTTCCAAGTATGCTCCGTCTATTCCTAAGGAAAACTTCACTGCCAT
GACTCGTTTGGACCAGAACCGTGCTCAGTCTCAATTGGCTGCTAAATTGGGTATTCCAGT
TGCTAACGTTAAAAATGTTATTATTTGGGGAAA???????????????????????????
????????????????????????????????????????????????????????????
????????????????????????????????????????????????????????????
????????????????????????????????????????????????????????????
????????????????????????????????????????????????????????????
??????????????????????????????????????????????????????????GG
CGKGGGGGTCCACGTGGCCGCGGACGTGGTCGCGGGCGTGGTAGAGGACGCGGCAAGGAA
GACCAGAAAGAGTGGGTGCCTGTCACCAAGCTCGGCCGTTTAGTTCGCGAAGGAAAGATC
GACAAGCTCGAGAGCATTTATTTGTTCTCACTACCCATCAAAGAGTTCGAAATCATCGAC
TTCTTCCTGGGCGCTTCCCTTAACGATGAAGTATTGAAGATCATGCCCGTCCAGAAACAA
ACACGTGCCGGTCAGCGTACGCGCTTCAAGGCGTTTGTGGCCATCGGAGACAACAATGGA
CACATTGGTCTTGGAGTCAAATGCAGCAAGGAAGTCGCTACTGCGATCMGAGGTGCTATA
ATTCTYGCCAAGCTGTCTGTATTGCCTGTCCGAAGAGGTTATTGGGGTA???????????
????????????????????????????????????????????????????????????
???????????????????????????????????????????????????????GCAGG
AKTATATCTCTGTCAAAGAGAAGTACGCCAAATATTTGCCCCACTCGGCAGGTAGGTACG
CGCACAAGCGGTTCCGCAAAGCGCAATGCCCTATTGTGGAGCGCCTTACAAACTCGCTGA
TGATGCACGGACGTAACAACGGCAAAAAGTTGATGGCCGTTCGCATCGTGAAACACGCAT
TCGAGATCATCCATCTTCTAACCGGCGAAAACCCTCTTCAAGTTCTGGTGACTGCCATTA
TTAACTCTGGACCCCGCGAGGACTCCACCAGAATTGGTCGCGCTGGTACCGTTCGTCGTC
AAGCCGTGGACGTGTCACCTCTCCGCCGTGTTAACCAAGCRATCTGGTTATTGTGTACTG
GCGCTAGGGAGGCAGCCTTCAGAAATATTAAGACAATTGCAGAGTGTGTTGCTGATGAGC
TCATTAACGCTGCTAAGGGTTCTTCAAACTCTTATGCCATAAAGAAGAAGGATGAGTTGG
AGCGTG??????????????????????????????????????????????????????
????????????????????????????????????????????????????????????
????????????????????????????????????????????????????????????
????????????????????????????????????????????????????????????
????????????????????????????????????????????????????????????
????????????????????????????????????????????????????????????
??????????????????????????????????????????????
>Ancistroides_nigrita_593MCZ
??????????????GGTTTCTTCCACCCTCTCCGGTCTCGAGGGCGAGCTTAAGGGTACT
TTCTACCCTCTCACCGGCATGTCGAAACAGACTCAGCAGCAGCTCATCGATGACCACTTC
CTCTTCAAGGAGGGCGATCGTTTCCTGCAGGCTGCCAACGCCTGCCGCTTCTGGCCCAGC
GGCCGCGGCATCTACCACAACGAGAACAAGACTTTCCTCGTCTGGTGCAACGAGGAGGAC
CATCTCCGTCTCATCTCCATGCAGATGGGCGGCGACTTGAAGACCGTGTACAAGAGGCTC
GTGACGGCCGTCAACGATATCGAGAAGAGGATCCCGTTCTCGCACAACGACAGGCTCGGC
TTCCTGACCTTCTGCCCCACGAACTTGGGAACCACCGTGCGCGCTTCCGTGCACATCAAG
CTGCCTAAGCTGGCGGCCGACAAGGCCAAGTTGGAGGAGGTGGCCGGCAAGTACCACTTG
CAGGTGCGCGGCACGCGCGGCGAGCACACTGAGGCCGARGGYGGCGTCTACGAYATCTCC
AACAAGCGCCGCATGGGCCTGACCGAGTACGACGCCNTCAAGGAGATGCACGACGGTAGT
TTGGACTATTGCGTCGTAAAAATACCGCGATGGGACTTGGCAAAGTTTAATAGAGTAAGC
ACAAAAATTGGAAGTTCGATGAAAAGTGTTGGAGAAGTAATGGCTATYGGTAGAAGCTTT
GAGGAAGCTTTTCAAAAAGCTTTAAGAATGGTTGATGAAAATGTCAATGGCTTTGAYCCY
AACATTAAAAAAGTCAATGAAGATGAATTAAGGGAGCCAACTGACAAACGGATGTTTGTT
TTAGCAGCAGCACTTAAGATTGGTTATAGTGTYGACAAATTATATGATCTTACAAAAATA
GATCGTTGGTTTCTTTATAAATTCAAAAACATAATAGATTATTACTCTAACCTTGAAACT
GTCAGTTGTGGTTCTATTACATACACTATTTTGAAGAATGCAAAGCARATAGGGTTTTCG
GACAAGCAAATTGCTGCTGCAATTAAAAGCACCGARTTAGCCGTTAGAAAGCTAAGAGAA
GAACATAAAATCACTCCTTTTGTTAAGCAAATTGATACAGTWGCCGCCGAATGGCCTGCT
TCTACTAAYTACCTTTATCTTACCTATAAYGGTAGTGCGCATGATTTGGAATTCCCAGGG
GAATTAATAATGGTATTAGGATCTGGTGTATATAGAATCGGAAGTTCTGTAGAGTTTGAY
TGGTGTGCAGTTGGATGCTTAAGAGAATTAAAGAATCAAGGYAAACGAACAATTATGATA
AACTATAATCCCGAAACGGTTAGTACTGATTATGACATGAGTGACAGATTATACTTTGAA
GAAATATCTTTTGAAGTGGTAATGGACATATATAACATCGAACAGCCTGATGGTGTCATA
TTATGT?ACTTTATATTTTATTTTTGGAATTTGAGCAGGTATATTAGGRACATCTTTAAG
ATTATTAATTCGGACCGAATTAGGAAACCCCGGATCTTTAATTGGAGATGATCAAATTTA
TAATACTATTGTTACAGCCCATGCTTTTATTATAATTTTTTTTATAGTTATACCAATTAT
AATTGGAGGATTTGGAAATTGACTAGTTCCCCTAATACTAGGCGCCCCTGACATAGCTTT
CCCCCGTATAAACAATATAAGTTTTTGACTTTTGCCCCCTTCCTTAACTCTTTTAATTTC
TAGAAGAATCGTAGAAAATGGTGCTGGAACAGGATGAACTGTTTATCCCCCCCTCTCATC
TAATATCGCCCACCAAGGATCTTCTGTAGAYTTAGCTATTTTTTCCCTCCATCTTGCAGG
AATTTCTTCTATTTTAGGAGCAATTAATTTTATTACAACAATTATTAATATACGAATTAT
AAACTTATCCTTTGATCAAATACCTTTATTTGTTTGATCTGTAGGAATTACAGCTTTATT
ATTATTACTTTCTCTACCAGTTTTAGCTGGAGCTATTACTATACTTCTAACAGATCGTAA
TTTAAATACTTCTTTTTTTGATCCTGCTGGAGGAGGAGACCCAATTTTATACCAACACTT
ATTTTGATTTTTTGG?????????????????????????????????????????????
????????????????????????????????????????????????????????????
???????????????????????????AGGATCTATTGTTTGAGCCCATCACATATTTAC
AGTAGGTATAGATATCGATACTCGAGCCTATTTTACTTCAGCTACTATAATTATTGCGGT
ACCTACAGGTATTAAAATTTTTAGCTGACTAGCAACTCTTCATGGAACTCAAATTAATTA
TTCACCTTCTATATTATGAAGATTAGGATTTGTTTTTTTATTCACTGTAGGAGGTTTAAC
AGGAGTAATTTTAGCCAACTCCTCTATTGATATTACTTTACATGACTCATATTATGTAGT
AGCCCATTTTCATTATGTTTTATCAATAGGAGCTGTATTTGCTATTTTTAGAGGATTCAT
TCATTGATACCCTTTATTTACAGGACTAATAATAAATCCTTTTTTTTTAAAAATTCAATT
TATCTCTATATTTTTAGGGGTTAATTTAACCTTTTTCCCTCAACATTTTTTAGGTTTAGC
TGGGATGCCTCGACGATATTCTGATTACCCTGACAGATATCTTTCTTGAAATATTATTTC
TTCTTTTGGATCTTATATTTCTTTATTTTCCATAATAATAATAATAATAATTATCTGAGA
ATCTATAATTAATCAACGAATTATTTTATTCCCCTTAAATATATCATCATCTATTGAATG
AATACAAAATTTACCTCCTGCTGAACATTCATATAATGAAT???CGTCGACTCCGGCAAG
TCCACCACCACTGGTCACTTGATCTACAAATGCGGTGGTATCGACAAACGTACCATCGAG
AAGTTCGAGAAGGAGGCCCAGGAAATGGGCAAGGGTTCTTTCAAATATGCCTGGGTGCTG
GACAAACTGAAGGCTGAGCGTGAACGTGGTATCACAATCGACATCGCTCTGTGGAAGTTT
GAGACCAGCAAATACTATGTAACWATCATTGACGCTCCCGGACACAGAGATTTCATCAAG
AACATGATCACRGGAACCTCGCAGGCTGACTGCGCCGTGCTGATCGTCGCTGCCGGTACG
GGTGAGTTCGAAGCCGGTATTTCCAAGAACGGACAAACCCGTGAGCACGCCCTCCTCGCT
TTCACCCTCGGTGTCAAGCAGCTGATCGTAGGAGTCAACAAAATGGACTCCACTGAGCCT
CCATACAGCGAATCCCGTTTCGAAGAAATCAAGAAAGAAGTGTCTTCGTATATCAAAAAG
ATTGGTTACAACCCAGCTGCTGTCGCTTTCGTACCCATTTCTGGCTGGCATGGAGACAAC
ATGTTGGAGCCATCCACTAAAATGCCTTGGTTCAAGGGATGGAATGTCGAGCGTAAGGAA
GGTAAGGCTGAAGGCAAATGCCTCATTGAGGCCCTCGACGCCATCTTACCTCCAGCTCGC
CCCACAGACAAAGCTCTCCGTCTTCCTCTTCAGGACGTATACAAAATCGGAGGTATTGGT
ACAGTGCCAGTAGGCAGAGTGGAAACTGGAATCCTCAAGCCTGGTACCATTGTTGTATTT
GCCCCCGCTAACATCACTACTGAAGTTAAGTCTGTGGAGATGCACCACGAGGCTCTTCAA
GAGGCTGTACCTGGAGATAATGTTGGTTTCAACGTAAAGAACGTTTCTGTTAAGGAATTG
CGTCGTGGCTACGTCGCTGGGGACTCCAAAAATAACCCACCCAAGGGTGCCGCAGACTTC
ACTGCACAAGTAATTGTGCTCAACCACCCTGGTCAAATTTCCAACGGTTACACACCTGTG
CTGGATTGCCACACGGCCCACATTGCCTGCAAATTCGCAGAAATCAAAGAAAAGGTTGAC
CGTCGTACTGGTAAATCTACTGAAGAGAATCCCAAATCCATCAAGTCTGGTGATGCCGCC
ATTGTTAACCTAGTACCTTCCAAACCTCTGTGTGTAGAATCTTTCCAAGAGTTCCCACCC
CTTGGTCGTTTCGCT?????????????????????????????????????????????
????????????????????????????????????????????????????????????
????????????????????????????????????????????????????????????
????GCTTCTTGKRCCACTAACTGCCWCGCGYMTTTGGCCAAGGTCATCAATGATAACTT
CGAAATTATCGAGGGTCTGATGACCACAGTACACGCTACAACCGCCACCCAGAAAACCGT
GGATGGACCCTCTGGCAAGCTGTGGCGTGATGGCCGTGGTGCCCAACAGAATATCATTCC
TGCTTCAACTGGTGCAGCCAAGGCCGTAGGAAAAGTAATTCCAGCTCTCAATGGCAAGCT
GACTGGTATGGCATTCCGTGTCCCGGTTGCTAACGTTTCCGTCGTCGATCTTACCGTACG
TCTAGGCAAGCCGGCCAGCTATGATGCTATCAAGCAAAAAGTCAAGGAAGCCGCCCAGGG
CCCGCTCAAAGGAGTTCTAGGATATACTGAGGACCAGGTTGTATCCTCTGACTTCATTGG
AGACGCGCACTCCTCTATCTTCGATGCTGCTGCTGGTATCTCTCTGAACGATAACTTCGT
TAAGTTGATCAGCTGGTATGACAACGAGTACGGTTACTC?????????????????????
????????????????????????????????????????????????????????????
??????????????????????????AGTNACTATTGACTGTGCTGAAGCTATAAAAAAG
TATAATGTTGGTATCAAATGCGCTACTATAACGCCCGACGAGAACAGAGTCGAGGAGTTT
AAGCTGAAGAAGATGTGGAAAAGTCCCAAYGGCACCATTCGTAATATTTTGGGAGGTACT
GTCTTTAGGGAAGCTATTATTTGTAAGAATATCCCTCGCCTCGTCACTGGTTGGGAGAAG
CCAATTATTATTGGCCGTCACGCTCATGCTGACCAATATAAAGCTACGGACTTTGTTGTG
CCAGGTGAAGGCAAACTTGAGCTTGTGTTCACTCCTGCCTCTGGAGAACCTATCAGRCAT
GTTGTAAATGACTTCAAGGGAGCTGGTGTAGCTCTTGGCATGTACAATACTGATGCCTCA
ATTATTGATTTTGCTCATTCATCATTCAAGTATGCTTTGGAGAGGAAATATCCTCTGTAC
TTGAGTACCAAAAACACGATATTGAARAAGTATGATGGTCGCTTCAAGGATATTTTCCAA
GAAATTTATGATAATGAATACAAGAGTCAGTTTGAYGCAGCTGGTATATGGTATGAACAT
CGCTTGATTGATGATATGGTGGCCTTT?????????????????????????????????
??????????????????????????TACTAGCAGGAGTGCTWCCCACTGCTAAACCMGA
GGAAGCTTTTAAGGATGTAGCTGCAGCATTCCTTGTTGGCGCTATGCCTAGAAGAGAAGG
AATGGAAAGAAAAGATCTGCTTTCAGCTAATGTACGAATTTTTAAAGAACAGGGCCAAGC
CCTGGATAAAGTTGCACGTAARGATGTGAAAGTACTTGTTGTTGGAAATCCAGCTAACAC
AAATGCTTTAATTTGCTCRAAATACGCTCCATCYATTCCTAAAGAGAACTTTACTGCCAT
GACTCGCTTGGACCAGAATCGAGCTCAGTCTCAACTSGCTGCTAAATTGGGGATTCCAGT
AAAAGATGTTAAGAATGTTATTATTTGGGGAAATCATTCATCAACACAGTTCCCTGATGC
ATCTAATGCAATTGCCAAGATAGGTGGTGTTGATAAACCAGTTCCCGCTGCAGTKAATGA
YGACAACTTCTTGAAGACTACATTTGTTTCAACAGTTCAAAAGCGTGGGGCAGCTGTTAT
TGCAGCAAGGAAAATGTCATCTGCCCTTTCTGCTGCCAAAGCTGCATCTGACCACATGAG
TGAYTGGTTCCTGGGAACTGGT???GATCGCTGGGTGAGCATGGGTGTTGTGTCAGATGG
ATCATATGGTACTCCACCAGATGTTGTTTTCTCATTCCCAGTAACAATTTCCAATGGA??
???????GNCCTCGTGGCCGCGGACGTGGTCGTGGGCGTGGAAGGGGCCGAGGCAAGGAA
GATCAAAAAGAGTGGGTGCCTGTTACCAAACTCGGTCGTTTAGTCCGCGAGGGAAAGATT
GATAAACTAGAGAGCATTTATCTGTTTTCCCTKCCCATCAAGGAATTCGAAATCATCGAC
TTCTTCYTGGGTGCTTCGCTCAATGATGAAGTACTAAAGATTATGCCCGTCCAGAAACAA
ACACGTGCYGGACAGCGWACACGYTTCAAGGCRTTTGTGGCCATCGGAGACAACAATGGK
CACATCGGTCTGGGRGTCAAGTGCAGYAAGGAAGTCGCTACTGCAATCAGAGGCGCTATT
ATCCTTGCCAAGTTGTCTGTACTTCCAGTTCGAAGAGGCTACTGGGGTA???????????
???????????????????????????????????????AACCGGCAGACATTCCCGAAA
TAAAACTTTTTGGAAGATGGAGTTGTTATGATGTCCAAGTATCGGATATGTCACTTCAAG
ATTACATTTCGGTGAAAGAAAAGTATGCTAAATACTTGCCCCACTCGGCAGGTAGGTACG
CGCATAAGCGRTTCCGGAAGGCGCAATGCCCGATTGTAGAGCGTCTTACCAACTCTTTGA
TGATGCACGGACGTAACAACGGCAAGAAGTTGATGGCCGTTCGTATCGTGAAACACGCAT
TCGAGATCATCCACCTTCTGACAGGTGAGAATCCACTTCAAGTTCTGGTGACTGCTATTA
TTAACTCTGGACCTCGTGAAGACTCTACTAGRATCGGACGTGCTGGTACCGTACGTCGCC
AGGCCGTGGACGTATCTCCTCTCCGTCGAGTGAACCAAGCTATCTGGTTATTGTGCACTG
GAGCGAGGGAAGCCGCTTTCAGAAACATTAAAACAATTGCTGAGTGTGTAGCTGACGAAC
TCATCAACGCTGCTAAAGGCTCCTCAAACTCTTATGCTATCAAGAAGAAGGATGAGTTGG
AGCGTGGTGCACGGTGAAGACCTGCTGGATGAGGCTACCTAGCTTCCGTTCCGTGGGCGA
TGCGTTGAAGGATCGTTTCGACGGAGCTTCCCGAGTWATGATGCCCAACACGGACCTGGA
AGCGCCCGTGCAACGAAACGACGCGGCTCCGCACAGGGTGCCTCGGCGAGATCGATATCG
CTTCCAACTCAGACCTCACAACCCGGACCACAAATCTCCTGGGGCTAAGGACCTCGTATA
CCTAGAATCGTCGCCTGGTTTCTGCGAAAAGAACCCACGGTTGGGAATTCCCGGCACWCA
CGGACGGGCTTGCAACGACACGAGCATCGGTGTCGACGGCTGCGATCTTATGTGTTGCGG
CCGCGGCTTCAGAACTGAGACTATGTTTGTGGTAGAACGGTGTAAT
>Ancistroides_nigrita_400ADW
????????????????????????????????????????????????????????????
????????????????????????????????????????????????????????????
????????????????????????????????????????????????????????????
????????????????????????????????????????????????????????????
????????????????????????????????????????????????????????????
????????????????????????????????????????????????????????????
???????????????????CGAACTTGGGAACSACCGTGCGCGCTTCCGTGCACATCAAG
CTGCCTAAGCTGGCGGCCGACAAGGCCAARTTGGAGGAGGTGGCCGGCAAGTACCACTTG
CAGGTGCGCGGCACRCGCGGYGAGCACACTGAGGCCGAGGGYGGCGTCTACGACATCTCC
AACAAGCGCCGCATGGGCCTGACCGAGTACGACGCCNTCAAGGAGATGCACGACGGTAGT
TTGGACTATTGCGTCGTAAAAATACCGCGATGGGACTTGGCAAAGTTTAATAGAGTAAGC
ACAAAAATTGGAAGTTCGATGAAAAGTGTTGGAGAAGTAATGGCTATCGGTAGAAGCTTT
GAGGAAGCTTTTCAAAAAGCTTTAAGAATGGTTGATGAAAATGTCAATGGCTTTGAYCCT
AACATTAAAAAAGTSAATGAARATGAATTAAGGGAGCCAACTGACAAACGGATGTTTGTT
TTAGCAGCAGCACTTAAGATTGGTTATAGTGTYGACAAATTATATGATCTTACAAAAATA
GATCGTTGGTTTCTTTATAAATTCAAAAACATAATAGATTATTACTCTAACCTTGAAACT
GTCAGTTGTGGTTCTATTACATACACTATTTTGAAGAATGCAAAGCAGATAGGGTTTTCG
GACAAGCAAATTGCTGCTGCAATTAAAAGCACCGAGTTAGCCGTTAGAAAGCTAAGAGAA
GAACATAAAATCACTCCTTTTGTTAAGCAAATTGATACAGTWGCCGCCGAATGGCCTGCT
TCTACTAAYTACCTTTATCTTACCTATAAYGGTAGTGCGCATGATTTGGAATTCCCAGGG
GAATTAATAATGGTATTAGGATCTGGTGTATATAGAATCGGAAGTTCTGTAGAGTTTGAY
TGGTGTGCAGTTGGATGCTTAAGAGAATTAAAGAATCAAGGTAAACGAACAATTATGATA
AACTATAATCCCGAAACGGTTAGTACTGATTATGACATGAGTGACAGATTATACTTTGAA
GAAATATCTTTTGAAGTGGTAATGGACATATATAACATCGAACAGCCTGATGGTGTCATA
TTATGT?ACTTTATATTTTATTTTTGGAATTTGAGCAGGTATATTAGGRACATCTTTAAG
ATTATTAATTCGGACCGAATTAGGAAACCCCGGATCTTTAATTGGAGATGATCAAATTTA
TAATACTATTGTTACAGCCCATGCTTTTATTATAATTTTTTTTATAGTTATACCAATTAT
AATTGGAGGATTTGGAAATTGACTAGTTCCCCTAATACTAGGCGCCCCTGACATAGCTTT
CCCCCGTATAAACAATATAAGTTTTTGACTTTTGCCCCCTTCCTTAACTCTTTTAATTTC
TAGAAGAATCGTAGAAAATGGTGCTGGAACAGGATGAACTGTTTATCCCCCCCTCTCATC
TAATATCGCCCACCAAGGATCTTCTGTAGACTTAGCTATTTTTTCCCTCCATCTTGCAGG
AATTTCTTCTATTTTAGGAGCAATTAATTTTATTACAACAATTATTAATATACGAATTAT
AAACTTATCCTTTGATCAAATACCTTTATTTGTTTGATCTGTAGGAATTACAGCTTTATT
ATTATTACTTTCTCTRCCAGTTTTAGCTGGAGCTATTACTATACTTCTAACAGATCGTAA
TTTAAATACTTCTTTTTTTGATCCTGCTGGAGGAGGAGACCCAATTTTATACCAACACTT
ATTTTGATTTTTTGG?????????????????????????????????????????????
????????????????????????????????????????????????????????????
???????????????????????????????????TTGTTTGAGCCCATCACATATTTAC
AGTAGGTATAGATATCGATACTCGAGCCTATTTTACTTCAGCTACTATAATTATTGCGGT
ACCTACAGGTATTAAAATTTTTAGCTGACTAGCAACTCTTCATGGAACTCAAATTAATTA
TTCACCTTCTATATTATGAAGATTAGGATTTGTTTTTTTATTCACTGTAGGAGGTTTAAC
GGGAGTAATTTTAGCCAACTCCTCTATTGATATTACTTTACATGACTCATATTATGTAGT
AGCCCATTTTCATTATGTTTTATCAATGGGAGCTGTATTTGCTATTTTTAGAGGATTCAT
TCATTGATACCCTTTATTTACAGGACTAATAATAAATCCTTTTTTTTTAAAAATTCAATT
TATCTCTATATTTTTAGGGGTTAATTTAACCTTTTTCCCTCAACATTTTTTAGGTTTAGC
TGGAATACCTCGACGATATTCTGATTACCCTGACAGATATCTTTCTTGAAATATTATTTC
TTCTTTTGGATCTTATATTTCTTTATTTTCCATAATAATAATAATAATAATTATCTGAGA
ATCTATAATTAATCAATGAATTATTTTATTCCCCTTAAATATGTCATCATCTATTGAATG
ACTACAAAATTTACCTCCTGCTGAACATTCATATAATGAAT???CGTCGACTCCGGCAAG
TCCACCACCACTGGTCAMTTGATCTACAAATGCGGTGGTATCGACAAACGTACCATCGAG
AAGTTCGAGAAGGAGGCCCAGGAAATGGGCAAGGGTTCTTTCAAATATGCCTGGGTGCTG
GACAAACTGAAGGCTGAGCGTGAACGTGGTATCACAATCGACATCGCTCTGTGGAAGTTT
GAGACCAGCAAATACTATGTAACWATCATTGACGCTCCCGGACACAGAGATTTCATCAAG
AACATGATCACRGGAACCTCGCAGGCTGACTGCGCCGTGCTGATCGTCGCTGCCGGTACG
GGTGAGTTCGAAGCCGGTATTTCCAAGAACGGACAAACCCGTGAGCACGCCCTCCTCGCT
TTCACCCTCGGTGTCAAGCAGCTGATCGTAGGAGTCAACAAAATGGACTCCACTGAGCCT
CCATACAGCGAATCCCGTTTCGAAGAAATCAAGAAAGAAGTGTCTTCGTATATCAAAAAG
ATTGGTTACAACCCAGCTGCTGTCGCTTTCGTACCCATTTCTGGCTGGCATGGAGACAAC
ATGTTGGAGCCATCCACTAAAATGCCTTGGTTCAAGGGATGGAATGTCGAGCGTAAGGAA
GGTAAGGCTGAAGGCAAATGCCTCATTGAGGCCCTCGACGCCATCTTACCTCCAGCTCGC
CCCACAGACAAAGCTCTCCGTCTTCCTCTTCAGGACGTATACAAAATCGGAGGTATTGGT
ACAGTGCCAGTAGGCCGAGTGGAAACTGGAATCCTCAGCCCTGGTACCATTGTTGTATTT
GCCCCCGCTAACATCACTACTGAAGTTAAGTCYGTGGAGATGCACCACGAGGCTCTTCAA
GAGGCTGTACCTGGAGATAATGTTGGTTTCAACGTAAAGAACGTTTCTGTTAAGGAATTG
CGTCGTGGCTACGTCGCTGGGGACTCCAAAAATAACCCACCCAAGGGTGCCGCAGACTTC
ACTGCACAAGTAATTGTGCTCAACCACCCTGGTCAAATTTCCAACGGTTACACACCTGTG
CTGGATTGCCACACGGCCCACATTGCCTGCAAATTCGCAGAAATCAAAGAAAAGGTTGAC
CGTCGTACTGGTAAATCTACTGAAGAGAATCCCAAATCCATCAAGTCTGGTGATGCCGCC
ATTGTTAACCTAGTACCTTCCAAACCTCTGTGTGTAGAATCTTTCCAAGAGTTCCCACCC
CTTGGTCGTTTCGCT???????GTARAATCAACTGGTGTCTTCMCCACTACTGACAAGGC
TTCAGCTCATTTAGAAGGAGGTGCCAAGAAAGTAATCATCTCTGCCCCCAGWGCTGACGC
GCCYATGTTTGTTGTTGGCGTAAAYCTTGAGGCTTATGATCCATCATTCAAGGTCATTTC
TAATGCTTCTTGTACCACTAAYTGCCTCGCGCCWTTGGCYAAGGTCATCCATGATAACTT
CGAAATTATCGAGGGTCTGATGACCACAGTACACGCTACAACCGCCACCCAGAAAACCGT
GGATGGACCCTCTGGCAAGCTGTGGCGTGATGGCCGTGGTGCCCAACAGAATATCATTCC
TGCTTCAACTGGTGCAGCCAAGGCCGTAGGAAAAGTAATTCCAGCTCTCAATGGCAAGCT
GACTGGTATGGCATTCCGTGTCCCGGTTGCTAACGTTTCCGTCGTCGATCTTACCGTACG
TCTAGGCAAGCCGGCCAGCTATGATGCTATCAAGCAAAAAGTCAAGGAAGCCGCCCAAGG
CCCGCTCAAAGGAGTTCTAGGATATACTGARGACCAGGTTGTATCCTCTGACTTCATTGG
AGACGCGCACTCCTCTATCTTCGATGCTGCTGCTGGTATYTCTCTGAACGATAACTTCGT
TAAGTTGATCAGCTGGTATGACAACGAGTACGGT??????????????????????????
????????????????????????????????????????????????????????????
??????????????????????????AGTAACTATTGACTGTGCTGAAGCTATAAAAAAG
TATAATGTTGGTATCAAATGCGCTACTATAACGCCCGACGAGAACAGAGTCGAGGAGTTT
AAGCTGAAGAAGATGTGGAAAAGTCCCAACGGCACCATTCGTAAYATTTTGGGAGGTACT
GTCTTTAGGGAAGCTATTATTTGTAAGAATATCCCTCGCCTCGTCACTGGTTGGGAGAAG
CCAATTATTATTGGCCGTCACGCTCATGCTGACCAATATAAAGCTACGGACTTTGTTGTG
CCAGGYGAAGGCAAACTTGAGCTTGTGTTCACTCCTGCCTCTGGAGAACCTATCAGRCAT
GTTGTAAATGACTTCAAGGGAGCTGGTGTAGCTCTTGGCATGTACAATACTGATGCYTCA
ATTATTGATTTTGCTCATTCATCATTCAAGTATGCTTTGGAGAGGAAATATCCTCTGTAC
TTGAGTACCAAAAACACTATATTGAAGAAGTATGATGGTCGCTTCAAGGATATTTTCCAA
GAAATTTATGATAATSAATACAAGAGTCAGTTTGATGCAGCYGGTATATGGTATGAACAT
CGCTTGATTGATGATATGGTGGCCTTT?????????????????????????????????
????????????????????TWAATATACTAGCAGGAGTGCTTCCCACTGCTAAACCCGA
GGAAGCTTTTAAGGATGTAGCTGCAGCATTCCTTGTTGGCGCTATGCCTAGAAGAGAAGG
AATGGAAAGAAAAGATCTGCTTTCAGCTAATGTACGAATTTTTAAAGAACAGGGCCAAGC
CCTGGATAAAGTTGCACGTAAGGATGTGAAAGTACTTGTTGTTGGAAATCCAGCTAACAC
AAATGCTTTGATTTGCTCGAAATAYGCTCCATCYATTCCTAAAGAGAACTTTACTGCCAT
GACTCGCTTGGACCAGAATCGTGCTCAGTCTCAACTGGCTGCTAAATTGGGGATTCCAGT
AAAAGATGTTAAGAATGTTATTATTTGGGGCAATCATTCATCAACACAGTTCCCTGATGC
ATCTAATGCAATTGCCAAGATAGGTGGTGTTGATAAACCAGTTCCCGCTGCAGTGAATGA
CGACAACTTCTTGAAGACTACATTTGTTTCAACAGTTCAAAAGCGTGGGGCAGCTGTTAT
TGCAGCAAGGAAAATGTCATCTGCCCTTTCTGCTGCCAAAGCTGCATCTGAYCACATGAG
TGATTGGTTCCTGGGAACTGGT???GATCGCTGGGTGAGCATGGGTGTTGTGTCAGATGG
ATCATATGGTACTCCACCAGATGTTGTTTTCTCATTCCCAGTAACAATTTCGAAYGGAGT
CGTGGAGGCCCTCGTGGCCGCGGACGTGGTCGTGGGCGTGGAAGGGGCCGAGGCAAGGAA
GATCAAAAAGAGTGGGTGCCTGTTACCAAACTCGGTCGTTTAGTCCGCGAGGGAAAGATT
GATAAACTAGAGAGCATTTATCTGTTTTCCCTTCCCATCAAGGAATTCGAAATCATCGAC
TTCTTCTTGGGTGCTTCGCTCAATGATGAAGTACTAAAGATTATGCCCGTCCAGAAACAA
ACACGTGCCGGACAGCGAACACGTTTCAAGGCATTTGTGGCCATCGGAGACRACAATGGG
CACATCGGTCTGGGGGTCAAGTGCAGTAAGGAAGTCGCTACTGCAATCAGAGGCGCTATT
ATCCTTGCCAAGTTGTCTGTACTTCCAGTTCGAAGAGGCTACTGGGGTA???????????
???????????????????????????????????????AACCGGSAGACATTCCCGAAA
TAAAACTTTTTGGAAGATGGAKTTGTTATGATGTCCAAGTATCGGATATGTCRCTTCAWK
ATTACATTTCGGTGAAAGAAAAGTATGCTAAATACTTGCCCCACTCGGCAGGTAGGTACG
CGCATAAGCGRTTCCGGAAGGCGCAATGCMCGATTGTAGAGCGTCTTACCAACTCTTTGA
TGATGCACGGACGTAACAACGGCAAGAAGTTGATGGCCGTTCGTATCGTGAAACACGCAT
TCGAGATCATCCACCTTCTGACAGGTGAGAATCCACTTCAAGTTCTGGTGACTGCTATTA
TTAACTCTGGACCTCGTGAAGACTCTACTAGGATCGGACGTGCTGGTACCGTACGTCGTC
AGGCCGTGGACGTATCTCCTCTCCGTCGCGTGAACCAAGCTATCTGGTTATTGTGTACTG
GAGCGAGGGAAGCCGCTTTCAGAAACATTAAAACAATTGCTGAGTGTGTAGCTGACGAAC
TCATCAACGCTGCTAAAGGCTCCTCAAACTCTTATGCTATCAAGAAGAAGGATGAGTTGG
AGCGTGGTGCACGGTGAAGACCTGCTGGATGAGGCTACCTAGCTTCCGTTCCGTGGGCGA
TGCGTTGAAGGATCGTTTCGACGGAGCTTCCCGAGTAATGATGCCCAACACGGACCTGGA
AGCGCCCGTGCAACGAAACGACGCGGCTCCGCACAGGGTGCCTCGGCGAGATCGATATCG
CTTCCAACTCAGACCTCACAACCCGGACCACAAATCKCCTGGGGCTAAGGACCTCGTRTA
CCTAGAATCRTCGCCTGGTTTCTGCGAAAAGAACCCACGGTTGGGAATTCCCGGCACACA
CGGACGGGCTTGCAACGACACGAGCATCGGTGTCGACGGCTGCGATCTTATGTGTTGCGG
GCGCGGCTTCAGAACTGAGACTATGTTTGTGGTAGAACGGTGTAAT
>Ancyloxypha_numitor_611MCZ
????????????????????????????????????????????????????????????
????????????????????????????????????????????????????????????
?????????????????????????????????????????????????????????ACC
GGCCGCGNNATNNACCACAACGAGAACAAGACCTTCCTGGTGTGNTGCAACGAGGAGGAC
CACCTGCGTCTCATCTCCATGCAGATGGGCGGTGACCTGAAGACCGTCTACAAGAGGCTC
GTGACCGCGGTCAACGACATCGAGWAGAGGATTCCGTTCTCCCACAACGACTGRCTCGGC
TTCTTGACCTTCTGCCCAACCAACCTCGGCACCACCGTGCGCGCCTCCTTGCACATCAAG
CTGCCCAAGCTGGCCGCCGACMAGGCCAAGCTGGAGGAGGTTGCCKGCAAGTACCACTTG
CAGGTGCGCGGCACCCGCGGCGAGCACACCGAGGCCGAGGGCGGCGTCTACNACATCTCC
AACAAGNNNCGCATGGGACTCACCGAGTACGACGCCGTCAAGGAGATGCACGACGG????
???GATTACTGTGTAGTAAAAATCCCACGATGGGATTTGGCGAAGTTTAACAGAGTGAGT
ACCAAAATTGGAAGCTCTATGAAAAGTGTCGGGGAAGTAATGGCTATTGGACGAAGTTTT
GAAGAAGCTTTTCAAAAAGCCTTAAGAATGGTTGACGAAAATGTAAATGGTTTTGACCCY
AATATTAAAAAAGTCAATGAAGGTGAATTGCGAGAGCCAACAGATAAACGCATGTTTGTT
TTAGCGGCAGCACTTAAAATGGGGTACACTGTGGATAAATTATATGAACTCACGAAAATA
GATCGCTGGTTCYTACACAAATTCAAAAATATTATTGATTATTATTCTAGCCTGGAGTTA
GTCAGCTGTGGTTCTATAACATACGATATCTTAAAAAAAGCAAAACAAATAGGATTTTCA
GACAAACAAATTGCCGATGCTATTAAAAGTACAGAGTTGGCTGTAAGAAAAGTTAGAGAA
GAGCATAATATAACTCCTTGTGTAAAACAAATTGATACAGTTGCTGCTGAATGGCCTGCT
TCCACAAACTACTTGTACCTTACTTATAATGGTACTACACATGATTTAGAATTCCCAGGA
GAATTAGTTATGGTGCTGGGTTCTGGCGTGTACAGAATAGGTAGCTCTGTTGAATTTGAT
TGGTGCGCTGTTGGATGCTTAAGAGAACTTAAGAATCAAGGTAAAAAAACTATAATGATA
AACTATAATCCAGAAACAGTTAGTACTGATTACGACATGAGTGATAGATTATACTTTGAA
GAAATTTCTTTCGAAGTAGTAATGGATATATATAATATCGAAAATCCTACTGGTGTTATA
TTATGC??????????????????????????????????????????????????????
?????????????????AATTAAGAAACCCAGGATCTTTAATTGGAGATGATCAAATTTA
TAATACAATTGTTACAGCACATGCCTTTATTATAATTTTTTTTATAGTTATACCTATTAT
AATTGGAGGATTTGGTAATTGATTGATCCCCTTAATATTAGGAGCTCCTGATATAGCTTT
CCCACGAATAAATAATATAAGATTCTGAATATTACCCCCTTCTTTAACACTTTTAATTTC
AAGAAGAATTGTTGAAAATGGAGCAGGAACTGGTTGAACAGTTTATCCCCCCCTCTCTTC
TAATATTGCCCATCAAGGACCTTCTGTTGATTTAGCAATTTTCTCCTTACATTTAGCAGG
AATTTCATCAATTCTAGGAGCAATTAATTTCATTACAACTATTATTAATATACGAATTAA
AAATTTATCATTTGATCAAATACCTTTATTTGTTTGATCTGTAGGAATCACAGCATTACT
TTTACTTTTATCTTTACCAGTTTTAGCTGGTGCTATTACTATACTTCTTACTGATCGAAA
TTTAAATACTTCATTCTTTGATCCTGCAGGAGGTGGAGATCCTATCTTATACCAACATTT
ATTTTGATTTTTTGG?????????????????????????????????????????????
????????????????????????????????????????????????????????????
????????????????????????????????????TGTTTGAGCTCACCATATATTTAC
TGTTGGAATAGATATTGATACTCGAGCTTATTTCACATCTGCTACTATAATTATTGCTGT
ACCAACAGGTATTAAAATTTTTAGTTGGTTAGCAACACTTCATGGAACACAAATCAACTA
TAGAGCTTCTATAATATGAAGATTAGGATTTGTATTTTTATTCACAGTAGGAGGTCTTAC
AGGAGTAATTTTAGCTAATTCTTCAATTGATATTACATTACACGATTCATATTATGTTGT
AGCTCATTTTCATTATGTTTTATCAATAGGAGCTGTTTTTACTATCTTTGCATTATTTAT
TCATTGATATCCTTTATTTACAGGATTAACTCTTAATTCTTATTTACTAAAAATTCAATT
TATTACAATATTTCTAGGAGTAAACTTAACCTTTTTTCCTCAACATTTTTTAGGATTAGC
TGGTATACCTCGACGATACTCAGATTATCCTGATAGATATCTTTCATGAAATATTATTTC
ATCATTTGGATCTTATATTTCTCTTATTTCTATAATAATAATAATAATTATTATTTGAGA
ATCATTTATTTATCAACGAATTATTCTATTTTCATTAAATATACCCTCATCTATTGAATG
AATACAAAATTTTCCCCCTGCCGTTCATTCTTATAATGAAT???????????????????
????CCACCACCGGTNNNTTGATCTACAAATGTGGTGGTATCKACGAACGTACCATSGAG
RAGTKCGAGAAGGAGGCCCAGGAAATGGGCAAAGGTTCNTTCAAATACGCCTGGGTATTG
GACAAACTGAAGGCTGAGCGTGAACGTGGTATTACCATCGACATCGCTCTGTGGAAGTTC
GAGACTAGCAAGTACTACGTGACAATCATCGATGCCCCTGGACACAGAGATTTCATCAAG
AACATGATCACGGGAACCTCCCAGGCCGACTGCGCCGTGTTGATCGTCGCCGCCGGTACC
GGAGAGTTCGAAGCCGGTATCTCCAAGAACGGCCAGACCCGTGAGCACGCCCTCCTCGCC
TTCACCCTCGGTGTCAAGCAGCTGATCGTCGGTGTCAACAAAATGGACTCCACTGAGCCC
CCATACAGTGAGTCCCGTTTCGAGGAAATCAAGAAGGAAGTGTCTTCTTACATCAAGAAG
ATCGGTTACAACCCAGCTGCCGTCGCTTTCGTACCCATTTCTGGCTGGCACGGAGACAAC
ATGTTGGAGCCATCCACTAAGATGCCCTGGTTCAAGGGATGGAATGTCGAGCGTAAGGAA
GGTAAGGCTGAAGGCAAATGCCTCATTGAGGCCCTCGACGCCATCCTGCCTCCCGCTCGT
CCCACAGACAAAGCCCTCCGTCTTCCCCTGCAGGACGTCTACAAAATCGGCGGTATTGGT
ACAGTGCCCGTAGGCAGAGTGGAGACAGGTATCCTGAAGCCCGGTACCATTGTTGTATTC
GCCCCTGCTAACATCACCACTGAAGTAAAATCGGTGGAGATGCACCACGAAGCTCTCCAA
GAGGCTGTGCCCGGAGACAACGTAGGTTTCAACGTAAAGAACGTTTCTGTCAAGGAATTG
CGTCGTGGCTACGTCGCTGGTGACTCCAAGAACAACCCACCCAAGGGTGCTGCTGACTTC
ACCGCACAAGTCATTGTGCTCAACCACCCTGGTCAAATTTCCAACGGTTACACGCCTGTG
TTGGATTGCCACACTGCTCACATTGCCTGCAAATTCGCAGAAATCAAAGAGAAGGTAGAC
CGTCGTACTGGTAAATCTACTGAAGATAATCCTAAATCCATCAAGTCTGGAGATGCTGCT
ATCGTTAACCTAGTACCTTCCAAGCCTCTTTGTGTGGAGTCCTTCCAGGAGTTCCCACCC
CTCGGTCGTTTCGCT????????????A?CMCTGGGTGTTTTCMCCMCCACTGAAAAGGC
TTCAGCTCACTTGGAAGGTGGTGCCAAGAAAGTCATCATTTCTGCACCCAGTGCTGATGC
ACCCATGTTTGTCGTYGGCGTGAACCTCGAAGCTTACGATCCATCTTTCAAGGTCATTTC
CAACGCTTCCTGCACCACAAACTGCCTCGCGCCCTTGGCCAAGGTCATCCATGACAACTT
CGAAATTATTGAGGGTCTCATGACCACCGTACATGCTACCACCGCTACCCAGAAGACTGT
CGATGGGCCCTCTGGAAAGCTGTGGCGTGATGGTCGTGGCGCCCAACAGAATATCATTCC
AGCTTCCACCGGCGCAGCTAAGGCTGTAGGAAAAGTCATTCCAGCTCTCAACGGCAAGCT
GACCGGTATGGCATTCCGTGTGCCCGTTGCGAACGTATCCGTGGTYGATCTGACTGTACG
TCTTGGCAAGCCTGCAAGCTATGATGCCATCAAGCARAAGGTCAAGGAAGCCGCCGCGGG
CCCTCTGAAGGGAGTTCTTGGATACACCGAGGACCAGGTGGTGTCCTCTGACTTCATCGG
AGACTCTCACTCTTCCATCTTTGATGCTGCGGCTGGTATCTCTCTGAACGACAACTTTGT
CAAGCTCATCAGCTGGTATGACAATGAGTACGGGTACTCCAGCCGTGTCATT????????
????????????????????????????????????????????????????????????
??????????????????????????AGTCMCCATTGACTGTGCTGAAGCTATTAAGAAG
TACAATGTCGGTATTAAGTGCGCCACCATTACACCTGATGAGAAGAGAGTGGAGGAATTC
AAGTTAAAGAAGATGTGGAAGAGTCCTAACGGGACCATACGTAACATTTTGGGGGGAACA
GTCTTCAGGGAAGCTATTATTTGCAAGAATATCCCTCGTTTGGTCACTGGTTGGGAAAAG
CCTATTATTATTGGGCGTCATGCTCACGCCGATCAATATAAGGCTACTGACTTCGTTGTG
CCAGGAGAAGGGAAACTTGAGTTGGTGTTTACACCTGCTTCAGGGGAACCTATTAGACAC
GTTGTAAATGACTTTAAAAGTGCTGGTGTAGCACTTGGCATGTATAACACCGATGCATCA
ATTGTTGACTTTGCGCATTCGTCATTCAAGTTCGCCTTGGATCGCAAGTATCCTTTGTAC
TTGAGTACTAAGAATACTATTTTGAAGAAGTACGATGGCCGTTTCAAGGACATTTTCCAG
GAAATTTACGACAATGAATACAAATCTCAGTTTGATGCGGCTGGTATCTGGTATGAACAT
CGCTTGATTGATGATATGGTGGCCTTT?????????????????????????????????
???????????????????????????GTTAGCTGGAGTCSTTCCCWMCGCCAGCCCTGA
AGAAGCATTCAAGGATGTGGCTGCRGCTTTCCTCGTCGGTGCCATGCCCAGGAGGGAAGG
AATGGAAAGGAAAGATCTGCTCTCGGCTAACGTACGCATTTTCAAGGAACARGGACAGGC
ATTAGATAAAGTTGCACGTAAGGATGTGAAAGTACTGGTTGTTGGCAACCCTGCCAATAC
TAATGCTTTGATCTGCTCCAAGTATGCGCCGTCGATTCCCAAGGAAAACTTTACCGCCAT
GACCCGTTTGGATCAGAACCGTGCGCAGTCCCAATTGGCAGCTAAACTTGGTGTACCAGT
WCAGGATGTCAAGAATGTTGTTATTTGGGGCAACCATTCATCAACACAGTTCCCGGATGC
CTCTAATGCCGTCGCRAAAATYGGTGGCGCAGAAAAACCGGTACCTGCTGCAATCAATGA
TGATAACTACTTGAAAACTACATTTGTTTCAACMGTTCAAAAGCGTGGAGCAGCTGTCAT
AGCAGCAAGGAAAATGTCATCTGCCCTCTCCGCTGCCAAAGCAGCATCCGATCACATGAG
GGACTGGTTCCTGGGAACCRGT???GATCGCTGGGTCAGCATGGGAGTGGTTTCTGATGG
GTCATATGGTACCCCACCAGACGTAGTTTTCTCGTTCCCAGTTACCACTGCCAATGGA??
???????GCCCACGTGGCCGCGGCCGTGGTCGCGGGCGCGGCAGGGGACGCGGCAAGGAA
GACCAAAAAGAGTGGGTGCCCGTCACCAAGCTCGGTCGCTTAGTACGCGAGGGCAAAATC
GACAAACTCGAGAGCATCTATCTGTTCTCCCTCCCGATTAAGGAGTTCGAAATCATCGAT
TTCTTCCTGGGAGCGTCCCTCAACGATGAAGTACTGAAGATCATGCCTGTCCAGAAACAG
ACACGTGCCGGTCAGCGTACTCGCTTCAAGGCGTTCGTGGCTATCGGAGACAACAATGGC
CACATTGGTCTCGGAGTCAAGTGCAGCAAGGAAGTCGCTACTGCGATCAGGGGTGCTATA
ATCCTCGCCAAGCTGTCTGTCCTTCCTGTTCGACGAGGCTACTGGGGCA???????????
??????????CATGGTTGTTGACACCATGNCACTGCCGCAACCGGCAGACATTCCCGAAA
TCAAACTTTTCGGAAGATGGAGTTGTTATGATGTCCAGGTGTCGGATATGTCCCTGCAGG
ACTACATTTCCGTGAAGGAGAAGTACGCCAAATACTTGCCCCACTCGGCAGGTAGGTACG
CACACAAGCGTTTCCGCAAAGCTCAGTGCCCTATCGTGGAGCGCCTCACCAACTCGCTGA
TGATGCACGGACGTAACAACGGCAAGAAGTTAATGGCCGTTCGCATCGTTAAGCACGCAT
TCGAGATCATCCACCTTCTGACTGGCGAGAACCCGCTTCAAGTTTTGGTAACTGCTATCA
TTAACTCTGGACCTCGTGAGGACTCCACYAGGATCGGTCGCGCTGGTACCGTGCGTCGTC
AGGCTGTGGACGTGTCGCCGCTGCGCCGAGTCAACCAAGCTATATGGTTATTGTGCACTG
GCGCCAGGGAGGCAGCCTTCAGAAACATTAAGACAATTGCTGAGTGCGTAGCTGACGAGC
TCATTAACGCTGCCAAGGGCTCCTCAAACTCTTACGCTATCAAGAAGAAGGACGAGTTGG
AGCGTG??????????????????????????????????????????????????????
????????????????????????????????????????????????????????????
????????????????????????????????????????????????????????????
????????????????????????????????????????????????????????????
????????????????????????????????????????????????????????????
????????????????????????????????????????????????????????????
??????????????????????????????????????????????
>Andronymus_evander_555ADW
?????GGAAGAGAAGGTCTCCACCACCCTCTCGGGTCTCGAAGGCGAGCTGAAGGGTACC
TTCTACCCTCTCACCGGCATGTCGAAACAGACTCAACAGCAGCTCATCGACGACCACTTC
CTCTTCAAGGAGGGCGACCGTTTCCTGCAGGCCGCCAACGCTTGCCGCTTCTGGCCCAGC
GGGCGTGGCATCTACCACAACGAGAACAAGACTTTCCTCGTCTGGTGCAACGAGGAGGAC
CATCTCCGCCTCATCTCCATGCAGATGGGCGGCGACTTGAAGACCGTGTACAAGAGGCTC
GTGACGGCCGTCAACGACATTGAAAAGAGGATTCCTTTCTCGCACAACGACCGACTCGGC
TTCCTGACCTTCTGCCCCACGAACTTGGGAACGACAGTGCGTGCCTCTGTGCACATCAAG
CTGCCTAAGCTCGCCGCCGACAAGGCGAAGCTGGAGGAGGTCGCCTCCAAGTACCACTTG
CAGGTGCGCGGTACCCGCGGTGAGCACACCGAAGCCGAGGGCGGCGTATACGACATTTCC
AACAAGCGCCGCATGGGCCTGACCGAGTACGATGCCGTCAAGGAGATGCACGACGGCNGT
TTANATTACTGCGTCGTAAAAATCCCACGATGGGACTTAGCAAAGTTTAACAGRGTAAGC
ACAAAAATTGGAAGTTCRATGAAAAGCGWCGGAGAAGTGATGGCCATCGGCAGAAGCTTT
GAAGAAGCTTTTCAAAAGGCTTTAAGAATGGTGGATGAAAATGTGAATGGTTTTGATCCA
AACATTAAAAAAGTCAACGAAGATGAATTGAGAGAACCAACCGATAAACGAATGTTTGTK
TTAGCTGCAGCGCTTAAGATTGGTTACAGTGTTGACAAATTATATGATCTTACTAAAATA
GATCGCTGGTTTCTTCATAAATTTAAAAATATTATTGATTACTACTCTAACCTTGAAGCA
GTCTGCTGTGGTTCTATTACATACGATATTTTAAAAAAAGCGAAACARATAGGATTTTCA
GATAAACAAATTGCTGCTGCAATTAAAAGTACTGAATTAGCAGTAAGAAAGCTCAGAGAG
GAACACCATATCACTCCCTTTGTTAAACAAATTGATACAGTWGCCGCAGAGTGGCCTGCT
TCTACAAACTATTTATACCTTACATACAATGGTAGTGCACATGACTTGGAATTTCCAGGA
GAACTGATAATGGTATTAGGATCTGGTGTATATAGAATTGGAAGTTCTGTAGAGTTTGAT
TGGTGTGCTGTAGGATGCTTAAGAGAATTAAAGAATCAAGGCAAAAGAACAATTATGATA
AACTATAATCCCGAGACAGTCAGTACTGATTATGACATGAGCGATAGATTGTATTTTGAA
GAAATATCGTTTGAAGTAGTAATGGACATATATAACATAGAACATCCTGACGGTGTAATA
TTATGCAACTTTATATTTTATTTTTGGTATTTGAGCAGGAATACTTGGTACTTCTTTAAG
ATTATTAATTCGAACAGAATTAGGTAATCCTGGATCTTTAATTGGGGATGATCAAATTTA
CAATACAATTGTTACAGCTCATGCTTTTATTATAATTTTTTTCATAGTTATACCAATCAT
AATTGGAGGATTTGGTAATTGACTTGTACCCCTTATACTTGGAGCTCCAGATATAGCTTT
CCCCCGTATAAATAATATAAGATTTTGAATACTTCCCCCTTCTTTAACCCTTTTAATTTC
CAGAAGAATCGTAGAAAATGGTGCAGGAACTGGATGAACTGTTTACCCCCCTTTATCCTC
TAATATTGCCCACCAAGGTTCATCAGTTGATTTAGCTATTTTTTCTCTACATCTAGCTGG
AATTTCCTCTATTTTAGGGGCTATTAATTTTATTACAACTATTATTAATATACGTATTAG
TAATTTATCTTTTGATCAAATACCTTTATTTATCTGATCTGTTGGTATTACAGCTTTATT
ACTACTTTTATCATTACCTGTTTTAGCTGGAGCAATTACTATACTTCTTACAGATCGAAA
TCTTAATACTTCATTTTTTGATCCTGCTGGAGGAGGAGATCCTATTTTATATCAACATTT
ATTTTGATTTTTTGG?????????????????????????????????????????????
????????????????????????????????????????????????????????????
??????????????????????????TAGGATTTATTGTGTGAGCACACCATATATTTAC
AGTAGGTATAGATATTGATACTCGAGCTTATTTTACTTCAGATACTATAATTATTGCAGT
ACCTACTGGAATTAAAATTTTTAGTTGATTAGCAACTTTACATGGAACTCAAATTAATTA
TAGACCATCTATATTATGAAGATTAGGATTTGTTTTTTTATTCACAGTAGGAGGATTAAC
GGGAGTAATTCTAGCTAATTCATCAATTGATATTACTCTTCATGATTCTTATTATGTAGT
TGCTCATTTTCATTATGTTCTTTCTATAGGAGCTGTATTTGCTATTTTTGGAGGATTTAT
TCATTGATACCCCTTATTTACCGGATTAACTTTAAATCCTTATACTTTAAAAATTCAATT
TATTTCAATATTTTTAGGAGTTAACTTAACCTTTTTTCCTCAACATTTTTTAGGTTTAGC
CGGAATACCACGTCGTTACTCAGACTATCCAGATAGTTATATTTCTTGAAATATTATCTC
TTCTTTTGGATCCTATATTTCTTTAATTTCTATAATTATAATAATAATAATTATTTGAGA
ATCTATAATTAATCAACGAATTATTTTATTCCCATTAAATATATCCTCCTCAATTGAATG
ATTCCAAAATTTACCTCCTGCTGAACATTCTTATAATGAAT???CGTCGACTCCGGCAAG
TCCACCACCACCGGTCACTTGATCTACAAATGTGGTGGTATCGACAAACGTACCATCGAG
AAGTTCGAGAAGGAGGCCCAGGAAATGGGCAAGGGTTCCTTCAAATATGCTTGGGTGTTG
GACAAACTGAAGGCTGAGCGTGAACGTGGTATCACAATCGACATTGCTTTGTGGAAGTTC
GAGACCAGCAAATACTATGTCACCATCATCGACGCTCCCGGGCACAGAGATTTCATCAAG
AACATGATCACAGGAACCTCGCAGGCCGACTGCGCCGTGCTGATCGTCGCTGCCGGTACT
GGTGAGTTCGAAGCTGGTATTTCCAAGAACGGACAGACCCGTGAGCACGCYCTTCTCGCC
TTCACCCTCGGTGTGAAGCAGCTGATCGTAGGTGTCAACAAAATGGACTCCACTGAGCCA
CCATACAGTGAACCTCGTTTCGAGGAAATCAAGAAAGAAGTGTCTTCTTACATCAAGAAG
ATCGGTTACAACCCAGCTGCCGTCGCTTTCGTACCCATTTCTGGCTGGCACGGAGACAAC
ATGTTGGAGCCATCTACCAAGATGCCTTGGTTCAAGGGATGGAATGTCGAGCGCAAGGAA
GGCAAGGCTGAAGGCAAATGCCTTATTGAGGCCCTGGACTCCATTGTACCCCCGGCTCGT
CCCACAGACAAGGCTCTCCGTCTTCCCCTGCAGGCAGTCTACAAAATCGGTGGTATTGGA
ACAGTGCCAGTAGGCAGAGTAGAAACTGGAGTCCTCAAGCCCGGTACCATTGTTGTATTC
GCCCCCGCTAACATCACCACTGAAGTCAAATCTGTGGAGATGCACCACGAGGCTCTCCAA
GAGGCTGTGCCYGGAGACAATGTKGGTTTCAACGTAAAGAACGTTTCTGTAAAGGAATTA
CGTCGTGGCTACGTCGCTGGTGACTCCAAGAACAACCCACCCAAGGGTGCCGCTGACTTC
ACTGCACAAGTCATYGTGCTCAACCACCCTGGACAAATCTCCAACGGTTACACACCTGTG
TTGGATTGCCACACTGCTCACATTGCTTGCAAGTTCGCAGAGATCAAAGAGAAGGTTGAC
CGTCGTACTGGTAAATCTACTGAAGAGAATCCCAAATCCATCAAGTCTGGTGATTCTGCC
ATTGTTAACCTAGTACCTTCCAAACCTCTGTGTGTAGAATCCTTCCAGGAGTTCCCACCT
CTCGGTCGTTTCGCC?????????????????????????????????????????????
????????????????????????????????????????????????????????????
????????????????????????????????????????????????????????????
????????????????????????????????????????????????????????????
????????????????????????????????????????????????????????????
????????????????????????????????????????????????????????????
????????????????????????????????????????????????????????????
????????????????????????????????????????????????????????????
????????????????????????????????????????????????????????????
????????????????????????????????????????????????????????????
????????????????????????????????????????????????????????????
????????????????????????????????????????????????????????????
????????????????????????????????????????????????????????????
????????????????????????????????????GATTGTGCAGAAGCTGTTAAAAAG
TATAATGTTGGTATTAAGTGTGCCACCATCACACCTGATGAGAAGAGAGTGGAGGAATTC
AAACTCAAGAAGATGTGGAAAAGTCCCAATGGTACTATCCGTAACATTTTAGGCGGAACT
GTCTTTAGGGAAGCGATTATTTGCAAGAATATTCCCCGTCTTGTTACTGGTTGGGAGAAG
CCAATTATCATTGGTCGTCATGCTCATGCTGATCAATATAAAGCAACTGACTTTGTTGTG
CCAGGTGAAGGAAAGCTTGAGCTYATATTTACCTCGCCCTCTGGAGAAACTATCAGACAT
GTTGTAAATGACTTCAAAGGTGCTGGTGTTGCCCTTGGTATGTACAATACTGATGACTCW
ATTATTGATTTCGCCCATTCATCATTCAAGTATGCATTGGACAGGAAATATCCTTTGTAC
TTGAGCACAAAGAACACAATTTTGAAGAAATATGATGGTCGTTTTAAAGATATTTTCCAA
GAAATTTATGATAGGGAATATAAGACCCAATTTGATGCAGCAGGTATATGGTAYGAACAT
CGCTTGATTGATGATATGGTGGCCTTT?????????????????????????????????
???????????????????????????ACTAGCAGGTGTGCTCCCCACTGCCAGCCCAGA
GGAAGCATTCAAGGATGTAGCCGCAGCTTTCCTCGTCGGTGCTATGCCTAGGAGAGAAGG
AATGGAAAGGAAAGATCTGCTTTCTGCCAATGTACGCATTTTCAAAGAACAGGGCCAAGC
CCTAGACAAAGTTGCCCGTAAAGATGTTAAAGTACTTGTTGTTGGCAACCCTGCTAACAC
CAATGCTTTGATCTGTTCCAAGTATGCTCCATCCATTCCAAAGGAAAACTTCACAGCCAT
GACACGTTTGGATCAGAACCGAGCTCAGTCTCAAYTGGCAGCAAAACTGGGAGTTCCAGT
TAAGGATGTCAAGAATGTAATTATCTGGGGTAACCACTCATCCACACAATTCCCTGATGC
GTCAAATGCKATTGCCAAGATYGGTGGCRCTGATAAATCGGTGCCTGCAGCRATTAATGA
TGACAACTTTTTGACCACTACATTTGTTTCAACAGTCCAAAAGCGTGGTGCAGCTGTTAT
TGCAGCAAGGAAGATGTCCTCWGCACTYTCTGCTGCTAAGGCAGCTTCTGACCATATGAG
CGATTGGTTCTTGGGMACTGGT???GACCGTTGGGTGAGCATGGGTGTTGTGTCTGATGG
ATCATATGGTACCCCACCAGACGTAGTTTTCTCATTCCCAGTAACCATTGCTAATGGAGT
CGTGGGGGCCCACGTGGACGAGGCCGTGGTCGCGGTCGTGGCAGAGGACGCGGCAAGGAA
GACCAGAAAGAGTGGGTGCCAGTCACCAAGCTCGGCCGTTTAGTACGCGAGGGAAAGATC
GACAAACTCGAGAGCATTTATCTKTTCTCTCTCCCCATCAAGGAGTTCGAAATCATCGAC
TTCTTCCTGGGTGCTTCCCTCAACGATGAAGTACTAAAGATCATGCCCGTRCAGAAACAA
ACACGTGCCGGTCAGCGTACTCGCTTCAAGGCGTTTGTGGCTATCGGAGATAACAACGGA
CACATTGGTCTCGGAGTCAAGTGCAGCAAGGAAGTCGCTACTGCGATTAGGGGAGCTATC
ATCCTTGCCAAGTTGTCTGTTCTTCCAGTCCGAAGAGGCTACTGGGGTA????GG?GCGG
ACGCTGGCAGCATGGTTGTTGATACCATGCCATTACCGCAACCAGCCGACATACCAGAAA
TCAAGCTTTTCGGAAGATGGAGCTGCTATGATGTCCAGGTCTCGGATATGTCACTTCAAG
ACTACATCTCGGTGAAAGAAAAGTATGCGAAGTACTTGCCCCACTCGGCAGGTAGGTACG
CACACAAGCGTTTCCGTAAAGCGCAGTGCCCTATCGTGGAACGTCTTACTAACTCCTTGA
TGATGCACGGACGTAACAATGGCAAAAAGTTAATGGCTGTTCGCATTGTCAAGCATGCAT
TCGAGATCATCCACCTTCTMACGGGAGAGAATCCTCTTCARGTTTTGGTGACTGCTATCA
TTAACTCCGGTCCCCGTGAAGACTCTACCAGAATCGGTCGTGCTGGTACCGTTCGTCGTC
AGGCCGTTGATGTGTCCCCACTCCGGCGAGTGAACCAAGCTATCTGGTTGTTGTGTACTG
GCGCTAGGGAGGCAGCCTTCAGAAACATTAAGACAATTGCTGAGTGTGTAGCGGATGAGC
TTATCAACGCTGCCAAGGGCTCCTCAAACTCATATGCTATTAAGAAGAAGGATGAGTTGG
AACGTGATGCACTGTGAAGACCTGCTGGATGAGGCTGCCGAGCTTCCGCTCCGTAGGGGA
CTCGTTGAAGGATCGCTTTGACGGAGCCTCGCGAGTGATGATGCCGAATACAGATCTGGA
AGCACCTGTTCAGCGAAATGATGCAGCTCCTCATAGAGTGCCCCGGCGGGATCGGTATCG
TTTCCAACTCCGACCACACAATCCGGATCACAAATCCCCGGGTGCTAAGGACCTCGTGTA
TCTGGAGTCATCACCGGGTTTCTGCGAAAAGAACCCACGGCTGGGTATTCCCGGCACTCA
TGGACGGGCTTGCAATGACACTAGCATTGGTGTCGATGGCTGTGACCTCATGTGTTGCGG
CCGCGGCTTCAGAACTGAGACTATGTTTGTAGTAGAACGGTGTAAT
>Anisynta_dominula_ADW299
????????AGAGAAGGTCTCCTCCACACTCTCCGGCCTCGAAGGCRAGCTGAAGGGCACG
TTCTACCCTCTCAYCGGCATGTCCWAGCAGACGCAGCAKCAACTCATCGACGACCACTTC
CTCTTCAAGGAGGGCGACCGCTTCCTCCAGGCCGCTAACGCCTGCCGCTTCTGGCCCTCC
GGCCGCGGCATCTACCACAAYGAGAACAAGACTTTCCTCGTATGGTGCAACGAGGAGGAC
CATCTCCGCATCATCTCGATGCAGATGGGCGGCGAYCTGAAGACTGTGTACAAAAGGCTC
GTGACCGCGGTCAACGACATCGAGAAGAGGATTCCGTTCTCGCACAACGACCGCCTCGGC
TTCTTGACGTTCTGCCCCACCAACCTGGGCACGACGGTGCGCGCGTCCGTGCACATCAAG
CTGCCCAAGCTGGCCGCGGACAAGGCGAAGCTGGAGGAGGTGGCCAGCAAGTACCACCTG
CAGGTGCGCGGCACCCGCGGCGAGCACACGGAGGCCGAGGGCGGCGTGTACGACATCTCC
AACAAGCGCCGCATGGGGCTCACCGAGTACGACGCCGTCAAGGAGATGCACGACGG????
????????????????????????????????????????????????????GAGTGAGC
ACAAAAATTGGAAGTTCAATGAAGAGCGTTGGAGAAGTTATGGCCATCGGCAGAAGCTTT
GAAGAAGCTTTTCAAAAGGCTTTAAGGATGGTAGATGAAAATGTAAATGGTTTCGACCCT
AACATTAAAAAAGCTAACGAAGATGAATTGAGGGAACCAACCGATAAGCGCATGTTTGTT
TTAGCCGCAGCACTTAAAAATGGTTACAGTGTTRATAAATTATATGATCTTACTAAAATT
GATCGATGGTTCCTCCATAAATTTAAAAACATAACAGATTATTACACTAGTCTTGAACGG
GTCAGTTGTGGATCTATCACGTACGATATTTTAAAGAACGCTAAGCAAATAGGATTTTCA
GATAAGCAAATTGCTGCAGCAATCAAAAGTACTGAATTAGCAGTTCGAAAGCTCAGAGAA
GAACACAATATAACTCCGTTCGTAAAAAAAATTGATACAGTTGCTGCTGAATGGCCTGCT
TCCACTAACTATCTATATCTGACGTATAATGGAAGTGCACATGACTTAGATTTTCCTGGG
GAGTTAGTAATGGTATTAGGATCTGGTGTATATAGAATTGGAAGTTCTGTAGAATTTGAT
TGGTGTGCAGTCGGGTGCTTAAGGGAACTAAAGAACCAAGGTAAAAAAACGATCATGATA
AACTATAATCCCGAAACTGTTAGTACTGATTACGATWTGAGCGATAGGTTATACTTTGAA
GAAATCTCTTTTGAGGTAGTAATGGACATATATAACATTGAACAGCCTGATGGTGTAATA
TTATGC??????????????????????????GAGCAGGAATAGTAGGNACATCTTTAAG
TATATTAATTCGAACAGAACTAGGTAATCCTGGATCTTTAATTGGAGATGATCAAATTTA
TAATACTATTGTTACAGCTCACGCATTTATTATAATTTYTTTTATAGTTATACCAATTAT
AATTGGAGGATTTGGAAATTGATTAGTACCTTTAATATTAGGAGCCCCTGATATAGCATT
CCCACGAATAAATAATATAAGATTTTGAATATTACCTCCTTCATTAACCTTATTAATCTC
AAGAAGAATTGTAGAAAATGGTGCTGGAACAGGTTGAACAGTTTATCCCCCCCTTTCTTC
TAATATTGCTCACCAAGGATCTTCAGTTGATTTAGCAATTTTTTCCCTACATTTAGCGGG
AATTTCCTCTATTTTAGGAGCTATTAATTTTATTACAACAATTATTAATATGCGAATTAA
TAATTTATCATTTGATCAAATACCTCTATTTGTTTGAGCTGTAGGAATTACTGCTCTATT
ATTATTATTATCATTACCAGTTTTAGCAGGTGCTATTACAATACTTTTAACTGATCGAAA
TCTTAATACTTCATTTTTTGATCCTGCTGGAGGTGGAGATCCAATTTTATATCAACATTT
ATTTTGATTTTTTGG????CCNGAAGTTTATATNCTTATTCTTCCAGGATTTGGGANAAT
TTCTCACATTATTTCTCAAGAAAGAGGAAAAAAAGAAACTTTTGGATGTTTAGGTATAAT
TTATGCTATAATAGCAATTGGACTTTTAGGATTTATTGTTTGAGCTCATCATATATTTAC
AGTAGGAATAGACATTGATACCCGAGCTTATTTTACTTCTGCTACTATAATTATTGCAGT
ACCAACTGGGATTAAGATTTTTAGTTGATTAGCTACTTTACATGGAACTCAAATTAATTA
TAGTCCTTCTATATTATGAAGTTTAGGATTTGTTTTTTTATTTACAGTAGGGGGATTAAC
TGGAGTAATCTTAGCAAATTCTTCAATTGATATTACCCTTCATGATACTTATTATGTTGT
AGCCCACTTCCATTATGTTTTATCAATAGGAGCCGTATTTGCTATTTTTGGGGGTTTTAT
CCATTGATACCCTTTATTTACTGGATTAACTCTTAATCCATTTTTATTAAAAATTCAATT
TATTTCAATATTTTTAGGAGTTAATTTAACTTTTTTTCCTCAACATTTTTTAGGATTAGC
TGGAATACCTCGACGATATTCTGATTATCCTGACAGTTATATTTCTTGAAATATTATTTC
TTCTTTTGGATCATATATCTCTTTATTATCAATAATAATAATAATAATAATTATTTGAGA
ATCAATAATTAATCAACGAATTGTTTTATTTCCTTTAAATATAACATCTTCTATTGAATG
ACTTCAAAATTTACCTCCTGCAGAACATTCTTATAATGAAT???????????????????
??????????????????????????????????????????GACAAACGTACCATCGAG
AAGTTCGAGAAGGAGGCCCAAGAAATGGGCAAGGGGTCCTTCAAATACGCTTGGGTATTG
GACAAACTGAAGGCTGAGCGTGAACGTGGTATCACAATCGATATCGCTCTGTGGAAGTTC
GAGACCGCCAGATACTACGTCACYATCATCGACGCTCCCGGACACAGAGATTTCATCAAG
AACATGATCACGGGAACGTCGCAGGCCGACTGCGCCGTGCTGATCGTCGCCGCCGGTACC
GGTGAGTTCGAAGCCGGCATTTCCAAGAACGGCCAGACCCGCGAGCACGCCCTCCTGGCC
TTCACCCTCGGTGTCAAGCAGCTGATCGTAGGCGTCAACAAAATGGACTCCACTGAGCCC
CCGTACAGTGAGTCCCGTTTCGAGGAAATTAAGAAGGAAGTGTCTTCTTACATCAAAAAG
ATTGGTTACAATCCAGCTGCCGTCGCTTTCGTACCCATTTCTGGTTGGCACGGAGACAAC
ATGTTGGAGCCATCTAGCAAGATGCCTTGGTTCAAGGGGTGGAATGTTGAGCGCAAGGAA
GGCAAGGCTGAAGGCAAGTGCCTGATTGAGGCCTTGGACGCCATCCTGCCCCCTGCTCGC
CCCACAGACAAAGCCCTCCGTCTGCCCCTGCAGGACGTATACAAAATCGGTGGTATTGGG
ACAGTGCCCGTGGGCAGAGTCGAAACTGGTGTCCT?????????????????????????
????????????????????????????????????????????????????????????
????????????????????????????????????????????????????????????
????????????????????????????????????????????????????????????
????????????????????????????????????????????????????????????
????????????????????????????????????????????????????????????
????????????????????????????????????????????????????????????
????????????????????????????????????????????????????????????
?????????????????????????????????????????TCACRACCACCGACAAGGC
TTCAGCTCACTTGGAAGGTGGTGCCAAGAAGGTTATCATCTCTGCTCCCAGCGCTGATGC
TCCCATGTTYGTTGTTGGCGTGWACCTAGACGCCTACGATCCATCCTTCAAGGTCATCTC
TAATGCTTCCTGCACCACTAACTGCCTTGCTCCTTTGGCCAAGGTCATTCATGATAACTT
TGAGATTATTGAGGGTCTGATGACCACTGTACATGCTACTACTGCTACCCAGAAGACAGT
CGACGGGCCCTCCGGCAAGCTGTGGCGTGATGGCCGTGGTGCCCAGCAGAACATCATTCC
AGCTTCCACTGGCGCAGCCAAGGCTGTAGGAAAAGTCATTCCAGCACTCAACGGCAAGCT
AACTGGTATGGCTTTCCGCGTCCCCGTAGCGAACGTCTCCGTCGTGGATCTTACYGTTCG
TCTCGGCAAACCCGCCAACTACGATGCTATCAAGCAAAAGGTCAAGGAAGCCGCTGAAGG
CCCACTTAAAGGTATCCTGGGATACACCGAGGACCAGGTTGTATCATCTGACTTCATTGG
AGACTCTCACTCCTCCATTTTCGATGCTGCAGCTGGTATTTCTCTGAATGACAACTTCGT
TAAGCTGATCAGCTGGTATGACAATGAGTATGGTTACTC?????????????????????
????????????????????????????????????????????????????????????
????????????????????????????????????????????????????????????
????????????????????????????????????????????????????????????
????????????????????????????????????????????????????????????
????????????????????????????????????????????????????????????
????????????????????????????????????????????????????????????
?????????????????????????????????????????????????CCATTAAGCAT
GTGGTAAATGATTTCAAGGGTGCYGGTGTAGCACTTGGCATGTACAATACTGATGCTTCA
ATTGTGGATTTTGCTCATGCATCATTCAAGTATGCCTTGGATAGGAAATATCCTCTATAC
TTGAGCACCAAGAATACCATTCTGAAGAAATATGATGGACGCTTCAAGGATATTTTCCAA
GAAATTTATGATAAGGAATACAAGTCTCAATTTGATGCTGCCGGTATCTGGTATGAACAT
CGCTTGATTGATGATATGGTGGCCT?????????????????????GAAGGTGTGGTCAT
GGAGCTAGCTGACTGTGCACTGCCCTTGTTAGCTGGAGTGCTCCCAACAGCCAACCCTGA
AGAAGCATTTAARGACGTAGCTGCAGCGTTCCTTGTCGGCGCTATGCCAAGAAGAGAAGG
WATGGAAAGGAAAGATCTGCTCTCCGCTAATGTACGCATCTTCAAAGAGCAGGGCCAGGC
ACTCGACAAAGTTGCGCGTAAAGATGTCAAAGTACTCGTTGTTGGCAACCCTGCTAACAC
YAATGCWCTGATCTGTTCAAAGTATGCTCCATCCATTCCRAAGGAAAACTTCACTGCCAT
GACMCGTYTGGACCAGAACCGTGCTCAGTCTCAGCTGGCTGCCAAACTTGGAATTCCAGT
CAAAGATGTAAAGAACGTAATTATTTGGGGCAACCATTCATCAACACAGTTCCCTGATGC
CTCAAATGCAATTGCCAAAATTGGCGGTGTTGATAAACCCGTGCCTGCTGCGGTCAATGA
TGACAACTACCTGAAGACGACATTTGTCTCGACTGTTCAAAAGCGCGGAGCAGCTGTTAT
AGCGGCAAGGAAAATGTCCTCTGCTCTCTCCGCTGCAAAGGCAGCATCAGACCACATGAG
GGATTGGTTCTTGGGAACAGGY???GACCGCTGGGTAAGCATGGGTGTAGTCTCAGATGG
GTCATAYGGGGCTCCACCTGATGTAGTTTTCTCATTCCCGGTAACAGTAACTAATGGA??
????????????????????????????????????????????????????????????
???????????????????????????AAGCTCGGCCGTTTAGTCCGCGAGGGAAAAATC
GACAAACTCGAGAGCATCTAYTTGTTCTCCCTCCCGATTAAGGAGTTCGAGATMATWGAC
TTCTTCCTGGGTGCCTCCCTCAACGACGAAGTGCTCAAGATCATGCCCGTCCAGAAACAG
ACYCGCGCCGGCCAGCGYACGCGTTTCAAGGCATTCGTGGCCATCGGAGACAACAACGGG
CACATCGGTCTCGGAGTCAAGTGCAGCAAGGAAGTCGCTACTGCCATCAGGGGCGCTATC
ATCCTCGCCAAGTTGTCTGTACTCCCGGTGCGTCGAGGCTACTGGGGTA???????????
?????????????????????????????CCATTGCCGCAACCGGCNGACATTCCCGAAA
TCNNACTGTTTGGTAGATGGAGTTGCTACGATGTGCAGGTTTCGGATATGTCACTTCAGG
ATTATATCTCCNTGAAAGAGAAGTACGCTNAATACTTGCCCCACTCGGCAGGTAGGTATG
CTCACAAGCGGTTCCGCAAAGCGCANTGCCCTATTGTGGAGCGTCTTACTAACTCRCTGA
TGATGCANGGGCGTAACAACGGCNAAAAGTTGATGGCCGTTCGCATAGTGAAGCACGCAT
TCGAGATCATCCATCTTCTAACAGGARAGAACCCTCTCCAAGTTTTGGTGACTGCCATTA
TTAACTCTGGACTCCGTGAGGAMTCTACCAGAATCGGTCGCGCCGGTACCGTGCGTCGTC
AGGCCGTGGACGTGTCTCCTCTGCGTCGAGTGAATCAAGCTATCTGGTTGTTGTGTACCG
GTGCAAGAGAGGCAGCCTTCAGAAACATTAAGACAATTGCTGAGTGTGTAGCTGATGAGC
TGATCAACGCTGCTAAGGGTTCATCTAACTCCTATGCTATTAAGAAGAAGGATGAGTTGG
AGCGTG?????????????????????????????????????????????TGTGGGGGA
CGCGTTGAAAGACCGTTTCGACGGCGCCTCGCGAGTCATGATGCCGAACACGGACCTAGA
AACGCCCGTGCAGCGGAACGACGCGGCGCCTCACAGGGTGCCGCGGCGAGATCGGTACCG
TTTTCAGCTCCGACCGCACAACCCGGACCACAAATCGCCAGGGGCCAAGGACCTCGTGTA
CCTAGAATCGTCGCCGGGTTTCTGCGARAAGAACCCGCGGCTCGGCATTCCTGGGACCCA
CGGGCGCGCTTGCAACGACACAAGCATCGGCGTCGACGGCTGCGATCTGATGTGTTGCGG
CCGYGGCTACAGAACCGAGACAATGTTCGTCGTTGAACGGTGTAAT
>Anthoptus_epictetus_63ADW
????????????????????????????????????????????????????????????
????????????????????????????????????????????????????????????
????????????????????????????????????????????????????????????
????????????????????????????????????????????????????????????
????????????????????????????????????????????????????????????
????????????????????????????????????TTCTCGCACWACKACNGGCTCGGA
TTCCTCACCTTCTGCCCGACGAACTTGGGCACGACGGTGCKCGCGTCCGTGCACATCANG
CTGCCGAAGCTGGCGGSGGACAARGCCAAGCTGGAGGAGGTGGCGGGCAAGTACCACTTG
CAGGTGCGCGGCACCCGCGGCGAGCACACCGAGGCCGAGGGCGGAGTCTACGACATCTCC
AACAAGCGCCGCATGGGCCTCACCGAATACGACGCCNTCAAGGAGATGCACGACGGNAGC
TTANATTACTGTGTCGTAAAAATACCAAGGTGGGANTTGGCAAAGTTTAATAGGGTCAGC
ACAAAAATTGGTAGTTCCATGAAAAGCGTTGGAGAAGTAATGGCTATAGGCAGRAGTTTT
GAAGAAGCCTTTCAAAAGGCCTTACGAATGGTTGATGAAAATGTGAACGGTTTCGATCCY
AATATTAAAAAAGTAAATGAAAATGAATTACGAGAGCCAACAGATAAACGGATGTTTGTA
TTAGCGGCTGCTCTAAAGATAGGATATAGTGTAGATAAGTTRTATGAACTTACTAAAATA
GATCGCTGGTTTTTACATAAGTTTAAAAATATTATTGATTATTACTCTAATCTTGAAGCA
GTCAATTCGGGCTCTATCACATACGATATTTTRAAAAATGCTAAACAGATAGGATTTTCA
GACAAACAAATTGCCGCTGCAATYAAAAGCACAGAGTTAGGTGTACGGAAACTAAGAGAA
GAACTCAATATAACTCCTTTCGTTAAACAAATTGATACAGTWGCCGCTGAATGGCCTGCG
TCTACTAATTATTTATACCTTACGTATAATGGCAGTGCRCACGACTTAGAATTCCCAGGG
GAATTGATAATGGTATTGGGTTCTGGTGTTTATAGAATTGGAAGTTCAGTRGAATTTGAT
TGGTGTGCTGTTGGGTGCTTAAGAGAACTAAAAAATCAAGGCAAAAAAACAATAATGATC
AATTATAATCCGGAAACTGTTAGTACRGATTACGATATGAGCGATAGATTGTACTTTGAA
GAAATATCTTTTGAGGTAGTAATGGATATATATAACATCGAACATCCTGATGGTGTAATA
TTATGTAACTTTATATTTTATTTTTGGTATTTGAGCAGGATTATTAGGTACTTCATTAAG
ATTACTAATTCGAACAGAATTAGGAACCCCCGGATCTTTAATTGGAGATGATCAAATCTA
TAATACTATTGTAACAGCTCATGCATTTATTATAATTTTCTTTATAGTTATACCAATTAT
AATTGGAGGATTTGGAAATTGATTAGTTCCTTTAATACTAGGAGCACCAGATATAGCTTT
CCCACGAATAAACAACATAAGATTCTGAATATTACCCCCCTCATTAACCCTTCTTATTTC
AAGAAGTATTGTAGAAAATGGTGCTGGAACAGGATGAACAGTTTACCCCCCTCTTTCTGC
TAATATTGCCCACCAGGGATCTTCTGTAGATTTAGCAATTTTTTCTCTTCATTTAGCCGG
AATTTCTTCTATTTTAGGAGCAATTAATTTTATTACTACAATTATTAATATACGAATTAG
AAATTTAACTTTTGATCAAATACCTTTATTTGTTTGATCTGTAGGAATTACAGCTTTATT
ATTACTTTTATCTTTACCTGTATTAGCTGGAGCTATTACTATACTTTTAACTGATCGAAA
TTTAAATACTTCTTTTTTCGATCCTGCAGGAGGAGGAGATCCAATTTTATACCAACATTT
ATTTTGATTTTTTGG?????????????????????????????????????????????
????????????????????????????????????????????????????????????
????????????????ATTGGATTATTAGGCTATATTGTTTGAGCCCATCATATATTTAC
AGTAGGTATAGATATTGATACTCGAGCTTATTTTACTTCAGCTACTATAATTATTGCTGT
TCCAACTGGAATTAAAATTTTTAGTTGATTAGCTACTCTTCATGGAACCCAAATTAATTA
TAGAGCATCTATATTATGAAGTTTAGGATTTGTATTTTTATTTACAGTAGGAGGATTAAC
AGGAGTAATTTTAGCTAACTCATCAATTGATATTACTCTTCATGATTCCTACTACGTAGT
AGCACATTTTCATTATGTTTTATCTATAGGAGCTGTATTCGCTATTTTTGCAGGATTTAT
TCATTGATACCCTTTATTTACAGGATTAACATTAAATTCTTATTTATTAAAAATTCAATT
TATTTTAATATTTTTAGGAGTAAATTTAACTTTTTTTCCTCAACATTTTTTAGGATTAGC
AGGAATACCTCGTCGTTACTCTGATTACCCTGATAGATACCTTTCATGAAATATTATTTC
CTCTTTTGGATCTTATATATCTTTATTATCAATAATAATAATAATAATAATTATTTGAGA
ATCAATAATTAATCATCGTATTATTTTATTTTCATTAAATATATCATCTTCAATTGAATG
ACTACAAAATTTACCTCCTGCTGAACATTCTTATAATGAAT???????????????????
????????????????????????????????????????TCGACARWCGTACKATCKAG
AAGTTCNAGAASGASGCCCAGGAAATGGGCAAGGGTTCCTTCAWATRTGCCTGGGTGTTG
GACAAACTGAAGGCTGAGCGTGAACGTGGTATCACAATCGATATTGCTCTATGGAAGTTT
GAGACRAGCAAGTACTATGTTACWATCATCGACGCTCCCGGACACAGAGATTTCATCAAG
AACATGATTACGGGAACCTCTCAGGCCGACTGCGCCGTGTTGATCGTCGCCGCCGGTACT
GGTGAGTTCGAAGCCGGTATTTCCAAGAACGGACAGACCCGTGAGCACGCCCTTCTCGCC
TTCACCCTCGGTGTCAAGCAGCTGATCGTAGGTGTCAACAAAATGGACTCTACTGAACCT
CCATACAGTGAGCCCCGTTTCGAGGAAATCAAGAAAGAAGTGTCTTCATACATCAAGAAA
ATCGGTTACAATCCAGCTGCCGTCGCTTTCGTACCCATTTCTGGCTGGCACGGAGACAAC
ATGTTGGAGCCATCCACTAAGATGCCTTGGTTCAAGGGATGGAATGTAGAGCGTAAGGAG
GGTAAGGCTGAAGGTAAATGCCTCATTGAGGCCCTTGATGCCATCCTGCCCCCTGCTCGT
CCCACAGACAAGGCCCTTCGTCTTCCCCTGCAGGACGTTTACAAAATTGGTGGTATTGGT
ACAGTGCCAGTAGGCAGAGTTGAGACTGGAATCCTCAAGCCTGGTACCATYGTTGTATTY
GCCCCCGCTAATATCACTACTGAAGTAAAATCTGTGGAGATGCACCACGAGGCTCTCCAA
GAGGCTGTGCCTGGAGACAATGTAGGTTTCAACGTAAAGAACGTATCTGTTAAGGAATTG
CGTCGTGGCTACGTCGCTGGTGACTCCAAGAACAACCCACCCAAGGGTGCCGCCGACTTC
ACTGCACAAGTCATTGTGCTCAACCACCCTGGTCAAATTTCCAACGGGTATACACCTGTA
YTGGATTGCCACACTGCTCACATTGCGTGCAAATTCGCAGAAATCAAAGAGAAGGTAGAC
CGTCGTACTGGTAAATCTACTGAGGAGAATCCCAAATCCATCAAATCTGGTGATGCTGCC
ATTGTAAACTTAGTACCTACCAAGCCTCTGTGCGTAGAATCCTTCCAGGAGTTCCCACCC
CTTGGTCGTTTTGCT?????????????A?CTHHTGGKGTTTTMCWACYACTGAC?RRGS
TTCATATCACTTGGAAGGTGGAGCTAAGAAAGTCATCATCTCTGCCCCCAGTGCTGATGC
TCCCATGTTCGTCGTGGGCGTCAATCTCGAGGCTTATGACCCCTCTTTCAAGGTCATTTC
TAATGCTTCCTGCACCACAAACTGCCTCGCGCCCTTGGCCAAGGTCATCCATGACAACTT
TGAGATTATTGAGGGTCTGATGACTACCGTCCACGCTACGACCGCTACCCAGAAAACCGT
TGACGGACCTTCTGGTAAGCTGTGGCGTGATGGCCGTGGTGCCCAACAGAATATCATTCC
AGCTTCAACTGGTGCGGCTAAAGCCGTAGGAAAAGTCATTCCAGCTCTTAATGGCAAGCT
CACCGGTATGGCATTCCGCGTCCCAGTTGCAAACGTCTCCGTCGTCGACCTTACAGTTCG
TCTTGGCAAACCTGCGAGCTATGACGCCATCAAGCAAAAGGTCAAGGAAGCCGCTGCAGG
CCCTCTGAAAGGAGTTCTTGGATATACCGAGGACCAGGTGGTATCCTCTGACTTCATCGG
CGACACTCACTCTTCCATCTTTGATGCTGCGGCTGGTATTTCTCTGAATGATAACTTTGT
CAAGCTCATTAGCTGGTATGACAATGAGTATGGATACTCTAGCCGAGTCATT????????
????????????????????????????????????????????????????????????
????????????????????????CCAGTAACTATTGATTGYGCTGAAGCTATCAAGAAA
TACAATGTTGGTATCAAGTGTGCAACCATTACACCYGATGAGAAGAGAGTAGAAGAGTTC
AAGCTGAAGAAAATGTGGAAAAGTCCCAATGGAACCATTCGTAACATTCTGGGAGGAACT
GTCTTTAGGGAGGCTATAATTTGCAAGAATATACCTCGTCTAGTAACTGGTTGGGAGAAG
CCAATCATTATTGGGCGTCATGCTCATGCTGACCAATATAAGGCAACTGACTTTGTTGTG
CCAGGGGAAGGAAAGCTTGAACTTRTATTCACCCCTGCTTCTGGGGAACCTATCAGACAT
GTAGTAAATGACTTCAAGGGTGCTGGAGTTGCCCTTGGGATGTACAATACTGATGCTTCT
ATTGTAGATTTTGCACATTCTTCRTTCAAGTATGCTCTGGATAGGAAATATCCACTATAT
CTGAGTACTAAAAATACGATTTTGAAGAARTATGATGGTCGTTTCAAGGACATTTTCCAA
GACATTTACGACAGAGAATACAAGACGCAATTTGAGGCAGCAGGTATCTGGTATGAACAT
CGCTTGATTGATGATATGGTGGCCTTT???????????????????GAAGGTGTGGTCAT
GGAATTGGCAGACTGTGCACTTCCTCTGTTATCAGGAGTCCTGCCTACTGCAAGCCCAGA
GGAGGCATTCAAAGATGTTGCTGCAGCTTTCCTTGTTGGAGCTATGCCCAGGAGAGAGGG
AATGGAAAGGAAAGAYCTACTCTCGGCCAATGTACGCATTTTTAAAGAACAGGGCCAGGC
CCTAGACAAAGTTGCACGTAAAGATGTTAAGGTACTAGTTGTTGGTAACCCTGCTAACAC
CAATGCTTTGATCTGCTCTAAATATGCACCATCTATTCCCAAGGAAAACTTTACTGCAAT
GACTCGKTTAGATCAAAACCGTGCTCAGTCTCAATTGGCTGCCAAATTGGGAGTTCCAGT
TCAGGATGTTAAGAATGTTATTATCTGGGGAAA???????????????????????????
????????????????????????????????????????????????????????????
????????????????????????????????????????????????????????????
????????????????????????????????????????????????????????????
????????????????????????????????????????????????????????????
??????????????????????????????????????????????????????????GT
CGTGGCGGCCCTCGTGGCCGCGGCCGTGGTCGCGGACGTGGTAGAGGACGCGGCAAGGAA
GATCARAAAGAGTGGGTGCCTGTCACCAAACTCGGCCGCCTTGTACGTGAAGGGAAAATC
GATAAGCTCGAGAGCATTTATCTGTTCTCACTCCCAATCAAAGAATTCGAAATCATCGAC
TTCTTCCTGGGAGCTTCCCTGAATGATGAAGTACTCAAGATTATGCCCGTCCAGAAACAA
ACGCGTGCTGGTCAACGTACGCGCTTCAAGGCTTTTGTGGCCATCGGAGACAATAACGGA
CACATTGGTCTAGGTGTCAAGTGCAGCAAGGAAGTTGCTACTGCAATCAGGGGTGCTATA
ATTCTTGCCAAGCTGTCTGTACTTCCTGTTCGAAGAGGTTACTGGGGTA???????????
?????????????????????????????CCMCTGCCGCAACCGGCAGACATTCCCGAAA
TCAAACTTTTCGGAAGATGGAGTTGCTATGACGTCCAGGTATCGGATATGTCACTGCAGG
ATTATATCTCAGTGAAAGAGAAGTACGCTRAATACTTGCCCCACTCGGCAGGTAGGTACG
CACACRAGCGCTTCCGCARAGCTCAGTGCCCTATTGTGGAGCGTCTCACAAACTCGCTAA
TGATGCACGGACGCAACAACGGTAAGAAGTTGATGGCCGTCCGCATCGTGAAACACGCTT
TCGAAATCATCCACCTTCTAACCGGTGAGAACCCACTTCAAGTTTTGGTGACTGCTATAA
TTAACTCTGGACCTCGCGAAGACTCCACCAGAATCGGTCGCGCCGGTACCGTTCGTCGTC
AGGCCGTGGACGTGTCACCACTCCCTCGGGTAAACCAAGCTATCTGGTTACTGTGCACTG
GTGCCAGGGAGGCGGCCTTCAGGAACATTAAGACAATTGCAGAGTGTGTAGCCAACGAGC
TCATCAATGCAGCCCAGGGCTCCTCAAACTCTTATGCTATCAAGAAGAAGGATGAGTTGG
AGCGTGGTGCACGGTGAAGACTTGCTGGATGAGGCTGCCGAGCTTCCGTTCTGTGGGTGA
CGCTCTGAAGGATCGTTTCGACGGTGCCTCGCGAGTCATGATGCCCAACTCGGACCTGGA
AGCACCCGTGCAAAGGAATGATGCCGCCCCGCACAGAGTGCCTCGGAGAGATCGGTACCG
TTTCCAACTGCGACCGCACAATCCGGACCACAAATCTCCGGGTGCAAAGGACCTCGTGTA
TCTAGAACCGTCGCCGGGTTTTTGCGAAAAAAACCCTCGGCTCGGCATCCCCGGCACGCA
CGGGCGGGCCTGCAATGACACCAGCATCGGTGTCGACGGCTGCGACCTCATGTGTTGCGC
CCGCGGCTACAGGACCGAGACTATGTTTGTAGTTGAACGGTGTAAC
>Antigonus_erosus_179ADW
????????????????????????????????????????????????????????????
????????????????????????????????????????????????????????????
????????????????????????????????????????????????????????????
????????????????????????????????????????????????????????????
????????????????????????????????????????????????????????????
??????????????CGACTTCGAACAGAGGAWTCCCTTCTCKCACAACGATTGTCTCGGC
TTCCTCACTTTCTGCCCCACGAACTTGGGCACGACGGTGCGCGCGTCGGTCCACATCAAG
CTGCCCAAGCTGGCCGCCGACAAGGCCAAGCTGGAGGAGGTCGCGTCCAAGTACCACCTG
CAGGTGCGCGGAACCCGAGGCGAGCACACCGAGGCCGAGGGCGGAGTCTACGACATCTCC
CACAAGAGGCGTATGGGTCTCACCGAGTACGAAGCCNTCAAGGAAATGTACGACGGCAGT
TTANATTACTGTGTTGTTAAAATACCACGGTGGGATTTAGCAAAATTTAATAGAGTAAGC
AAAAAAATTGGCAGTTCCATGAAAAGTGTTGGCGAAGTCATGGCTATCGGTAGAAATTTY
GAGGAAGCTTTTCAAAAGGCTCTAAGGATGGTCGATGAAAATGTGAATGGATTCGATCCT
AACATTAAAAAGGTAAATGAGAATGAATTAAGGGAACCAACCGATAAACGAATGTTTGTA
TTAGCCGCTGCACTTAAAAATGGTTACAGTGTCAATAAATTATATGAACTTACRAAGATA
GACCCTTGGTTTCTGTACAAATTTAAAAAYATCGTTGATTATTATAACAACCTTGAAGCT
GTTAGTTGTGGTTCTATTACATACGATATTTTGAAAAAAGCAAAACAGATGGGTTTTTCT
GATAARCAAATTGCTGCAGCAATCAAAAGTACTGAACTAGCAGTTAGAAAACTAAGAGAA
GAGCACAAMATCACTCCATTTGTCAAACAAATTGATACAGTWGCCGCTGAATGGCCAGCA
TCAACTAACTACCTTTATCTTACATATAANGGCAGCGCTCATGATTTAGATTTCCCTGGG
GAATTAGTAATGGTATTGGGTTCAGGGGTTTACAGAATTGGCAGTTCCGTTGAATTTGAT
TGGTGTGCTGTTGGATGTTTAAGAGAGCTTAAAAGTCAAGGGAAAAAAACCATCATGATA
AACTATAACCCCGAAACTGTTAGTACGGATTATGATATGAGTGATAGACTATACTTTGAA
GAAATATCATTTGAAGTCGTTATGGATATATATAAAATTGAACAACCAGATGGTGTAATA
CTTTGTAACTTTATACTTTATTTTTGGAATTTGAGCAGGAATAGTAGGTACTTCCTTAAG
TTTATTAATTCGAACTGAATTAGGAAATCCAGGATCTTTAATTGGTGATGATCAAATTTA
CAATACTATCGTAACAGCTCATGCTTTTATTATAATTTTTTTTATAGTTATACCTATTAT
AATTGGAGGATTTGGAAATTGATTAGTACCCTTAATATTAGGAGCTCCAGATATAGCTTT
TCCTCGTATAAATAATATAAGATTTTGATTATTACCCCCTTCATTAACTTTATTAATTTC
CAGAAGTATTGTAGAAAACGGAGCAGGAACAGGATGAACAGTTTATCCCCCATTATCCTC
TAATATTGCTCATCAAGGATCTTCTGTTGATTTAGCTATTTTTTCTTTACACTTAGCAGG
AATTTCATCAATTTTAGGAGCAATTAATTTTATTACAACTATTATTAATATACGTATTAG
AAACTTATCTTTTGATCAAATACCTTTATTTGTTTGAGCTGTAGGAATTACAGCTTTATT
ATTACTTTTATCTTTACCTGTTTTAGCAGGAGCTATTACTATATTATTAACTGATCGAAA
TTTAAATACATCTTTTTTTGATCCTGCCGGAGGAGGTGATCCTATTTTATATCAACATTT
ATTTTGATTTTTTGG?????????????????????????????????????????????
????????????????????????????????????????????????????????????
????????????????ATTGGATTATTAGGATTTATTGTTTGAGCTCATCATATATTTAC
TGTAGGAATAGATATTGATACTCGAGCCTATTTTACATCAGCCACAATAATTATTGCTGT
ACCAACTGGTATTAAAATTTTTAGATGATTAGCAACCTTACATGGTACTCAAATTAATTA
TAGTCCTTCTATATTATGAAGCCTAGGATTTGTATTTTTATTTACTGTAGGTGGATTAAC
TGGAGTAATTTTAGCTAATTCATCAATTGATATTACTTTACATGATACATATTATGTAGT
AGCTCATTTTCATTATGTTCTTTCTATAGGAGCTGTATTTGCTATTTTTGGAGGATTTAT
TCATTGATATCCATTATTTACAGGACTTACATTAAATCCATTTCTCTTAAAAATTCAATT
TATTTCAATATTTTTAGGAGTTAACTTAACCTTTTTCCCTCAACATTTTTTAGGATTAGC
AGGAATACCTCGACGATATTCTGATTATCCTGATAGATATATTTCTTGAAATATTATTTC
ATCATTTGGATCTTATATTTCTTTATTATCTATAATAATAATAATAATAATTATTTGAGA
ATCATTTATTAATCAACGAATTATTTTATTTCCTCTTAATATATCATCTTCTATTGAATG
ATTTCAAAATTTACCTCCTGCTGAACATTCATATAATGAAT???????????????????
????????????????????????????????????????????????????????????
??????????????????????????GGRCRAAGGTTCCTTCNNGTACRCCNGGGTGTTG
GACAAAYTNAAGGCTGAGCGTGAACGTGGTATCACAATTGACATTGCTCTGTGGAAGTTC
KAAWCGGCCAAATRCYATGTCRCTATTATSGATGCCCCTGGACACAKAGATTTCATCAAA
AACATGATTACTGGAACCTCACAGGCCGACTGCGCCGTGCTGATCGTCGCTGCCGGTACT
GGTGAGTTCGAAGCCGGTATCTCCAAGAACGGCCAGACCCGTGAGCACGCCCTCCTTGCC
TTCACCCTCGGCGTCAAGCAGCTGATCGTAGGTGTTAACAAAATGGACTCCACTGAGCCT
CCTTACAGTGAATCCCGTTTCGAGGAAATCAAGAAGGAAGTCTCTTCTTACATCAAGAAA
ATCGGTTACAACCCAGCTGCTGTCGCTTTCGTACCCATTTCTGGCTGGCACGGAGACAAC
ATGTTGGAGCCATCCACCAAAATGCCCTGGTTCAAGGGATGGAATGTTGAGCGTAAGGAA
GGTAAGGCTGAAGGCAAGTGCCTCATTGAGGCCTTGGACGCCATCCTGCCCCCAGCTCGG
CCCACAGACAAGGCCCTCCGTCTTCCCCTGCAGGACGTCTACAAAATTGGCGGTATTGGT
ACAGTGCCCGTAGGCAGAGTTGAAACTGGTATCCTCAAGCCTGGTACCATTGTTGTATTT
GCCCCCGCCAACATCACCACTGAAGTAAAATCTGTGGAGATGCACCACGAAGCTCTCCAA
GAGGCTGTGCCTGGAGACAATGTAGGTTTCAACGTAAAGAACGTATCTGTGAAGGAATTG
CGTCGTGGCTACGTTGCTGGTGACTCCAAGAACAACCCACCCAAGGGTGCCGCCGACTTC
ACTGCACAGGTCATTGTGCTCAACCACCCTGGTCAAATTTCCAACGGTTACACACCAGTG
TTGGATTGCCACACAGCTCACATTGCCTGTAAATTCGCAGAAATCAAAGAGAAGGTTGAC
CGTCGTACTGGTAAATCCACTGAAGATAATCCCAAATCTATCAAATCTGGTGATGCTGCC
ATTGTTAATTTAGTACCTTCCAAGCCTTTGTGTGTGGAGTCCTTCCAGGAGTTCCCACCC
CTTGGTCGTTT?????????????????????????????????????????????????
????????????????????????????????????????????????????????????
????????????????????????????????????????????????????????????
????GCTWMTAGCACCACAAACTRCCTCGCTCCCTTGGCCAAGGTCATCCATGACAACTT
TGAGATTATTGAGGGTCTGATGACAACTGTACATGCCACTACTGCAACCCAGAAGACTGT
TGATGGACCMTCTGGCAAGCTGTGGCGTGATGGACGTGGTGCCCAGCAGAACATCATTCC
AGCTTCAACTGGCGCTGCCAAGGCTGTAGGCAAAGTCATTCCTGCACTCAATGGTAAATT
GACTGGTATGGCTTTCCGTGTCCCTGTTGCTAATGTCTCTGTTGTTGATCTTACTGTACG
TCTTGGCAAGCCCGCAAACTATGAAGCTATCAAGCAGAAGGTCAAGGAAGCAGCTCAAGG
CCCACTSAAAGGTATTTTGGGATACACTGAAGACCAGGTTGTATCTTCTGACTTCATTGG
AGACTCTCACTCCTCMATCTTTGATGCTGCAGCTGGTATCTCTCTGAACGACAACTTYGT
TAAATTGATCAGCTGGTATGACAATGAGTATGGTTACTCCAGCCGAGTCATT????????
????????????????????????????????????????????????????????????
?????????????????????????????????ATTGACTGTGCTGAAGCTATAAAAAAG
TACAATGTTGGTATTAAGTGTGCCACTATTACACCTGAKGAGAWAAGAGTTGAGGAATTC
AAACTTAAGAAGATGTGGAAGAGTCCTAATGGTACCATACGTAACATCCTAGGTGGAACA
GTATTTAGGGAGGCTATTATTTGCAAAAACATTCCTCGTCTCGTCACTGGTTGGGAGAAA
CCAATCATTATTGGCCGTCATGCTCATGCAGATCAATATAAAGCAACAGATTTTGTTGTA
CCAGGCGAAGGAAAACTTGAGCTTGTTTTCACCCCAGCTTCTGGGGAGCCCATCAGGCAT
GTGGTTAATGACTTCAAGGGTGCAGGTGTTGCTCTTGGTATGTACAACACTGATGCATCA
ATTGTTGACTTTGCTCACTCATCATTCAAGTATGCATTAGACCGGAAGTATCCTCTGTAC
CTGAGTACAAAGAACACTATATTGAAAAAGTATGATGGACGTTTCAAGGATATATTCCAA
GAAATTTATGATAAGGAATACAAGTCTCAATTTGAAGCTGCAGGTATTTGGTATGAGCAC
CGCTNGATTGATGATATGGTGGCCTTT?????????????????????????GTAGTAAT
GGAGTTGGCAGACTGTGCCTTACCTTTATTGGCCGGAGTATTACCAACAGCCAACCCCGA
GGAAGCTTTTAAGGATGTAGCTGCAGCTTTCCTCGTCGGTGCTATGCCAAGGAGAGAAGG
TATGGAAAGGAAGGACCTTCTTTCAGCTAATGTACGTATTTTCAAAGAGCAAGGTCAGGC
ACTAGACAAAGTTGCCCGTAAGGATGTCAAAGTCCTAGTTGTTGGAAACCCTGCAAACAC
TAATGCACTTATTTGCTCCAAATATGCTCCATCTATTCCAAAAGAAAATTTCACTGCCAT
GACYCGTTTGGACCAGAACAGAGCCCAATCACAGCTAGCTGCTAAACTTGGAGTTCCAGT
TCAGGATGTAAAGAATGTCATTATTTGGGGAAA???????????????????????????
????????????????????????????????????????????????????????????
????????????????????????????????????????????????????????????
????????????????????????????????????????????????????????????
????????????????????????????????????????????????????????????
????????????????????????????????????????????????????????????
?GTGGTGGCCCACGTGGCCGTGGCCGCGGYCGTGGACGTGGTAGAGGACGCGGAAAGGAA
GATCAAAAGGAATGGGTGCCMGTCACCAAGCTCGGTCGTCTAGTCCGCGAGGGAAAGATC
GACAAGCTCGAGAGCATTTATCTGTTCTCCCTGCCCATCAAAGAGTTCGAAATTATTGAC
TTCTTCCTGGGTGCTTCTCTCAACGATGAGGTGYTGAAGATCATGCCTGTCCAGAAACAA
ACGCGTGCCGGTCAGCGTACGCGTTTCAAGGCTTTCGTCGCCATCGGAGACAACAATGGG
CACATTGGTCTTGGAGTCAAATGCAGCAAGGAAGTAGCTACTGCTATTAGAGGCGCTATC
ATTCTCGCWAAGCTGTCTGTACTTCCTGTCCGAAGAGGATATTGGGGTA??A?GGKGCGG
AMGCGGGGARCATGGCTGTCGATACCATGCCACTGCCCCAACCGGCAGACATTCCCGAAA
TCAAGCTTTTTGGGAGATGGAGCTGCTACGATGTCCAGGTGTCAGATATGTCCCTTCAAG
ACTACATCTCCGTGAAGGAAAAGTACGCTAAATACTTGCCCCACTCGGCAGGTAGGTACG
CGCACAAGCGATTCCGTAAAGCGCAATGCCCTATTGTGGAGCGTCTCACTAACTCTCTGA
TGATGCACGGACGTAACAATGGCAAGAAACTAATGGCCGTCCGTATCGTTAAGCACGCCT
TTGAAATCATCCATCTTCTGACTGGAGAGAATCCTCTTCAAGTTTTGGTGACAGCCATCA
TTAACTCTGGACCTCGCGAAGATTCTACTAGGATCGGTCGTGCTGGTACTGTTCGTCGTC
AGGCCGTCGATGTGTCTCCCCTTCGCAGAGTAAACCAGGCTATCTGGCTACTGTGTACTG
GAGCCAGGGAAGCTGCTTTCAGGAATATCAAGACTATWGCAGAGTGTGTAGCTGATGAGC
TTATTAATGCTGCCAARGGCTCATCCAACTCCTATGCTATCAAGAAGAAGGATGAGTTGG
AACGTGGTGCACGGTGAAGACTTGCTGGATGAGGCTACCGAGCTTCCGCTCTGTAGGCGA
CGCGTTGAAGGATCGCTTCGACGGGGCATCGCGGGTGATGATGCCCAACACGGACCTGGA
GGCGCCGGTGCAGAGGAACGACGCGGCGCCGCACCGGGTGCCCCGGCGAGATCGATATCG
RTTCCAACTCCGGCCRCACAATCCGGACCACAAGTCTCCGGGGTCRAAGGACCTTGTTTA
CCTAGAATCGTCGCCGGGTTTCTGCGAAAAGAATCCGCGGCTCGGTATCCCCGGCACGCA
CGGGCGGGCCTGCAACGACACTAGCATCGGTGTCGACGGATGCGACCTKATGTGCTGCGG
CCGCGGCTACAGGACCGAGACCATGTTCGTGGTCGAGCGGTGTAAC
>Antipodia_atralba_616MCZ
?????????????AGGNATCCTCCACACTCTCCGGCCTCGAGGGCGAGCTGAAGGGCACC
TTCTACCCTCTCACCGGCATGTCCAAGCAGACGCAGCAGCAGCTCATCGACGACCACTTC
CTCTTCAAGGARGGCGACCGCTTCCTGCAGGCCGCTAACGCCTGCCGCTTCTGGCCCACC
GGCCGCGGCATCTTCCACAACGAGAACAAGACTTTCCTCGTATGGTGCAACGAGGAGGAC
CACCTCCGCATCATCTCGATGCAGATGGGYGGCGACCTGAAGGCCGTGTACAAGAGGCTC
GTGACCGCGGTSAACGACATCGAGAAGAGGCTCCCGTTCTCGCACCACGACCGCCTCGGC
TTCCTGACRTTCTGCCCCACCAATCTCGGCACGACCGTGCGCGCGTCCGTGCACATCAAG
CTACCTAAGTTGGCGGCRGACAAGGCGAAGCTGGAGGAGGTGGCCAGCAAGTACCATCTG
CAGGTGCGCGGCACCCGCGGCGAGCACACGGAGGCCGAGGGCGGYGTCTACGACATCTCC
AACAAGCGCCGCATGGGGCTCACCGAGTACGACGCCGTMAAGGAGATGCACGACGGCAGC
TTARACTACTGTGTAGTAAAGATACCACGATGGGATTTGGCAAAATTTAACAGAGTAAGC
ACAAAAATTGGAAGTTCAATGAAAAGCGTTGGAGAAGTTATGGCCATCGGCAGGTGCTTT
GAAGAAGCTTTTCAAAAGGCTTTAAGGATGGTAGATGAAAACGTAAATGGTTTTGACCCT
AACATTAAAAATGTTAACGAAGATGAATTAAGAGAACCAACCGATAAGCGGATGTTTGTT
TTAGCCGCAGCACTTAAAAATGGTTACAGTGTTAATAAATTATATGATCTTACTCAAATT
GATCGATGGTTTCTTTATAAACTTAAAAACATCATAGATTATTACACTAATCTCGAAGCA
GTTAGTTGCGGCTCTATCACATACGATATTTTAAAGAACGCTAAGCAAATAGGATTTTCA
GATAAGCAAATTGCTGCAGCAATCAAGAGTACTGAATTAGCTGTACGAAAGCTTAGAGAA
GAACACAATATAACTCCTTTCGTAAAAAAAATTGATACAGTTGCTGCTGAATGGCCTGCT
TCAACTAACTATCTATATCTGACATATAATGGTAGCGCACATGACTTAGATTTCCCTGGG
GAGTTAGTAATGGTATTAGGATCTGGTGTATATAGAATTGGAAGTTCTGTARAATTTGAT
TGGTGTGCTGTCGGATGCTTAAGGGAACTAAAGAACCAAGGTAAAAAAACGATTATGATA
AACTATAACCCTGAAACTGTTARTACTGATTACGATATGAGCGATAGGTTATACTTTGAA
RAAATCTCTTTTGAGGTAGTAATGGACATATATAATATTGAACAGCCTGATGGTGTAATA
TTATGCGACCTTATATTTTATTTTTGGAATTTGAGCAGGAATAGTAGGTACCTCTCTAAG
TTTATTAATTCGAACAGAACTAGGAAACCCTGGATCTTTAATTGGAGATGATCAAATTTA
TAATACTATTGTAACAGCCCATGCTTTTATTATAATTTTTTTTATAGTTATACCTATTAT
AATTGGAGGATTTGGAAATTGATTAGTACCTTTAATATTAGGAGCCCCTGATATAGCTTT
CCCACGAATAAATAATATAAGATTTTGATTATTACCTCCATCATTAACTTTATTGATTTC
AAGAAGAATTGTAGAAAATGGTGCTGGAACAGGCTGAACAGTTTACCCACCTCTTTCAGC
AAATATTGCTCATCAAGGATCATCAGTTGATTTAGCAATTTTTTCTTTACATTTAGCAGG
AATCTCATCAATTTTAGGGGCTATTAATTTTATTACAACAATTATTAATATACGAATTAG
AAATATATCATTTGATCAAATACCATTATTTGTTTGAGCAGTAGGAATTACTGCATTATT
ATTATTACTTTCTTTACCGGTTTTAGCTGGAGCTATTACAATACTTTTGACTGACCGAAA
TCTTAATACCTCATTTTTTGACCCTGCAGGAGGGGGAGACCCAATCTTATACCAACATTT
ATTTTGATTTTTTGG?????????????????????????????????????????????
????????????????????????????????????????????????????????????
????????????????ATTGGACTTTTAGGATTTATTGTATGAGCACATCATATATTCAC
AGTAGGAATAGATATTGATACTCGTGCTTATTTTACTTCAGCAACAATAATTATTGCTGT
TCCAACAGGAATTAAGATTTTTAGTTGATTAGCAACTCTACATGGAACTCAAATTAACTA
TAGACCTTCTATATTATGAAGATTAGGGTTTGTTTTTTTATTCACAGTAGGAGGATTAAC
TGGAGTAATTTTAGCAAATTCATCTATCGATATTACATTACATGATACTTATTATGTTGT
AGCTCATTTTCATTATGTTTTATCTATAGGAGCTGTTTTTGCTATTTTTGGAGGTTTTAT
TCATTGATACCCATTATTTACTGGTTTAACCTTTAACCCATTTTTATTAAAAATTCAATT
TATCTCAATATTTTTTGGAGTAAATTTAACTTTTTTCCCTCAACATTTTTTAGGGTTAGC
AGGTATACCTCGACGATATTCTGATTATCCTGACAGATATATTTCTTGAAATATTATTTC
TTCTTTTGGTACTTATATTTCATTATTTTCAATAATAATAATAATAATAATTATCTGAGA
ATCAATAATTAATCAACGAATTGTTTTATTTCCTTTAAATATAACATCTTCTATTGAATG
ACTTCAAAATTTACCACCTGCAGAACATTCATATAATGAAT??????CGACTCCGGCAAG
TCCACCACCACCGGTCACTTGATCTACAAATGTGGTGGTATCGACAAACGTACCATCGAG
AAGTTCGAGAAGGAGGCCCAGGAAATGGGCAAGGGTTCCTTCAAATACGCCTGGGTGTTG
GACAAACTGAAGGCAGAGCGTGAACGTGGTATCACAATCGATATTGCTCTGTGGAAGTTC
GAGACCAGCAAATATTACGTCACCATCATCGACGCTCCTGGACACAGAGATTTCATCAAG
AACATGATCACGGGAACTTCACAGGCTGACTGCGCCGTGCTGATCGTCGCCGCCGGTACC
GGTGAGTTCGAAGCYGGTATCTCTAAGAACGGGCAGACCCGTGAGCACGCCCTCCTGGCC
TTCACCCTCGGTGTGAAGCAGCTGATCGTAGGTGTCAACAAAATGGACTCCACTGAGCCC
CCATACAGTGAGTCCCGTTTYGAGGAAATCAAGAAGGAAGTGTCTTCCTACATCAAGAAG
ATCGGTTATAATCCAGCTGCTGTCGCTTTCGTACCCATTTCTGGTTGGCACGGAGACAAC
ATGTTGGAGCCATCCACCAAGATGCCATGGTTCAAGGGATGGGCTGTTGAGCGCAAGGAA
GGTAAGGCTGAAGGCAAGTGCCTGATTGAGGCCCTGGACGCCATCCTGCCCCCTGCTCGC
CCTACAGACAAAGCCCTCCGTCTTCCCCTGCAGGATGTATACAAAATTGGTGGTATTGGT
ACAGTGCCAGTAGGCAGAGTGGAGACCGGTATCCTCAAGCCCGGTACCATTGTTGTATTT
GCTCCTGCTAACATCACCACTGAAGTAAAATCTGTGGAGATGCACCACGAGGCTCTCCAA
GAGGCAGTGCCTGGAGACAATGTTGGTTTCAACGTAAAGAACGTTTCTGTTAAGGAATTG
CGTCGTGGCTATGTCGCTGGTGATTCAAAGAATAACCCACCCAAGGGTGCCGCAGACTTC
ACCGCACAGGTCATTGTGCTCAACCATCCCGGTCAGATTTCCAACGGCTACACGCCTGTG
CTGGATTGCCACACTGCTCATATTGCCTGCAAATTCGCAGAGATCAAAGAGAAGGTTGAC
CGTCGTACTGGTAAATCAACTGAGGAGAATCCCAAATCGATCAAGTCTGGTGATGCTGCC
ATTGTAAACCTAGTACCTTCCAAGCCTCTGTGTGTGGAGTCCTTCCAGGAGTTCCCACCG
CTAGGACGTTTTGCC???????????????????GGTGTYTTT?CTACGACAGACAAGGC
CTCTGCTCATTTGGAAGGTGGTGCCAAGAAGGTTATCATCTCTGCTCCCAGTGCTGACGC
TCCCATGTTTGTTGTTGGTGTAAACCTTGAGRCTTAYGATCCATCCTTCAAGGTCATYTC
CAATGCTTCCTGCACCACCAACTGCCTTGCTCCTCTGGCCAAGGTCATTCATGACAACTT
TGAGATTATTGAGGGTCTGATGACYACTGTACATGCTACTACTGCTACCCAGAAGACCGT
CGACGGGCCCTCCGGCAAGCTGTGGCGTGATGGCCGTGGTGCCCAACAGAACATCATTCC
AGCTTCCACTGGCGCAGCCAAGGCTGTAGGAAAAGTCATTCCAGCTCTCAACGGCAAGCT
AACTGGTATGGCTTTCCGCGTCCCCGTCGCGAACGTCTCTGTTGTGGATCTTACTGTTCG
YCTCGGCAAGCCKGCCAGCTATGATGCTATCAAGCAGAAGGTCAAGGAAGCCGCTGACGG
ACCRCTTAAGGGTATTCTAGGATACACTGARGACCAGGTTGTATCCTCTGACTTCATTGG
AGACTCTCACTCCTCCATTTTCGATGCTGCAGCTGGTATCTCTCTGAATGACAACTTYGT
TAAGCTGATCAGTTGGTATGACAACGAGTATGGTTACTCAAGCCGAGTCATT????????
????????????????????????????????????????????????????????????
??????????????????????????????ACTATTGACTGYGCAGAAGCTATTAAAAAG
TATAATGTTGGTATTAAGTGTGCCACAATTACACCTGATGAGAAGAGAGTGGAGGAATTT
AAGCTGAAAAAGATGTGGAAAAGCCCTAATGGTACYATYCGTAATATTCTAGGAGGAACT
GTCTTCAGGGAGGCTATTATTTGCAAGAATATTCCTCGTCTTGTCACTGGTTGGGAGAAG
CCAATYATTATTGGCCGTCATGCTCATGCTGACCAATATAAAGCGACYGACTTTGTTGTG
CCAGGAGAAGGAAAACTGGAACTTGTGTTCACTCCTGCATCGGGAGAACCCATCAAGTAT
GTGGTAAATGATTTCAAGGGTGCTGGTGTAGCACTTGGCATGTACAATACTGATGCTTCA
ATTGTTGATTTTGCTCATGCATCATTCAAATATGCCTTGGATAGGAAATATCCTCTGTAC
TTGAGCACTAAGAATACTATTCTGAAGAAATATGATGGACGCTTCAAGGATATTTTCCAA
GAAATTTATGATAAGGAATACAAGTCTCWGTATGAAGCTGCTGGTATCTGGTATGAACAT
CGCTTGATTGATGATATGGTGGCCTTT?????????????????????????????????
??????????????????????????TGCTAGCGGGAGTGCTCCCAACAGCTAACCCTGA
AGAAGCATTTAAGGATGTAGCTGCAGCCTTCCTCGTCGGCGCTATGCCAAGGAGAGAAGG
AATGGAAAGGAAAGATCTTCTTTCCGCTAATGTACGCATTTTTAAAGAACAGGGCCAAGC
CCTCGACAAAGTTGCACGTAAAGACGTCAAAGTCCTTGTTGTTGGTAACCCTGCTAACAC
CAATGCACTGATCTGTTCAAAGTATGCTCCATCCATTCCAAAGGAAAACTTTACTGCTAT
GACCCGCTTGGACCAGAACCGTGCTCAAGCTCAGCTGGCTGCTAAACTTGGAATTCCAGT
AAAAGATATAAAGAATGTGATTATTTGGGGCAACCATTCATCAACACAGTTCCCAGATGC
GTCTAATGCAATTGCCAAAATCGGTGGTGTTGATAAACCCGTGCCTGCCGCAATCAATGA
TGATAATTTCCTGAAGACGACATTTGTCTCAACAGTTCAGAAGCGTGGAGCGGCTGTCAT
AGCAGCAAGGAAAATGTCCTCTGCTCTTTCTGCTGCGAAGGCAGCATCAGACCACATGAG
GGACTGGTTCTTGGGAACCGGT???GATCGCTGGGTAAGCATGGGTGTAGTCTCTGACGG
GTCGTATGGGGCTCCTCCTGATGTAGTTTTCTCATTCCCGGTAACAGTTACTAATGGG??
CGAGGAGGCCCGCGCGGCCGTGGCCGCGGTCGCGGAAGGGGCAGGGGACGTGGAAAAGAA
GACCAGAAAGAATGGGTGCCCGTCACCAAGCTCGGCCGTTTAGTTCGCGAGGGAAAGATC
GACAAACTCGAGAGCATCTACTTGTTTTCCCTCCCCATCAAGGAGTTCGAGATCATCGAT
TTCTTCCTGGGTGCCTCTCTGAACGACGAAGTGCTCAAGATCATGCCCGTTCAGAAACAG
ACTCGCGCTGGGCAGCGTACACGTTTCAAGGCATTCGTAGCCATCGGAGATAACAATGGC
CACATTGGTCTTGGAGTCAAGTGCAGCAAGGAAGTCGCTACCGCCATCAGGGGCGCTATC
ATCCTCGCCAAGTTGTCTGTACTCCCGGTCCGTCGAGGCTACTGGGGTA??????????G
ATGCGGGCAGCATGGTTGTTGATACCATGCCACCGCCGCAACCGGCAGACATTCCTGAAA
TCAAACTTTTTGGACGATGGAGCTGCTACGATGTGCAGGTGTCGGATATGTCACTTCAGG
ATTATATCTCCGTTAAAGAAAAGTACGCCAAATACTTGCCGCATTCGGCAGGTAGGTACG
CACACAAGCGGTTCCGCAAGGCGCAATGCCCTATTGTGGAGCGCCTTACTAACTCGCTGA
TGATGCACGGACGCAACAACGGCAAAAAGTTGATGGCCGTTCGCATAGTGAAGCACGCAT
TCGAGATCATCCATCTTCTAACAGGAGAGAACCCTCTTCAAGTTTTGGTGACTGCTATCA
TTAACTCTGGACCTCGTGAGGACTCTACCAGAATCGGTCGTGCCGGTACTGTGCGTCGTC
AGGCCGTGGACGTGTCTCCTCTACGTCGAGTGAATCAAGCTATCTGGTTGTTGTGTACCG
GTGCAAGAGAGGCAGCCTTCAGAAACATCAAGACAATTGCGGAGTGTGTAGCCGATGAGC
TGATTAAYGCTGCTAAGGGGTCATCTAACTCCTATGCTATTAAGAAGAAGGATGAGTTGG
AGCGTGGTGTACGGTGAAAACCTGCTGGATGAGGCTGCCGAGTTTTCGATCTGTGGGGGA
CGCGTTGAAGGACCGTTTCGACGGGGCCTCGCGAGTCATGATGCCGAACACGGACCTAGA
ATCGCCAGTGCAACGGAACGACGCGGCGCCTCACAGGGTGCCCCGACGAGATCGATATCG
TTTTCAGCTCCGGCCGCACAACCCGGACCACAAATCCCCAGGGGCCAAGGACCTCGTGTA
CCTAGAATCGTCRCCGGGTTTCTGTGAAAAGAACCCGCGGCTCGGCATYCCCGGGACACA
CGGGCGTGCCTGCAACGACACGAGCATCGGCGTCGACGGCTGCGACCTGATGTGTTGCGG
CCGTGGCTACAGAACCGAGACAATGTTCGTAGTAGAACGGTGTAAT
>Appia_appia_344ADW
????????????AGGGCCTCCTCCACCCTCCCCGGCCTCCAGGGCGAACTCAAGGGCACG
TTCTACCCCCTCACCGGCATGTCGAAGCAGACGCAGCAGCAACTCATCGACGACCACTTC
CTGTTCAAGGAGGGCGACAGGTTCCTCCAGGCCGCCAACGCCTGCCGCTTCTGGCCCACC
GGCCGCGGCATCTACCACAACGAGAACAAGACRTTCCTCGTGTGGTGCAACGAGGAGGAC
CACCTGCGCCTCATYTCGATGCAGATGGGCGGCGACCTGAAGACCGTGTACAAGAGGCTG
GTGACCGCCGTGAACGACATCGAGAAGAGGATCCCGTTCTCGCACAACGACCGGCTCGGC
TTCCTGACGTTCTGCCCGACCAACYTGGGCACGACGGTGCGCGCGTCCGTSCACATCAAG
CTGCCGAAGCTGGCGGCCGACAAGGCCAAGCTGGAGGAGGTGGCGTCCAAGTACCACCTG
CAGGTGCGCGGCACGCGCGGCGAGCACACGGAGGCCGAGGGCGGCGTCTACGACATCTCC
AACAAGCGCCGCATGGGCCTCACCGAGTACGACGCCNTCAAGGAGATGTACGACGGTAGC
TTAGATTATTGTGTCGTAAAAATACCACGATGGGATTTGGCGAAATTTAACAGAGTAAGC
ACAAAAATTGGTAGTTCGATGAAAAGCGTTGGAGAAGTTATGGCTATCGGCAGAAGTTTT
GAAGAAGCTTTTCAAAAGGCTTTAAGAATGGTAGATGAAAATGTGAATGGATTCGATCCT
TACATTAAAAAAGTCAATGAAGATGAATTACGCGAACCAACGGACAAACGAATGTTTGTT
TTAGCGGCAGCATTAAAAATGGGTTACAGCATAGACAAATTATACGATCTTACTAAAATA
GATCGCTGGTTTTTACACAAATTTAAAAATATTATTGATTATTACATTAACCTTGAAGCA
GTCAGTTCTGGCTCTATTACAGCCGATATTTTAAAACATGCTAAACGAATAGGATTTTCA
GACAAACAAATTGCTGCTGCAATCAAAAGCACAGAATTAGGTGTAAGAAAACTCAGAGAA
GAGCACAACATAACTCCTTTCGTGAAACAGATTGATACAGTWGCCGCGGAGTGGCCTGCT
TCTACAAATTATTTATATCTTACCTATAACGGAAGTGCACATGACTTARAATTCCCAGGG
GAATTAGTAATGGTGTTAGGTTCTGGTGTGTATAGAATCGGCAGTTCTGTAGAATTTGAT
TGGTGTGCTGTTGGATGCTTAAGAGAGTTAAAAAATCAAGGCAAAAAAACAATTATGATA
AATTATAATCCTGAAACAGTAAGTACTGACTATGACATGAGTGATAGATTGTATTTTGAA
GAAATATCTTTTGAAGTCGTGATGGATATATATAATATCGAACATCCTGCTGGCGTAATA
TTATGTAACTTTATATTTTATCTTTGGTATTTGAGCAGGAATATTAGGAACTTCATTAAG
TTTATTAATTCGAACAGAATTAGGTAATCCTGGATCTCTAATTGGAGATGATCAAATTTA
CAATACTATTGTAACAGCTCATGCTTTTATTATAATTTTTTTTATAGTAATACCAATTAT
AATTGGAGGATTTGGAAATTGATTAGTACCTTTAATATTAGGGGCTCCTGATATAGCTTT
TCCGCGAATAAATAATATAAGATTTTGAATATTACCACCATCCCTTACATTATTAATTTC
AAGAAGAATTGTAGAAAATGGAGCAGGTACTGGTTGAACAGTCTATCCACCTTTATCTTC
TAATATTGCTCATCAAGGATCTTCCGTTGATTTAGCAATTTTTTCTCTACATTTAGCTGG
AATTTCATCAATTTTAGGAGCTATTAATTTTATTACAACAATTATTAATATACGAGTTAA
AAATATATCATTTGATCAAATACCATTATTTGTTTGATCAGTAGGAATTACAGCTTTATT
ATTACTTTTATCTTTACCTGTTTTAGCTGGAGCTATTACAATACTTCTTACAGATCGAAA
TTTAAATACTTCTTTTTTTGACCCCGCTGGAGGAGGAGATCCAATTTTATATCAACATTT
ATTTTGATTTTTTGG?????????????????????????????????????????????
????????????????????????????????????????????????????????????
????????????????ATTGGATTATTAGGATTTATTGTTTGAGCTCATCATATATTTAC
AGTAGGAATAGATATTGATACTCGAGCTTATTTTACTTCAGCTACTATAATTATTGCTGT
ACCTACAGGAATTAAAATTTTTAGTTGATTAGCAACTCTTCATGGAACCCAAATTAATTA
TAGACCTTCTATACTATGAAGATTAGGATTCGTATTTTTATTTACAGTTGGAGGATTAAC
AGGAGTAGTTTTAGCTAATTCTTCAATTGATATTACATTACATGATTCATATTATGTAGT
AGCTCACTTTCATTATGTTCTATGTATAGGAGCTGTATTTGCTATTTTTGCAGGATTTAT
TCATTGATATCCATTATTTACAGGACTTACAATAAACAATTATTTATTAAAAATTCAATT
TATTTCAATATTTATTGGAGTAAATTTAACATTCTTCCCTCAACATTTTTTAGGTTTAGC
TGGGATACCTCGACGTTATTCAGATTATCCAGATAGTTATCTTTCATGAAATGTAATTTC
ATCTTTTGGATCTTATATTTCCTTATTATCAATAATAATAATAATAATAATTATTTGAGA
ATCAATAATTTATCAAAATATTGTATTATTTTCTTTAAATATATCATCTTCTATTGAATG
ACTTCAAAATCTTCCTCCAGCTGAACATTCTTATAATGAAC????GTCGACTCCGGCAAG
TCCACCACCACCGGCCACTTGATCTACAAATGCGGTGGTATCGACAAACGTACTATCGAG
AAGTTCGAGAAGGAGGCCCAGGAAATGGGCAAGGGTTCCTTCAAATACGCCTGGGTGTTG
GACAAACTGAAGGCTGAGCGTGAACGTGGTATCACCATYGATATCGCGCTGTGGAAGTTC
GAGACGAGCAAATACTACGTGACMATCATCGACGCCCCCGGACACAGAGATTTCATCAAG
AACATGATCACGGGAACCTCTCAGGCCGACTGCGCCGTGCTGATCGTCGCCGCCGGTACC
GGTGAGTTCGAAGCCGGTATCTCCAAGAACGGYCAGACCCGTGAACACGCCCTGCTCGCC
TTCACCCTCGGTGTCAAGCAGCTSATCGTAGGTGTCAACAAAATGGACTCCACTGARCCC
CCATACAGCGAGTCCCGTTTCGAGGAAATCAAGAAGGAAGTATCCTCTTACATCAAGAAG
ATCGGTTACAACCCAGCTGCCGTCGCTTTCGTACCCATTTCTGGCTGGCACGGAGACAAT
ATGTTGGAGCCATCTACCAAGATGCCTTGGTTCAAGGGATGGAATGTCGAGCGTAAGGAA
GGTAAGGCTGAAGGCAAATGCCTCATCGAGGCCCTGGACGCCATCCTGCCCCCGGCTCGT
CCCACAGACAAAGCCCTCCGTCTTCCCCTGCAGGACGTCTACAAAATCGGTGGTATTGGT
ACGGTGCCTGTAGGCCGAGTGGAAACTGGAATCCTGAAGCCCGGTACCATTGTTGTATTT
GCCCCTGCCAACATCACCACTGAAGTCAAATCTGTGGAGATGCACCACGAGGCTCTCCAA
GAGGCAGTGCCTGGAGACAATGTAGGTTTCAACGTAAAGAACGTTTCTGTCAAGGAATTG
CGTCGYGGCTACGTCGCCGGTGACTCCAAGAACAACCCACCCAAGGGTGCCGCTGACTTC
ACYGCACAAGTCATCGTGCTCAACCACCCCGGTCAAATTTCCAACGGTTACACACCCGTG
TTGGATTGCCACACTGCTCACATTGCCTGCAAATTCGCAGAAATCAAAGAGAAGGTGGAC
CGTCGTACTGGTAAATCTACTGAGGAAAATCCCAAATCTATCAAATCTGGTGATGCCGCT
ATTGTAAACCTAGTACCTTCCAAGCCTCTGTGCGTAGAATCCTTCCAGGAGTTCCCACCC
CTCGGTCGTTTCGCC????????????ATCTACTGGTGTCTTCACCACCACCGAANAGGC
TTCAGCTCACTTGGAAGGTGGTGCAAAGAAAGTAATCATCTCTGCTCCCAGTGCGGACGC
TCCCATGTTTGTTGWTGGCGTAAATCTCGAGGCTTATGATCCTTCCTTCAAAGTCATTTC
CAATGCCTCCTGCACCACAAACTGCCTTGCGCCCTTGGCCAAGGTCATCCATGACAACTT
CGAGATTATTGAGGGTCTAATGACCACCGTACATGCCACCACCGCTACCCAGAAGACCGT
CGACGGACCCTCCGGTAAGCTGTGGCGTGATGGCCGTGGTGCCCAACAGAATATCATTCC
AGCCTCCACTGGCGCAGCCAAGGCCGTAGGAAAAGTCATTCCAGCTCTAAATGGCAAGCT
GACCGGCATGGCATTCCGTGTCCCCGTTGCAAACGTCTCCGTTGTTGATCTAACTGTTCG
TCTTGGCAAGCCAGCAAGCTACGATGCTATTAAGCAAAAAGTCAAGGAAGCCGCTCAGGG
CCCAATGAAGGGAGTTCTTGGATATACCGAGGACCAGGTTGTATCTTCAGACTTCATCGG
TGACTCGCACTCCTCCATTTTCGATGCTGCGGCTGGTATCTCTCTGAATGACAACTTTGT
CAAGCTCATCAGCTGGTATGATAACGAATATGGT??????????????????????????
????????????????????????????????????????????????????????????
????????????????????????????????????????????????????????????
????????????????????????????????????????????????????????????
????????????????????????????????????????????????????????????
????????????????????????????????????????????????????????????
????????????????????????????????????????????????????????????
????????????????????????????????????????????????????????????
????????????????????????????????????????????????????????????
????????????????????????????????????????????????????????????
????????????????????????????????????????????????????????????
????????????????????????????????????????????????????????????
??????????????????????????????????????????TCTAGAAGGCGTTGTTAT
GGAGTTGGCTGACTGTGCACTTCCACTGTTAGCTGGAGTCCTCCCGACTGCTAACCCAGA
GGAAGCCTTCAAAGATGTAGCTGCAGCTTTCCTTGTYGGTGCTATGCCTAGGAGAGAAGG
AATGGAAAGAAAAGATTTGCTCTCGGCCAATGTACGCATTTTCAAAGAACAGGGGCAGGC
CCTAGACAAAGTTGCACGTAAAGATGTTAAAGTGCTSGTTGTTGGCAACCCTGCTAACAC
CAACGCTTTGATCTGCTCCAAGTATGCTCCATCCATTCCTAAGGAAAACTTCACTGCCAT
GACTCGTTTGGACCAGAACCGTGCGCAGTCTCAGTTGGCTGCTAAGCTGGGYATTCCAGT
TGCCAATGTTAAAAATGTTATCATTTGGGGAAA???????????????????????????
????????????????????????????????????????????????????????????
????????????????????????????????????????????????????????????
????????????????????????????????????????????????????????????
????????????????????????????????????????????????????????????
??????????????????????????????????????????????????????????GT
CGTGGGGGCCCACGTGGCCGCGGCCGCGGGCGCGGGCGTGGCCGAGGACGCGGCAAGGAA
GATCAGAAGGAGTGGGTGCCGGTCACCRAGCTCGGCCGTTTAGTTCGTGAAGGAAAGATC
RACAAACTCKRRAGCATTTACCTGTTCTCCCTTCCCATCARAGAGTTCGAAATCWTCSAC
TTCTTCTTGGGCGCTTCCCTCARTGATGAAKTGCTGRAGATYAWGYMTGTCCAGAAACAA
ACCCGCGCCGGTCAGCGGACGCGTTTCAAGGCGTTCGTGGCCATCGGAGACAACAATGGA
CACATCGGTCTCGGAGTCAAGTGCAGCAAGGAAGTTGCTACTGCGATCAGGGGAGCTATT
ATTCTCGCCAAGCTGTCAGTACTTCCTGTTCGCAGAGGTTATTGGGGTA?????????GG
A?GCA?GCAGCATGGTTGTGGAAGCA??????TTGCCGCTACCGACTGACATTCCCGAAA
TCAAACTCTTCGGAAGATGGAGTTGTTATGATGTCCAGGTGTCGGATATGTCTCTGCAGG
ATTATATCTCTGTGAAAGAGAAGTACGCTAAATACTTGCCCCACTCGGCAGGTAGGTATG
CTCACAAGCGCTTTCGCAAAGCGCAATGCCCTATCGTGGAGCGTCTAACAAACTCGCTGA
TGATGCACGGACGCAACAACGGCAAGAAGTTGATGGCCGTTCGCATCGTGAAACACGCAT
TCGAGATCATCCACCTTTTAACTGGCGAGAACCCACTGCAAGTTCTGGTGACTGCTATCA
TTAACTCTGGRCCCCGCGAAGACTCCACTAGAATCGGTCGCGCCGGTACCGTGCGTCGTC
AGGCCGTAGAYGTGTCTCCGCTCCGTCGTGTGAACCAGGCTATCTGGTTGTTGTGCACTG
GTGCTAGGGAGGCAGCCTTCAGAAAYATTAAGACCATTGCGGAGTGTGTAGCTGATGAGC
TCATTAATGCTGCTAAGGGTTCATCAAACTCTTATGCTATCAAAAAGAAGGATGAGTTGG
AGCGTGTTGCACGGTGAGGACGTGCTGGATGAGGCTGCCGAGTTTCCGTTCGGTGGGCGA
CGCGTTGAAGGATCGCTTCGACGGGGCCTCTAGAGTCATGATGCCCAACACGGACCTGGA
AGCGCCCGTGCAACGGAACGATGCCGCTCCGCACCGGGTGCCCCGGAGAGATCGGTACCG
TTTCCAGCTCCGACCGCACAATCCGGACCACAAATCTCCGGGCGTCAAGGACCTCGTGTA
TCTAGAACCGTCGCCGGGTTTCTGCGAAAAGAACCCTCGGCTCGGCATCCCCGGCACACA
CGGGCGGGCCTGCAACGACACGAGCATCGGCGTCGACGGTTGTGACCTAATGTGTTGCGG
CCGCGGCTACAGAACTGAGACTATGTTTGTYGTAGAACGGTGTAAC
>Apyrrothrix_araxes_628MCZ
??????????????????????GCACCCTTTCCGGCCTCAAGGGCGAACTCAAGGGCACG
TTCTACMCCCTCACCGGCATGTCCAAACAGACCCAGCAGCAGTTGATCGACGACCACTTC
CTCTTCAAGGAGGGCGACCGCTTCCTCCAGGCCGCCAACGCGTGCCGCTTCTGGCCCACC
GGCCGCGGTATCTACCACAACGAGAACAAGACCTTCCTCGTGTGGTGCAACGAGGAGGAC
CACCTCCGCCTCATCTCCATGCAAATGGGCGGCGACCTGAAGACCGTGTACAAGAGGCTG
GTGACCGCCGTGAACGACATCGAGAAGCGGATCCCGTTCTCGCACAACGACCGCCTCGGC
TTCCTCACCTTCTGCCCCACCAACCTGGGCACGACGGTGCGCGCGTCCGTGCACATCAAG
CTGCCTAAGCTGGCGGCGGACAAGGCCAAGCTGGAGGAGGTGGCCAGCAAGTACCACCTG
CAGGTGCGCGGCACGCGCGGCGAGCACACGGAGGCGGAGGGYGGCGTGTACGACATCTCC
AACAAGCGGCGCAGGGGGCTCACCGAGTACGACGCCGTCAAGGAGATGTACGACGG????
??????????GCGTAGTAAAAATACCGCGATGGGATCTAGCAAAGTTTAACAGAGTAAGC
ACAAAAATAGGAAGTTCGATGAAAAGTGTTGGAGAAGTAATGGCAATAGGTAGAAACTTC
GAAGAAGCTTTTCAAAAAGCTCTAAGAATGGTGGATGAAAATGTCAATGGATTCGATCCC
AATATTAAAAAAGTAAATGAAAATGAATTGAGAGAACCTACCGATAAAAGGATGTTTGTT
TTAGCCGCTGCGCTAAAGAATGGATACAGTGTTAATAAATTATATGAATTAACTAAAATA
GATCGTTGGTTTCTACATAAATTTAAAAATATAATTGATTATTACAATAGTCTTGAAGCG
GTTAGTTGTGGTTCCATAACTTACGATATATTAAAGAAAGCTAAACAAATAGGATTTTCT
GACAAACAAATTGCAGCAGCGATCAAAAGTACTGAATTAGCGGTACGAAAATTAAGAGAA
GAGCATAATATTACTCCTTTTGTTAAACAAATCGATACAGTTGCTGCTGAATGGCCAGCT
TCCACTAATTATCTTTATCTCACGTATAACGGYTGCGCACATGATTTAGATTTCCCTGGA
GAGTTAGTAATGGTATTAGGATCGGGTGTATATAGAATTGGAAGCTCAGTTGAATTTGAT
TGGTGTGCTGTTGGATGCTTGAGAGAACTGAARAACCAAGATAAAAAAACAATTATGATA
AATTATAACCCCGAAACTGTTAGTACAGATTATGATATGAGTGATAGACTATACTTCGAA
GAAATCTCCTTTGAAGTAGTAATGGACATATATAAAATAGAACAGCCGGATGGTGTAATT
TTATGCGACTTTATATTTTATTTTTGGAATTTGAGCCGGAATAATCGGAACTTCTTTAAG
ATTATTAATTCGAACTGAATTAGGAACTCCCGGATCTTTAATCGGAGACGATCAAATTTA
TAATACTATTGTAACAGCTCATGCATTTATTATAATTTTTTTTATAGTAATACCAATTAT
AATTGGAGGATTTGGAAATTGATTAGTGCCTTTAATATTAGGAGCCCCAGATATAGCCTT
CCCTCGAATAAATAATATAAGATTTTGATTATTACCCCCATCTTTAACTCTTCTTATTTC
TAGAAGTATCGTAGAAAATGGAGCAGGAACTGGATGAACAGTATACCCCCCTCTTTCTTC
TAATATTGCACATCAAGGAGCTTCTGTTGACTTAGCAATTTTTTCTCTTCATTTAGCAGG
AATTTCATCAATTTTAGGAGCTATTAATTTTATTACAACAATTATTAATATACGAATTAG
AAATATATCATTTGATCAAATACCTCTTTTTGTATGAGCAGTAGGAATTACAGCATTATT
ATTATTATTATCATTACCTGTTTTAGCAGGAGCTATTACTATACTTTTAACAGACCGAAA
TATTAATACTTCTTTTTTCGACCCTGCTGGAGGAGGAGATCCTATTTTATACCAACATTT
ATTTTGATTTTTTGG?????????????????????????????????????????????
????????????????????????????????????????????????????????????
????????????????ATTGGATTATTAGGATTTATTGTATGAGCTCATCATATATTTAC
TGTAGGAATAGATATTGATACACGAGCTTATTTTACTTCAGCAACTATAATCATTGCAGT
ACCAACAGGTATTAAAATTTTTAGATGAATAGCAACTCTTCATGGAACTCAAATTAATTA
TAGTCCTTCTATATTATGAAGACTTGGATTTGTTTTTTTATTTACAGTAGGAGGATTAAC
GGGAGTAATTTTAGCTAATTCTTCAATTGATATTACTTTACATGATACTTATTATGTAGT
TGCTCATTTTCATTATGTACTTTCCATAGGAGCCGTTTTTACTATTTTTGGAGGATTTAT
TCATTGATATCCTTTATTTACAGGTCTTTCACTAAATCCTCTTTTACTTAAAATTCAATT
TATTTCAATATTCTTAGGAGTTAACTTAACATTTTTTCCCCAACATTTTTTAGGATTAGC
CGGCATACCTCGACGTTATTCAGATTATCCAGATAGATTTATCTCATGAAATATTATTTC
TTCTTTTGGATCTTATATTTCATTACTATCAATAATAATAATAATAATAATTATTTGAGA
ATCAATAATCAATCAACGAATTGTTTTATTTTCTCTTCATATACCTTCCTCCATTGAATG
ATTTCAAAATTTACCTCCATCAGAACATTCTTATAATGAAT???CGTCGACTCCGGCAAG
TCCACCACCACCGGTCACTTGATCTACAAATGTGGTGGTATCGACAAACGTACCATCGAG
AAGTTCGAGAAGGAGGCCCAGGAGATGGGCAAGGGTTCCTTCAAATATGCGTGGGTGTTG
GACAAACTGAAGGCTGAGCGTGAACGTGGTATCACTATCGACATTGCTCTGTGGAAGTTC
GAAACTGCCAAATACTATGTAACTATTATCGATGCTCCCGGACACAGAGATTTCATCAAG
AACATGATTACCGGAACTTCTCAGGCCGATTGCGCTGTGTTGATCGTAGCCGCCGGTACT
GGTGAGTTCGAAGCTGGTATTTCCNNNAACGGTCAAACCCGTGAGCATGCCCTCCTTGCC
TTCACCCTCNGC????????????????????????????????????????????????
????????????????????????????????????????????????????????????
???GGTTACAACCCGGCTGCCGTTGCTTTCGTACCCATTTCTGGCTGGCATGGAGACAAC
ATGTTGGAGCCATCAAACAAAATGCCATGGTTCAAGGGATGGAATGTTGACCGTAAGGAA
GGTAAGGCTGAAGGCAAGTGCCTGATTGAAGCCTTGGACGCCATCCTGCCCCCAGCTCGC
CCTACCGACAAGCCCCTTCGCCTTCCTCTGCAGGACGTCTACAAAATTGGTGGTATTGGA
ACAGTGCCCGTAGGCCGAGTGGAGACTGGTATCCTGAAACCTGGTACCATTGTTGTATTT
GCTCCTGCTAACATCACAACTGAAGTAAAATCTGTAGAGATGCACCACGAAGCTCTTCAA
GAGGCTGTGCCTGGAGACAATGTTGGTTTCAACGTAAAGAACGTATCGGTGAAGGAATTG
CGTCGTGGCTATGTTGCTGGTGATTCCAAGAACAACCCACCTAAGGGTGCCGCTGATTTC
ACTGCACAAGTCATTGTGCTTAACCACCCTGGTCAAATTTCCAATGGTTACACACCTGTA
TTGGATTGCCACACAGCTCACATTGCCTGTAAATTTGCAGAAATCAAAGAGAAGGTTGAC
CGTCGTACTGGCAAATCAACAGAAGAAAATCCCAATGCAATCAAATCTGGTGATGCTGCC
ATTGTTAACTTAGTACCTTCTAAGCCTCTGTGTGTGGAGTCCTTCCAAGAGTTCCCACCC
CTTGGTCGTTTCGCT?????????????????CTGGCGTTTTCMCAACTACWRACAAAGC
ATCAGCCCACTTGGAAGGTGGTGCGAAAAAGGTTATCATCTCTGCCCCAAGTGCTGATGC
TCCTATGTTCGTTGTTGGTGTGAACCTCGAAGCTTATGATCCATCTTACAAAGTCATCTC
TAACGCTTCCTGCACCACGAACTGCCTCGCTCCTCTGGCGAAGGTTATCCATGATAACTT
TGAGATTATTGAAGGCCTGATGACTACTGTACATGCTACCACTGCCACCCAAAAAACTGT
AGACGGACCCTCCGGTAAGCTGTGGCGTGACGGCCGTGGCGCGCAACAGAACATCATTCC
AGCTTCTACTGGCGCAGCTAAGGCCGTTGGTAAAGTCATTCCTGCTCTCAACGGCAAACT
GACCGGTATGGCATTCCGAGTTCCTGTCGCAAACGTTTCTGTCGTTGACCTCACAGTTCG
TCTTGGCAAACCCGCCAACTATGATGCTATCAAGCAAAAGGTCAAGGAAGCCGCCCAAGG
CCCACTGAAAGGTATTCTGGGCTACACTGAAGATCAAGTTGTATCTTCCGACTTCATTGG
CGACTCTCACTCCTCGATCTTCGACGCGGCCGCGGGAATCTCTCTCAACGACAACTTCGT
CAAGTTGATCAGCTGGTATGACAACGAGTATGGT??????????????????????????
????????????????????????????????????????????????????????????
??????????????????????????????ACTATTGATTGTGCNGAGGCCATTAAAAAG
TACAATGTGGGTATAAAATGTGCCACCATAACACCCGATGAGAAAAGAGTTGAAGAATTC
AAACTTAAGAAGATGTGGAAAAGCCCCAATGGTACCATTCGCAATATTCTTGGGGGTACT
GTGTTCAGGGAAGCAATTATTTGCAACAATATTCCACGTCTTGTMACTGGTTGGGAGAAG
CCAATAATTATTGGTCGTCATGCTCATGCCGATCAATATAAAGCAACTGACTTCCTTGTT
CCAGGAGAAGGAAAACTTGAGCTTATATTCACCCCTGCCTCTGGAGAACCCATCAGGCAT
GTAGTTAACGATTTTAAGGGGGCTGGAGTAGCTCTTGGCATGTACAATACTGATGCCTCA
ATCATTGATTTTGCTCATTCATCATTCAAGTATGCCTTGGACAGGAAGTATCCACTATAT
TTGAGTACAAAGAACACTATTCTGAAAAAGTATGATGGTCGTTTYAAAGACATTTTCCAA
GAAATCTATGATAAAGAGTACAAGTCTCAATTTGAAGCTGCAGGCATTTGGTACGAACAT
CGCTTGATTGATGATATGGTGGCCTTT?????????????????????????G?GG?C?T
GGA?TTAGATGACTGTGCATTGCCTCTGCTCACTGGTGTGCTCCCTACTGCTAACCCTGA
AGAGGCTTTTAAGGATGTWGCTGCAGCTTTCCTTGTCGGTGCTATGCCAAGGAGAGAAGG
AATGGAAAGAAAGGACCTGCTTTCTGCAAATGTACGCATTTTCAAAGAGCAGGGACAGGC
CTTGGATAAAGTTGCCCGTAAAGATGTTAAGGTACTGGTTGTTGGCAACCCTGCAAACAC
TAATGCACTTATCTGCTCCAAATATGCTCCATCCATTCCAAAGGAAAATTTCACTGCCAT
GACCCGTTTGGATCAGAATCGTGCCCAGTCCCAGCTGGCTGCTAAACTGGGAATCCCAGT
TAAGGATGTTAAGAATGTTATTATTTGGGGTAATCACTCATCAACCCAGTTCCCTGATGC
AGCAAATGCCATTGCCAAGATTGGTGGTGCTGACAAACCAGTTCCAACTGCAATTAATGA
CGATAACTACTTGAGGACCACATTTGTTTCAACTGTCCAGAAGCGTGGAGCAGCTGTTAT
CGCTGCAAGGAAAATGTCATCAGCTCTTTCTGCCGCAAAGGCTGCATCTGACCACATGAG
GGACTGGTTCTTGGGCACTGGT???GATCGCTGGGTGAGCATGGGGGTTGTCTCTGATGG
TTCATATGGCACTCCAACTGATGTAGTCTTCTCATTCCCAGTAACAATCGCTAATGGA??
????????????????????????????????????????????????????????????
????????????????????????????????????????????????????????????
????????????????????????????????????????????????????????????
????????????????????????????????????????????????????????????
????????????????????????????????????????????????????????????
????????????????????????????????????????????????????????????
??????????????????????????????????????????????????GA?GGGG?GG
A?GCGGGGAGCATGGCTATTGATACTATGCCACCGCCGTTACCGGCAGACATTCCCGAAA
TAAAGCTGTTTGGCAGATGGAGTTGCTACGATGTCCAGGTTTCGGATATGTCACTTCAGG
ATCATATTTCTGTGAAGGAGAAATTCGCTAAATACTTGCCTCACTCGGCAGGTAGGTATG
CTCACAAGCGATTCCGCAAAGCGCAATGTCCGATTGTGGAACGTCTAACCAACTCGCTGA
TGATGCACGGACGCAATAACGGCAAAAAGTTGATGGCTGTTCGYATCGTTAAACATGCAT
TTGAAATCATCCACCTATTGACTGGGGAGAATCCTCTTCAAGTGTTGGTTACCGCGATTA
TTAATTCTGGACCTCGTGAGGACTCCACTAGGATCGGTCGTGCCGGTACTGTGCGTCGCC
AGGCCGTGGATGTGTCTCCTCTCCGCAGAGTCAACCAGGCTATCTGGCTACTGTGTACGG
GCGCAAGAGAAGCAGCATTCAGAAACATTAAGACTATAGCCGAGTGTGTTGCTGATGAGC
TCATTAATGCTGCCAAGGGCTCATCAAACTCCTATGCTATCAAGAAGAAGGATGAGTTAG
AACGTGGTGCACGGTCAAGACTTGCTGGATGAGGTTGCCGAGTTTCCGCTCTGTGGGTGA
TTCTTTAAAGGATCGCTTTGACGGAGCTTCTCGGGTTATGATGCCCAACACGGACCTCGA
GGCACCCGTGCAGCGAAACGACGCAGCGTCGCACAGGGTGCCCCGGCGAGATCGATATCG
ATTCCAACTCCGGCCGCACAATCCAGATCACAAGTCGCCGGGGGCCAAGGACCTTGTGTA
CCTGGAATCGTCACCGGGTTTCTGCGAAAAGAACCCGAGGCTGGGCATTCCCGGGACACA
CGGGCGCGCTTGCAACGACACGAGCCTCGGTGTCGACGGTTGTGACCTGATGTGCTGCGG
CCGCGGCTACAGGACGGATACTATGTTCGTGGTGGAGCGGTGTAAC
>Arrhenes_dschilus_311ADW
??????????????GGTTTCCTCCACCCTGTCTGGACTCGAGGGTGAGCTCAAGGGCACC
TTCTACCCCCTCACCGGCATGTCGAAGCAGACGCAGCAGCAGCTCATCGATGACCACTTC
CTCTTCAAGGAGGGCGACCGCTTCCTGCAGGCCGCCAACGCCTGCCGCTTCTGGCCCTCT
GGCCGCGGTATCTACCACAACGAGAACAAGACCTTCCTCGTGTGGTGCAACGAGGAGGAC
CATCTCCGCCTCATCTCCATGCAGATGGGCGGCGACCTGAAGACCGTGTACAAGAGGCTC
GTGACCGCCGTCAACGACATCGAGAAGAGGATTCCGTTCTCTCACAAYGACAGGCTCGGC
TTCCTGACCTTCTGCCCCACGAACCTGGGCACGACGGTGCGTGCGTCCGTGCACATCAAG
CTGCCCAAGCTGGCGGCGGACAAGGCCAAGCTGGAGGAGGTCGCGGGCAAGTACCACCTG
CAGGTGCGCGGCACGCGCGGGGAGCACACCGAGGCCGAGGGCGGAGTCTACGACATCTCC
AACAAGCGCCGCATGGGCCTCACCGAGTACGACGCCNTCAAGGAGATGCACGACGGTAGC
CNGGACTACTGTGTGGTAAAAATACCTCGATGGGACTTGGCAAAGTTTAATAGAGTAAGT
ACTAAAATTGGAAGTTCTATGAAAAGTGTTGGAGAAGTTATGGCCATCGGCAGAAGCTTT
GAAGAAGCTTTCCAGAAAGCTTTAAGGATGGTAGATGAAAATGTAAATGGTTTCGATCCT
TACATTAAAAAAGTCGATGAAAATGAATTAAGAGAGCCAACTGATAAACGAATGTTTGTT
TTAGCCGCAGCACTTAAGATTGGTTACAGTGTTGACAAATTATATGATCTTACTAAAATA
GATCGTTGGTTCCTTCACAAATTTAAAAATATAGTAGATTATTATTCTAACCTTGAAGCT
GTCAGTTGTGGCTCTATTACGTATGACATTTTAAAGAATGCTAAGCGAATAGGATTTTCT
GATAAACAAATTGCAGCTGCAATCAAAAGTACTGAAGTTGCAGTAAGAAAGCTCAGAGAA
GAGCATAATATTACTCCATTCGTAAAACAAATTGATACAGTWGCCGCTGAATGGCCTGCT
TCTACTAATTACTTATACCTTACTTATAACGGTTGTGCTCATGACTTAGAATTCCCAGGG
GAATTAGTAATGGTATTAGGATCCGGAGTATATAGAATTGGAAGTTCGGTAGAATTTGAT
TGGTGTGCTGTTGGATGTTTGAGAGAACTAAAAAATCAAGGTAAAAAAACAATTATGATA
AACTATAATCCAGAGACTGTGAGTACTGATTATGATATGAGTGACCGATTGTATTTTGAA
GAAATATCTTTTGAAGTAGTGATGGATATATATAACATCGAACGGCCTAATGGTGTGATA
CTATGTAACTTTATATTTTATTTTTGGAATTTGAGCAGGATTGTTAGGAACCTCCTTAAG
TATATTAATTCGTACTGAATTAGGTAATCCAGGATCATTAATTGGAGATGATCAAATTTA
TAATACTATTGTAACAGCTCATGCTTTCATTATAATTTTTTTTATAGTTATACCTATTAT
AATTGGAGGTTTTGGTAATTGATTAGTTCCTTTAATACTAGGTGCCCCTGATATAGCATT
TCCTCGAATAAATAATATAAGATTTTGAATATTACCCCCTTCTTTAACATTACTAATTTC
AAGAAGAATTGTAGAAAATGGTGCAGGAACTGGTTGAACTGTCTATCCCCCTCTTTCTTC
TAATATTGCTCATCAAGGATCTTCAGTTGATTTAGCAATTTTTTCTTTACATTTAGCTGG
AATTTCATCAATTTTAGGAGCAATTAATTTTATTACTACAATTATTAATATACGAATTAA
TAATTTATCATTTGATCAAATACCCCTTTTTGTTTGATCAGTAGGAATTACTGCTTTATT
ATTATTAATTTCTTTACCAGTTTTAGCTGGAGCTATTACCATATTATTAACAGATCGAAA
TTTAAATACTTCTTTTTTTGATCCTGCAGGAGGAGGAGATCCAATCTTATATCAACATTT
ATTTTGATTTTTTGG?????????????????????????????????????????????
????????????????????????????????????????????????????????????
????????????????ATTGGATTATTAGGATTTATTGTATGAGCACACCATATATTTAC
TGTTGGAATAGATATTGATACACGGGCCTATTTCACTTCTGCTACTATAATTATTGCAGT
TCCCACAGGAATTAAAATTTTTAGATGATTAGCAACTCTTCATGGTACCTTAATTAATTA
TAGTCCATCAATATTATGAAGATTAGGATTTGTATTTTTATTTACTGTAGGAGGATTAAC
AGGAGTAATTTTAGCAAATTCATCAATTGATATTACTCTTCATGATTCTTATTATGTTGT
AGCTCATTTCCATTATGTTTTATCAATAGGAGCTGTATTTGCTATTTTTGCAGGATTTAT
TCATTGATACCCATTATTTACAGGATTAACAATAAATTCTTATTTATTAAAAATTCAATT
TATTACTATATTCTTTGGAGTAAATTTAACCTTCTTCCCTCAACATTTTTTAGGTTTAGC
TGGTATGCCTCGTCGATATTCTGATTATCCTGATAGATATTTATCTTGAAACATTATTTC
ATCTTTAGGTTCTTACATTTCTTTATTTTCCTTAATATTAATAATATTAATTATTTGAGA
ATCTTTTATTTATCAACGAATTATTTTATTTCCTTTAAATATATCTTCCTCTATTGAATG
ATTACAAAATTTACCACCTGCTGAACATTCATATAATGAAT???????????????????
????????????????????????????????????????????????CRTACCATCKAK
AAGTTCGAGAAGGAGGCCCAGGAKATGGGCAAGGGTTCCTTCMAATACGCCTGGGTGTTG
GACAAACTAAAGGCCGAGCGTGAACGTGGTATCACCATCGATATCGCTCTGTGGAAGTTC
GAGACTAGCAAWTACTATGTCACSATCATCKACGCTCCTGGASACAGAGATTTCMTCAAG
AACATGATCACAGGAACCTCGCAGGCCGACTGCGCCGTGCTGATCGTAGCCGCCGGCACT
GGTGAGTTCGAAGCCGGTATCTCAWAGAACGGACAGACCCGCGAGCACSCCCTTCTTGYC
TTCACCCTCGGTGTCAAGCAGCTGATCGTAGGCGTCAACAAAATGGACTCCACTGAACCC
CCATACAGCGAGTCCCGTTTCGAGGAAATCAAGAAGGAAGTGTCTTCTTACATCAAGAAG
ATTGGTTACAACCCAGCTGCTGTCGCTTTCGTACCCATTTCTGGCTGGCACGGAGACAAC
ATGTTGGAGCCATCCACTAAGATGCCCTGGTTCAAGGGATGGAATGTAGAGCGCAAGGAA
GGCAAGGCTGAAGGCAAATGCCTCATTGAGGCCTTGGACGCCATCCTGCCTCCTGCTCGT
CCCACAGACAAAGCCCTCCGACTTCCCCTGCAGGACGTCTACAAAATCGGTGGTATTGGT
ACGGTGCCAGTAGGCAGAGTGGAAACCGGTATCCTGAAGCCCGGTACCATTGTCGTATTC
GCCCCCGCCAACATCACTACTGAAGTAAAATCCGTGGAGATGCACCACGAGGCTCTCCAA
GAGGCTGTGCCTGGAGACAATGTTGGTTTCAACGTAAAGAACGTCTCTGTTAAGGAATTG
CGTCGTGGCTACGTCGCCGGTGACTCCAAGAACAACCCACCCAAGGGTGCCGCTGACTTC
ACTGCACAAGTCATCGTGCTCAACCACCCTGGTCAAATTTCCAACGGTTACACACCCGTG
TTGGATTGCCACACTGCTCACATTGCCTGCAAATTCGCAGAAATCAAAGAGAAGGTAGAC
CGTCGTACTGGTAAATCTACTGAGGAGAATCCGAAATCCATCAAGTCTGGTGATGCTGCC
ATTGTAAACCTAGTACCTTCCAAACCTCTGTGTGTGGAATCCTTCCAGGAGTTCCCACCT
CTCGGTCGTTTCGCC?????????????????????????????????????????????
????????????????????????????????????????????????????????????
????????????????????????????????????????????????????????????
????????????????????????????????????????????????????????????
????????????????????????????????????????????????????????????
????????????????????????????????????????????????????????????
????????????????????????????????????????????????????????????
????????????????????????????????????????????????????????????
????????????????????????????????????????????????????????????
????????????????????????????????????????????????????????????
????????????????????????????????????????????????????????????
????????????????????????????????????????????????????????????
????????????????????????????????????????????????????????????
????????????????????????????????????????????????????????????
????????????????????????????????????????????????????????????
????????????????????????????????????????????????????????????
????????????????????????????????????????????????????????????
????????????????????????????????????????????????????????????
????????????????????????????????????????????????????????????
????????????????????????????????????????????????????????????
????????????????????????????????????????????????????????????
????????????????????????????????????????????????????????????
????????????????????????????????????????????????????????????
???????????????????????????????????????????????????????????T
GGAGTTAGATGACTGTGCACTTCCATTACTCGCAGGGGTGCTTCCCACTGCTAACCCAGA
GGAAGCTTTCCAGGATGTTGCTGCAGCGTTCCTCGTCGGTGCTATGCCCAGGAGAGAAGG
AATGGAGAGGAAAGATCTGCTATCGGCCAATGTACGTATTTTCAAGGAACAGGGCCAGGC
CCTAGACAAGGTTGCACGCAAGGATGTTAAAGTACTTGTTGTTGGTAACCCTGCCAACAC
CAATGCTTTGATCTGCTCCAAATATGCTCCATCTATCCCAAAAGAAAACTTCACTGCCAT
GACTCGTTTGGACCAAAATCGAGCTCAGTCTCAACTGGCTGCTAAACTGGGTGTGCCAGT
TAGAGATGTTAAAAATGTTATTATTTGGGGCAATCATTCATCAACACAGTTCCCTGATGC
GTCCAATGCAGTTGCGAAGGTAGGCGGTGTGGATAAACCAGTGCCTGCTGCAGTCAACGA
TGACAACTACTTGAAAACAACCTTTGTATCAACAGTACAGAAGCGTGGTGCTGCTGTAAT
AGCTGCTAGGAAAATGTCTTCTGCACTTTCTGCAGCGAAGGCCGCATCTGACCACATGAG
AGATTGGTTCCTAGGCACCGGTAGTGACCGATGGGTGAGCATGGGCGTTGTATCTGATGG
ATCGTATGGTACCCCACCGGATGTAGTTTTCTCATTCCCTGTAACCATTGCTAATGGTGT
CGTGGAGGCCCACGTGGACGCGGCCGTGGTCGCGGGCGAGGCAGAGGTCGCGGCAAGGAA
GACCAGAAGGAGTGGGTGCCGGTGACTAAGCTCGGCCGTYTAGTACGCGAGGGAAAGATC
GACAAACTCGAGAGCATSTATCTGTTCTCGCTCCCCATCAAGGAGTTCGAAATCATCGAC
TTCTTCCTGGGCGCTTCCCTCAACGATGAAGTGCTGAAGATCATGCCCGTGCAGAAACAA
ACCCGCGCCGGTCAGCGTACCCGYTTYAAGGCGTTTGTGGCYATCGGAGACAACAACGGG
CACATYGGTCTCGGAGTCAAGTGCAGCAAGGAAGTCGCTACTGCGATCAGAGGCGCTATT
ATTCTCGCCAAGCTGTCTGTACTTCCAGTCCGTAGAGGCTATTGGGGTA???????????
????????????????????????????????????????????????????????????
????????????????????????????????????????????????????????????
????????????????????????????????????????????????????????????
????????????????????????????????????????????????????????????
????????????????????????????????????????????????????????????
????????????????????????????????????????????????????????????
????????????????????????????????????????????????????????????
????????????????????????????????????????????????????????????
????????????????????????????????????????????????????????????
????????????????????????????????????????????????????????????
??????GTGCACGGTGAAGACCTGCTGGATGAGGCTGCCAAGCTTCCGGTCCGTGGGGGA
CGCGTTGAAGGATCGCTTCGACGGGGCCTCGCGAGTGATGATGCCCAACACGGACCTAGA
GGCGCCCGTGCAACGGAACGACGCGGCTCCGCACAGGGTCCCCCGACGAGATCGGTATCG
CTTCCAACTTCGGCCGCACAACCCCGACCATAAATCCCCGGGAGCGAAGGACCTCGTGTA
CTTGGAACCATCGCCTGGCTTCTGCGAAAAGAACCCTCGGCTCGGAATTCCCGGCACACA
CGGGCGGGCTTGCAACGACACCAGCATCGGCGTCGACGGCTGCGACCTCATGTGTTGCGG
CCGGGGCTACAGAACGGACACCATGCTCGTAGTAGAACGGTGCAAC
>Artitropa_comus_UK17
????????????????????????????????????????????????????????????
????????????????????????????????????????????????????????????
????????????????????????????????????????????????????????????
????????????????????????????????????????????????????????????
????????????????????????????????????????????????????????????
????????????????????????????????????????????????????????????
????????????????????????????????????????????????????????????
????????????????????????????????????????????????????????????
????????????????????????????????????????????????????????????
????????????????????????????????????????????????????????????
????????????????????????????????????????????????????????????
????????????????????????????????????????????????????????????
????????????????????????????????????????????????????????????
????????????????????????????????????????????????????????????
????????????????????????????????????????????????????????????
????????????????????????????????????????????????????????????
????????????????????????????????????????????????????????????
????????????????????????????????????????????????????????????
????????????????????????????????????????????????????????????
????????????????????????????????????????????????????????????
????????????????????????????????????????????????????????????
????????????????????????????????????????????????????????????
????????????????????????????????????????????????????????????
????????????????????????????????????????????????????????????
????????????????????????????????????????????????????????????
?????????????????AATTAGGTAATCCTGGTTCTTTAATTGGAGATGATCAAATTTA
TAATACTATTGTTACAGCTCATGCTTTTATTATAATTTTTTTTATAGTTATACCTATTAT
AATTGGAGGATTTGGTAATTGATTAGTGCCCCTTATATTAGGAGCCCCTGATATAGCATT
TCCACGAATAAATAATATAAGATTTTGATTATTACCCCCCTCTTTAACTTTATTAATTTC
AAGAAGTATTGTTGAAAATGGGGCAGGAACTGGTTGAACAGTTTATCCTCCTTTATCTTC
AAATATTGCCCATCAAGGATCTTCTGTTGATTTAGCAATTTTTTCTTTACATTTAGCAGG
AATTTCATCAATTTTAGGAGCTATTAATTTTATTACTACAATCATTAATATACGAGTTAA
TAATTTATCTTTTGATCAAATACCTTTATTTATTTGATCTGTAGGTATTACTGCTCTTTT
ACTTTTACTTTCTTTACCTGTTTTAGCTGGGGCTATTACTATACTTCTTACAGATCGAAA
TTTAAATACCTCTTTTTTTGACCCAGCAGGAGGAGGAGATCCCATCTTATACCAACATTT
ATTTTGATTTTTTGG?????????????????????????????????????????????
????????????????????????????????????????????????????????????
????????????????????????????????????????????????????????????
????????????????????????????????????????????????????????????
????????????????????????????????????????????????????????????
????????????????????????????????????????????????????????????
????????????????????????????????????????????????????????????
????????????????????????????????????????????????????????????
????????????????????????????????????????????????????????????
????????????????????????????????????????????????????????????
????????????????????????????????????????????????????????????
????????????????????????????????????????????????????????????
????????????????????????????????????????????????????????????
????????????????????????????????????????????????????????????
????????????????????????????????????????????????????????????
????????????????????????????????????????????????????????????
??????????????????????????????????????CGACATTGCTCTATGGAAGTTC
GAGACYAGCAAATACTATGTAACTATCATCGACGCCCCCGGACACAGAGATTTCATCAAG
AACATGATCACAGGAACCTCACAGGCCGATTGCGCCGTGTTGATCGTCGCTGCTGGTACT
GGTGAATTCGAAGCCGGTATTTCCAAGAACGGTCAGACACGTGAGCATGCCCTCCTCGCC
TTCACCCTCGGTGTAAAGCAGCTGATCGTAGGTGTTAACAAAATGGACTCTACTGAGCCC
CCATACAGCGAGTCTCGTTTCGAGGAAATCAAGAAAGAAGTGTCTTCTTACATCAAAAAG
ATCGGTTACAACCCAGCTGCTGTCGCTTTCGTACCCATTT????????????????????
????????????????????????????????????????????????????????????
????????????????????????????????????????????????????????????
????????????????????????????????????????????????????????????
????????????????????????????????????????????????????????????
????????????????????????????????????????????????????????????
????????????????????????????????????????????????????????????
????????????????????????????????????????????????????????????
????????????????????????????????????????????????????????????
????????????????????????????????????????????????????????????
????????????????????????????????????????????????????????????
????????????????????????????????????????????????????????????
????????????????????????????????????????????????????????????
????????????????????????????AAGGTCATCATCTCTGCCCCCAGTGCTGACGC
TCCCATGTTTGTTGTTGGCGTAAATCTTRAGGCTTACGATCCATCTTTCAAAGTTATTTC
CAATGCGTCCTGCACCACTAACTGCCTGGCGCCTTTGGCAAAGGTTATCCATGATAACTT
TGAGATTATTGAAGGTCTGATGACCACGGTACACGCTACTACCGCCACCCAGAAAACCGT
TGATGGACCCTCTGGTAAGTTGTGGCGTGATGGCCGTGGTGCCCAACAGAATATCATTCC
AGCTTCTACTGGTGCAGCCAAGGCCGTAGGAAAAGTCATTCCAGCACTTAATGGCAAACT
GACCGGTATGGCATTCCGTGTCCCCGTTGCCAATGTCTCCGTCGTTGACCTTACTGTCCG
TCTTGGCAAACCCGCGAGCTACGATGCTATCAAGCAAAAGGTCAAGGAAGCAGCTCAAGG
CCCACTTAAAGGAGTTCTAGGATACACTGAAGACCAAGTTGTATCCTCTGACTTTATTGG
GGACTCTCACTCTTCCATCTTTGATGCTGCAGCTGGTATTTCTCTGAACGACAACTTTGT
CAAATTGATCAGCTGGTATGACAATGAGTATGGTTACTCCAGCCGAGTCAT?????????
????????????????????????????????????????????????????????????
????????????????????????????????????GATTGTGCTGAAGCTATTAAAAAG
TATAATGTTGGCATTAAGTGTGCTACTATAACASCTGATGAGAAAAGAGTGGARGAATTC
AAGTTAAAGAAGATGTGGAAGAGCCCTAATGGAACAATTCGTAACATTTTRGGTGGTACT
GTCTTCAGGGAAGCTATTATTTGTAAGAACATTCCTCGCCTTGTTACTGGTTGGGAGAAA
CCAATAATCATTGGCCGTCATGCTCATGCTGACCAATATAAAGCAACTGATTTTGTAGTA
CCAGGTGAAGGAAAACTTGAGCTTGTATTCACTCCTGCCTCTGGAGAACCCATACGGCAT
GTGGTAAATGATTTCAAGAGTGCTGGTGTAGCACTTGGCATGTACAATACTGATGCCTCG
ATTGTTGATTTTGCGCATTCATCATTCAAGTATGCTTTAGATAGAAAATATCCTCTGTAC
TTGAGCACGAAGAACACGATTTTGAAGAAGTATGATGGTCGTTTCAAAGATATTTTCCAA
GAAATTTATGATAATCAATACAAAACTCAGTTTGATGCAGCTGGTATATGGTATGAACAT
CGCTTGATTGATGATATGGTGGCCTTTA????????????????????????????????
????????????????????????????????????????????????????????????
???????????????????????????????????????????????CTAGGAGAGAGGG
AATGGAAAGGAAAGATTTGCTGTCAGCCAATGTACGCATTTTTAAGGAACAGGGTCAAGC
ACTGGATAAAGTTGCACGTAAAGATGTTAAAGTTCTTGTTGTTGGCAATCCTGCTAACAC
CAATGCTTTAATCTGCTCTAAATATGCTCCATCCATTCCCAAGGAAAACTTTACTGCCAT
GACTCGTTTGGACCAGAACCGGGCTCAGTCGCAACTGGCTGCTAAGCTGGGAATTCCAGT
TAAGGATGTCAAGAATGTTATTATCTGGGGCAACCATTCATCAACACAGTTCCCTGATGC
AACTAACGCAATTGCCAAGATAGGTGGCATTGATAAGAAAGTGCCTGCTGCAATTAATGA
CGACAACTACTTGAAGACTACATTTGTATCCACAGTTCAGAAGCGTGGGGCTGCTGTTAT
AGCAGCTAGGAAAATGTCTTCAGCACTTTCTGCTGCCAAGGCAGCGTCTGATCATATGAG
TGACTGGTTCCTTGGCACTGGT???GACCGCTGGGTGAGTATGGGTGTTGTATCGGATGG
TTCATATGGTACTCCACAAGATGTAGTGTTCTCATTTCCAGTGACAATCTCTAATGGA??
????????????????????????????????????????????????????????????
????????????????????????????????????????????????????????????
????????????????????????????????????????????????????????????
????????????????????????????????????????????????????????????
????????????????????????????????????????????????????????????
????????????????????????????????????????????????????????????
????????????????????????????????????????????????????????????
????????????????????????????????????????????????????????????
????????????????????????????????????????????????????????????
????????????????????????????????????????????????????????????
????????????????????????????????????????????????????????????
????????????????????????????????????????????????????????????
????????????????????????????????????????????????????????????
????????????????????????????????????????????????????????????
????????????????????????????????????????????????????????????
????????????????????????????????????????????????????????????
????????????????????????????????????????????????????????????
????????????????????????????????????????????????????????????
?????????????????????????????????????????????????ACGGACTTAGA
AGCGCCGGTGCAACGGAACGACGCAGCGCCACACAGAGTGCCCCGACGAGATCGATATCG
TTTCCAACTTCGACCACACAATCCGGACCATAAATCTCCGGGGGCAAAGGATCTCGTGTA
TCTAGAACCGTCGCCGGGTTTTTGCGAAAAGAATCCGCGACTGGGCATTCCCGGCACCCA
TGGTCGGGCCTGCAATGACACCAGCATCGGTGTCGACGGCTGCGACCTTATGTGTTGCGG
CCGCGGCTTCAGGACCGAGACTATGTTTGTGGTAGAACGGTGTAAT
>Astictopterus_jama_337ADW
?????????????AGGTCTCCTCCACCCTGTCCGGGCTCGAGGGTGAACTGAAGGGCACT
TTCTACCCCCTCACTGGCATGTCCAAACAGACTCAACAGCAGCTCATCGACGACCACTTC
CTCTTCAAGGAGGGCGACCGCTTCCTGCAGGCCGCTAATGCTTGCCGCTTCTGGCCCACC
GGCCGTGGTATCTACCACAATGAGAACAAGACTTTCCTCGTCTGGTGCAATGAGGAGGAC
CACCTCCGCCTCATCTCCATGCAGATGGGCGGCGACTTGAAGGCCGTGTACAAGAGGTTG
GTGACGGCGGTCAACGACATTGAGAAGAGGATCCCGTTCTCGCACAACGACAGGCTCGGC
TTCCTGACTTTCTGTCCCACTAACTTGGGAACAACAGTGCGCGCCTCCGTGCACATCAAG
CTGCCCAAGCTGGCGGCGGACAAGGCGAAGCTTGAGGAGGTGGCCGGCAAGTACCACTTG
CAGGTGCGCGGCACGCGCGGCGAGCACACTGAGGCGGAAGGCGGAGTTTACGACATCTCC
AACAAGCGCCGCATGGGACTCACCGAGTACGACGCTGTCAAGGAGATGCACGATGGCAGT
TTAGACTACTGTGTAGTAAAAATACCAAGATGGGATTTGGCGAAATTTAACAGAGTAAGC
ACTAAAATTGGAAGTTCAATGAAAAGTGTTGGAGAAGTAATGGCAATCGGTAGGAGCTTT
GAAGAAGCTTTTCAAAAGGCTTTGAGAATGGTGGATGAAAATGTAAATGGATTTGACCCT
AACATTAAAAAAGTCAATGAAGATGAACTGAGAGAGCCAACTGACAAAAGAATGTTTGTT
TTAGCTGCAGCTCTWAAGATTGGTTACAGTGTTGACAAATTATATGATCTTACTAAAATA
GATCCCTGGTTTCTCCATAAATTTAAAAATATAATTGATTATTACTCGAAGCTTGAAGCT
GTCAGCTGTGGATCTATTACATACGAAATCTTAAAAAATGCTAAACAGATTGGATTTTCC
GACAAGCAAATTGCTGCTGCAATCAAGAGTACTGAATTAGCTGTACGAAAGCTCAGAGAA
GAGCATAATATCACACCCTTTGTTAAACAAATTGATACAGTWGCCGC?????????????
????????????????????????????????????????????????????????????
????????????????????????????????????????????????????????????
????????????????????????????????????????????????????????????
????????????????????????????????????????????????????????????
????????????????????????????????????????????????????????????
????????????????????????????????????????????????????????????
????????????????AAATTAGGTACTCCAGGATCTTTAATTGGAAATGATCAAATTTA
TAATACTATTGTTACTGCTCATGCTTTTATTATAATTTTTTTTATAGTAATACCCATTAT
AATTGGAGGTTTTGGAAATTGATTAGTCCCATTAATATTAGGAGCCCCTGACATAGCTTT
CCCTCGAATAAATAATATAAGATTTTGAATACTCCCCCCCTCTCTAACTCTTCTAATTTC
TAGAAGAATCGTAGAAAATGGAGCAGGAACTGGTTGAACAGTTTATCCCCCTTTATCATC
TAATATTGCTCATCAAGGATCCTCAGTAGATTTAGCTATTTTTTCTTTACATTTAGCTGG
AATTTCTTCTATTTTAGGAGCTATTAATTTTATTACTACAATTATTAATATACGAATTAT
AAATTTATTATTTGACCAAATACCTCTATTTGTATGATCTGTTGGTATTACAGCTTTATT
ACTTTTATTATCTTTACCAGTTTTAGCTGGGGCTATTACTATACTTCTTACTGACCGTAA
TTTAAATACTTCATTTTTTGATCCTGCTGGAGGTGGAGATCCAATTTTATACCAACATTT
ATTCTGATTTTTTGG?????????????????????????????????????????????
????????????????????????????????????????????????????????????
????????????????ATTGGATTTTTAGGTTTTATTGTTTGAGCTCATCATATATTTAC
TGTAGGTATAGATATTGACACTCGAGCTTATTTTACTTCAGATACTATAATTATTGCTGT
ACCTACAGGTATTAAAATTTTTAGCTGATTAGCAACTCTTCATGGAACTCAAATTAATTA
TAGTCCTTCTATAATGTGAAGATTAGGATTTGTTTTTCTTTTTACTGTAGGAGGATTAAC
AGGAGTAATTTTAGCTAATTCTTCTATTGATATTACTTTACATGATTCTTATTACGTTGT
TGCCCATTTTCATTATGTTCTTTCTATAGGAGCTGTATTTGCTATTTTTGGGGGATTTAT
TCATTGATATCCTTTATTTATAGGATTAAATATAAATCCTTACTTATTAAAAATTCAATT
TATTTCTATATTTATTGGAGTAAATTTAACTTTTTTCCCCCAACATTTTTTAGGACTTGC
AGGAATACCTCGTCGTTACTCAGATTACCCCGATAGTTATCTTTCATGAAATATTATCTC
TTCATTTGGTTCTTATATTTCTCTTTTTTCTATAATAATAATAATAATAATTATTTGAGA
ATCTATAATTAATCAACGAATTATTTTATTTCCTTTAAATATGGCAACTTCAATTGAATG
ATTACAAAATTTACCACCTGCTGAACACTCATATAATGAAC??????????????GCAAG
TCCACCACCACCGGTCANTTGATATACAAATGTGGTGGTATCGACAAACGTACCATCGAA
AAGTTCGAGAAGGAGGCTCAGGAAATGGGCAAAGGTTCTTTCAAATATGCCTGGGTTTTG
GACAAACTGAAAGCAGAGCGTGAACGTGGTATCACAATCGACATCGCTCTTTGGAAGTTC
GAGACCAGCAAATATTATGTTACTATCATCGACGCTCCCGGACACAGAGATTTCATCAAA
AACATGATCACAGGAACCTCGCAGGCTGATTGCGCTGTACTGATCGTCGCCGCTGGTACT
GGTGAATTTGAAGCCGGTATTTCTAAGAACGGTCAAACACGTGAGCATGCCCTCCTCGCC
TTCACCCTCGGTGTCAAGCAGCTGATCGTAGGTGTCAACAAAATGGACTCCACTGAGCCC
CCATACAGCGAGCCCCGTTTTGAGGAAATCAAGAAGGAAGTGTCATCTTACATCAAGAAG
ATTGGTTACAACCCAGCTGCTGTCGCTTTCGTACCCATTTCTGGCTGGCACGGAGACAAC
ATGTTGGAGCCCTCTACCAAGATGCCTTGGTTCAAGGGATGGAATGTTGAGCGTAAGGAA
GGTAAGGCTGAAGGCAAATGCCTCATTGAGGCGTTGGACGCCATCTTACCCCCAGCTCGC
CCCACAGACAAGGCTCTCCGTCTTCCCCTGCAGGACGTCTACAAAATTGGTGGTATTGGT
ACAGTGCCAGTAGGCAGAGTTGAGACTGGAATCCTCAAGCCTGGTACCATTGTTGTGTTT
GCCCCTGCTAATATCACTACTGAAGTAAAATCAGTTGAGATGCACCACGAGGCTCTCCAA
GAGGCTGAGCCTGGAGACAATGTTGGTTTCAACGTAAAGAACGTYTCTGTAAAGGAATTA
CGTCGTGGTTATGTTGCTGGTGATTCTAAGAACAACCCACCCAAGGGTGCCGCCGACTTC
ACTGCACAAGTCATCGTGCTCAACCACCCTGGTCAAATTTCCAACGGTTACACACCTGTG
CTGGATTGCCACACAGCTCACATTGCCTGCAAGTTTGCAGAAATCAAAGAGAAGGTTGAT
CGTCGTACTGGTAAATCTACTGAAGAGAACCCTAAATCCATCAAGTCTGGTGATGCTGCC
ATTGTAAACCTAGTACCTTCCAAACCTCTGTGCGTTGAATCCTTCCAAGAATTCCCACCC
CTTGGTCGTTTTGCT?????????????????????????????????????????????
????????????????????????????????????????????????????????????
????????????????????????????????????????????????????????????
???????????????CATAAACTGCTTGGCTCCTCTTGCCAAGGTTATCCATGACAACTT
TGAGATCGTTGAGGGTCTGATGACCACTGTCCATGCTACCACTGCTACCCAGAAGACTGT
AGATGGACCTTCTGGCAAGTTGTGGCGTGATGGACGTGGTGCCCAGCAAAACATCATTCC
CGCTGCCACTGGCGCAGCTAAGGCTGTAGGCAAGGTCATCCCAGCTCTAAACGGCAAACT
GACTGGCATGGCTTTCCGTGTGCCAGTTGCCAATGTATCCGTTGTTGACCTCACTGTCCG
CCTCGGCAAACCTGCCTCTTACGATGCCATCAAGCAAAAATTGAAGGAGGCTGCTGCAGG
ACCAATGAAGGGCATCCTTGGATACACAGAAGACCAAGTAGTGTCCTCCGATTTCATTGG
TGACTCCCACTCCTCCATCTTTGACGCCGCTGCCGGTATCTCCCTCAATGACAACTTCGT
CAAGCTAATCAGCTGGTACGACAATGAATATGGTTACTC?????????????????????
????????????????????????????????????????????????????????????
??????????????????????????????ACTATTGATTGTGCTGAAGCTATTAAAAAG
TACAATGTCGGTATTAAGTGTGCTACTATAACTCCYGATGARAAGAGAGTGGAGGAATTC
AAGTTAAAAAAGATGTGGAAAAGTCCWAATGGAACCATTCGTAACATTTTGGGAGGKACT
GTCTTCAGGGAGGCTATTATTTGYAAAAATATTCCACGMCTGGTCACTGGTTGGGAGAAG
CCAATWATAATTGGGCGCCATGCTCATGCTGAYCAATATAAAGCTACTGACTTTGTTGTA
CCAGGTGAAGGAAAACTTGAACTTATATTTACTTCTGCCTCAGGAGAAACTATTAGACAT
GTGGTAAATGAATTTAAGGGTGCTGGTGTAGCACTTGGTATGTACAATACTGATGCCTCA
ATTGTTGATTTCGCTCATTCATCATTCAAGTATGCCTTGGATAGGAAATATCCCCTGTAT
TTGAGCACAAAGAACACAATTTTGAAGAAGTATGATGGTCGTTTCAAAGACATTTTCCAA
GAAATTTATGACAAAGAATACAAAACTCAATTTGATGCAGCTGGCATATGGTATGAACAT
CGCTTGATTGATGATATGGTGGCCTTT?????????????????????????????????
??????????????????????AA?WAGCTAGCTGGAGTGCTACCCACTGCTAACCCAGA
GGAAGCATTCAAGGATGTGGCTGCAGCATTCCTTGTTGGTGCTATGCCAAGGAGAGAGGG
AATGGAAAGGAAAGATTTACTATCAGCCAATGTACGTATTTTCAAGGAACAAGGCCAAGC
ACTAGATAAGGTTGCACGTAAAGATGTTAAAGTACTTGTTGTTGGCAACCCTGCTAATAC
CAACGCTCTGATTTGCTCTAAGTATGCTCCATCAATTCCTAAGGAAAACTTCACTGCCAT
GACTCGTTTAGATCAGAACCGAGCTCAGTCCCAACTGGCTGCTAAGCTGGGTATYCCAGT
TAAGGATGTCAAGAATGTTATTATTTGGGGAAATCATTCATCGACACAGTTTCCTGATGC
GTCCAATGCAAGTGCAAAGATTGGTGGCGTTGATAAGCCAGTGCCAGCTGCAGTCAATGA
TGATAATTACCTGAAAACTACATTTGTTTCAACAGTTCAAAAGCGTGGAGCAGCTGTTAT
AGCTGCAAGAAAAATGTCTTCAGCACTGTCTGCTGCCAAGGCAGCATCTGATCATATGAG
AGACTGGTTCCTGGGAACTGAT???GAYCGCTGGGTGAGCATGGGTGTTGTCTCTGACGG
ATCATATGGAACCCCACCAGATGTAGTTTTTTCATTCCCAGTGACAATCTCAAATGGA??
????????????????????????????????????????????????????????????
????????????????????????????????????????????????????????????
????????????????????????????????????????????????????????????
????????????????????????????????????????????????????????????
????????????????????????????????????????????????????????????
????????????????????????????????????????????????????????????
????????????????????????????????????????????????????????????
????????????????????????????????????????????????????????????
????????????????????????????????????????????????????????????
????????????????????????????????????????????????????????????
????????????????????????????????????????????????????????????
????????????????????????????????????????????????????????????
????????????????????????????????????????????????????????????
????????????????????????????????????????????????????????????
????????????????????????????????????????????????????????????
????????????????????????????????????????????????????????????
????????????????????????????????????????????????????????????
??????ATGCACAGTGAAAACTTGCTGGATGAGGTTACCTAGTTTCCGGTCCGTGGGAGA
CTCGTTAAAGGATCGCTTTGACGGGGCCTCGCGAGTGATGATGCCCAACACGGACCTTGA
AGCGCCCGTGCAGCGGAACGATGCAGCGCCGCACAGGGTGCCCCGACGAGATCGATATCG
TTTCCAACTCCGACCGCACAACCCGGACCACAAATCTCCGGGGGCCAAGGACCTCGTGTA
TTTGGAACCGTCGCCTGGTTTCTGCGAGAARAACCCACGGCTGGGCATACCCGGCACACA
TGGGCGGACGTGCAACGACACAAGCATCGGTGTCGACGGCTGTGACCTCATGTGCTGCGG
CCGGGGCTTCAGAACCGACACTATGTTTGTTGTAGAACGATGTAAT
>Astraptes_fulgerator_142ADW
???????????????GTCTCCTCCACCCTCTCAGGCCTTGAGGGCGAGCTCAAGGGCACC
TTCTACCCCCTGACCGGCATGTCCAAGCAGACCCAGCAACAGCTCATCGACGATCATTTC
CTCTTCAAGGAGGGTGACCGCTTCCTMCAGGCCGCCAACGCTTGCCGCTTCTGGCCCACC
GGTCGTGGTATCTACCACAACGAGAACAAGACCTTCCTCGTGTGGTGCAACGAGGAGGAC
CACCTCCGCATCATCTCCATGCAGATGGGTGGCGACCTGAAGGCCGTGTACAAGAGGCTC
GTGACCGGCGTCAACGACGTCGAGAAGAGGATTCCATTCTCRCACAATGACCGTCTCGGT
TTCTTGACATTCTGCCCCACCAACCTGGGAACCACAGTGCGTGCCTCCGTGCACATTAAG
CTGCCCAAGCTGGCSGCGGACAAGGCGAGGCTGGAGGAAGTAGCGTCCAAGTACCACTTG
CAGGTGCGCGGAACACGCGGCGAACACACCGAGGCCGAGGGCGGCGTCTACGACGTCTCC
AACAAGAGGCGCATGGGCCTCACTGAGTACGAAGCCGTCAAGGAAATGTACGACGG????
????????????????????????????????????????CGAAGTTTAATAGAGTCAGT
ACAAAAATAGGAAGTTCGATGAAAAGTGTTGGAGAAGTAATGGCAATCGGTAGAAATTTT
GAGGAAGCGTTTCAAAAGGCATTAAGAATGGTAGATGAAAATGTAAATGGATTTGACCCT
AACATTAAAAATGTAAACGAGGATGAATTAAGAGAACCTACAGATAAAAGAATGTTTGTT
TTAGCAGCTGCTTTAAAACAAGGGTACAGTGTTAATAAATTATATGAACTTACCAAAATC
GACCGCTGGTTTCTACATAAATTCAAGAATATAATAGATTACTACAATGATCTTGAAGCT
GTCAGCTGTGGATCGATTACATACGAAATTTTGAAAAACGCTAAGCAGATAGGATTTTCC
GACAAGCAAATTGCTGCAGCAATCAAAAGTACCGAATTGGCTGTTAGAAAGCTCAGGGAA
GAGCACAATATTACTCCTTTTGTTAAAAAAATTGATACAGTWGCCGCTGAATGGCCAGCT
TCAACAAACTATCTTTATCTGACGTACAATGGCAGCGCACATGATTTAGATTTTCCTGGA
GAATTTGTAATGGTATTGGGATCTGGTGTTTATAGAATTGGAAGTTCCGTTGAATTTGAT
TGGTGTGCTGTCGGATGCTTACGTGAATTGAAAAATCAGGGGAAAAAGACAATAATGATC
AACTACAATCCTGAAACTGTCAGTACAGATTACGATATGAGTGATAGGCTGTATTTCGAG
GAGATCTCTTTTGAAGTGGTAATGGACATATATAATATTGAGCAACCTGATGGCGTCATA
TTATGTAACCCTATATTTTATTTTTGGAATTTGAGCAGGACTAATTGGAACTTCCTTAAG
ATTACTTATTCGAACTGAATTAGGAACCCCAGGATCTTTAATTGGAGATGATCAAATTTA
TAATACAATTGTTACAGCTCATGCATTTATTATAATTTTTTTTATAGTTATACCTATTAT
AATTGGAGGATTTGGAAATTGACTAGTTCCATTAATAATAGGTGCCCCAGACATAGCTTT
TCCCCGTATAAATAACATAAGATTTTGATTATTACCTCCATCTTTAACTTTATTAATTTC
AAGAAGAATTGTTGAAAATGGAGCTGGTACAGGATGAACAGTTTATCCCCCTCTTTCATC
AAATATTGCCCATCAAGGAGCATCTGTTGATTTAGCAATTTTTTCCCTTCATCTTGCTGG
TATTTCATCAATTCTTGGAGCTATTAATTTTATCACAACAATTATTAATATACGAATTAA
TAACTTATCTTTTGATCAAATACCATTATTTGTTTGAGCTGTGGGAATTACAGCATTATT
ATTATTACTTTCATTACCCGTTTTAGCAGGTGCTATTACTATATTATTAACAGATCGAAA
TTTAAATACTTCTTTTTTTGATCCTGCAGGAGGAGGAGATCCAATCTTATACCAACACTT
ATTTTGATTTTTTGG?????????????????????????????????????????????
????????????????????????????????????????????????????????????
????????????????ATTGGATTACTAGGATTTATTGTTTGAGCTCATCATATATTTAC
TGTAGGAATAGATATTGATACACGAGCTTACTTTACTTCAGCTACTATAATTATTGCTGT
CCCCACTGGAATTAAAATTTTTAGTTGATTAGCAACACTTCATGGTACTCAAATTAATTA
TAGACCATCTATATTATGAAGATTAGGATTTGTATTTCTATTTACCGTAGGAGGATTAAC
AGGAGTAATTTTAGCTAATTCATCAATTGATATTACTTTACATGATACTTATTATGTTGT
AGCACATTTTCATTATGTTCTCTCTATAGGAGCTGTATTTGCTATTTTTGGAGGATTCAT
TCATTGATATCCTTTATTTACTGGACTTACTCTTAATCCTTATTTATTAAAAATTCAATT
TATTTCTATATTTTTTGGTGTTAATTTAACCTTTTTCCCCCAACATTTTTTAGGCTTAGC
AGGAATACCTCGACGATATTCTGATTATCCTGATAGCTACATTTCATGAAATGTAATTTC
TTCTTTCGGATCATATATTTCATTACTATCAATAATAATAATAATAATTATTATCTGAGA
ATCAATAATTAATCAACGATTAATTTTATTTCCTTTAAATATATCATCTTCTATTGAATG
ACTCCAAAATTTACCTCCTGCTGAACATTCTTATAATGAAT???????????????????
???????????????????TGATCTACAAATGTGGTGGTATCGACAAACGTACCATCGAG
AAGTTCGAGAAGGAGGCCCAGGAAATGGGCAAAGGTTCCTTCAAATACGCCTGGGTGTTG
GACAAACTGAAGGCCGAGCGTGAACGTGGTATCACAATCGACATTGCTCTGTGGAAGTTC
GAGACCGCCAAATACTATGTCACCATCATYGACGCTCCTGGACACAGAGATTTCATCAAG
AACATGATCACAGGAACCTCGCAGGCCGACTGCGCCGTGCTGATCGTCGCCGCCGGTACC
GGTGAGTTCGAAGCCGGTATCTCCAAGAACGGCCAGACCCGTGAGCACGCCCTCCTTGCC
TTCACTCTCGGCGTCWAGCAGCTGATCGTGGGTGTCAACAAAATGGACTCCACTGAGCCC
CCATACNGTGAATCCCGTTTCGAGGAAATCAWNAAGGAAGTCTCTTCCTACATCAAGAAA
ATCGGATACAACCCAGCTGCCGTCGCTTTCGTACCCATTTCTGGCTGGCACGGAGACAAC
ATGTTGGAGCCATCCACCAAAATGCCCTGGTTCAAGGGATGGAACGTTGAGCGTAAAGAA
GGTAAGGCTGAAGGCAAGTGCCTCATTGAGGCTTTGGACGCCATCCTGCCTCCCGCTCGT
CCCACAGACAAGGCCCTGCGTCTTCCCCTGCAGGACGTCTACAAAATCGGTGGTATTGGT
ACAGTGCCAGTAGGCCGTGTTGAAACTGGTATCCTYAAGCCTGGTACCATTGTTGTATTT
GCCCCTGCTAACATCACCACTGAAGTYAAATCTGTGGAGATGCACCACGAGGCTCTCCAA
GAGGCTGTGCCTGGAGACAAWGTTGGTTTCAAYGTAAAGAACGTCTCTGTTAAGGAATTG
CGTCGTGGCTAYGTTGCCGGTGACTCCAAGAACAACCCACCCAAGGGTGCCGCYGACTTC
ACCGCACAGGTCATCGTGCTCAACCACCCTGGTCAAATTTCCAACGGTTACACACCTGTG
TTGGATTGCCACACTGCTCACATTGCCTGCAAATTCGCAGAAATCAAAGAGAAGGTTGAC
CGTCGTACTGGTAAATCTACTGAAGAGAACCCGAAATCAATCAAGTCTGGTGATGCTGCC
ATTGTTAACCTAGTGCCCTCCAAGCCTCTGTGTGTAGAGTCCTTCCAGGAGTTCCCACCC
CTTGGTCGTTTTCGC??????TGTARAATCTACCGGCGTTTTCMCCACCACTGACAAGGC
TTCTGCTCACTTGGAAGGTGGTGCCAAGAAAGTCATCATCTCTGCTCCCAGTGCTGAYGC
ACCCATGTTTGTTGTTGGTGTGAATCTTGAAGCCTACGAYCCATCCTTCAAGGTCATCTC
TAACGCCTCCTGCACCACTAACTGCCTCGCTCCTCTGGCCAAGGTCATCCATGACAACTT
TGAAATTATTGAAGGTCTCATGACCACCGTACACGCTACCACTGCCACCCAGAAGACCGT
AGATGGACCTTCGGGCAAGCTGTGGCGTGATGGTCGTGGTGCCCAACAGAATATCATTCC
AGCTTCGACTGGCGCAGCMAAGGCTGTCGGTAAAGTCATTCCAGCTCTTAATGGCAAGCT
TACTGGTATGGCCTTCCGTGTTCCCGTYGCTAACGTCTCCGTCGTCGAYCTTACAGTCCG
TCTTGGCAAACCTGCCAGCTATGACGCTATCAAGCAAAAGGTCAAGGAAGCCGCTCAAGG
CCCACTGAAAGGCGTTCTGGGATACACTGAGGACCAAGTTGTATCTTCTGACTTCATTGG
AGACTCWCACTCMTCCATCTTCGATGCTGCTGCGGGTATCTCTCTCAAYGACAACTTTGT
GAAGCTGATCAGCTGGTACGACAAYGAGTATG????????????????????????????
????????????????????????????????????????????????????????????
???????????????????????????????CTATTGACTGTGCTGTAGCTATTAAGAAG
TACAATGTTGGTATCAAGTGTGCCACCATCACACCTGATGAGAAAAGAGTAGAAGAATTC
AAACTGAAGAAGATGTGGAAGAGTCCTAATGGAACCATCCGTAWCATTTTAKGAGGAACT
GTCTTCAGGGAGGCCATTATTTGCAAGAATATCCCACGTCTYGTCACTGGTTGGGAGAAG
CCAATCATCATTGGCCGGCATGCTCATGCTGATCAGTACAAAGCCACTGACTTTGTTGTA
CCAGGAGAAGGGAAGCTGGAGCTTATTTTCACCCCTGCCTCTGGGGAACCTATCAGGCAT
GTGGTAAATGACTTCAAGGGTGCCGGTGTTGCTCTTGGTATGTACAATACTGATGCCTCA
ATTGTTGATTTTGCCCATTCATCTTTCAAGTATGCCTTAGATAGGAAGTATCCTCTSTAC
TTGAGTACTAAAAACACCATCCTGAAAAAGTATGATGGACGTTTCAAGGACATTTTCCAA
GAAATCTATGATAAGGAATACAAATCTCAATTTGATGCTGCAGGCATTTGGTATGAACAT
CGCTTGATTGATGATATGGTGGCCTTT?????????????????????????????????
????????????????????????????????????????????????????????????
?????????????????????TGCAGCCTTCCTAGTCGGCGCCATGCCCAGGAGRGAAGG
AATGGAAAGRAAAGACCTGCTTTCGGCCAATGTACGCATTTTTAAAGAACAGGGCCAGGC
CTTGGACAAAGTTGCCCGTAAAGATGTCAAGGTACTGGTAGTTGGCAACCCTGCAAACAC
CAATGCCCTWATCTGTTCTAAGTATGCTCCATCCATTCCAAAGGAAAATTTCACTGCCAT
GACACGTTTGGATCAAAAYCGGGCTCAGTCTCAATTGGCTGCTAAGCTTGGTATTCCAGT
TAAAGATGTTAGGAATGTAATTATTTGGGGCAACCACTCATCTACACAGTTCCCCGATGC
CTCCAATGCCATTGCCAAGATTGGAGGTGCTGACAAGCCCGTGCCGGCTGCAATCAACGA
TGACAACTTCCTGAAAACAACATTTGTCTCAACTGTTCAAAAGCGTGGAGCAGCAGTYAT
TGCTGCTAGGAAAATGTCCTCTGCTCTCTCAGCTGCAAAAGCAGCATCTGACCACATGCG
GGACTGGTTCTTGGGYACTGGT???GACCGCTGGGTGAGCATGGGTGTTGTATCTGATGG
ATCATATGGCACCCCACCTGATGTAGTTTTCTCATTCCCGGTCACTGTTACAAATGGG??
????????????????????????????????????????????????????????????
????????????????????????????????????????????????????????????
????????????????????????????????????????????????????????????
????????????????????????????????????????????????????????????
????????????????????????????????????????????????????????????
????????????????????????????????????????????????????????????
????????????????????????????????????????????????????????????
???CGGGCAGCATGGCTGTTGATAACATGCCACTGCCGCAACCAGCGGATATTCCCGAAA
TCAAACTCTTTGGAAGATGGAGCTGTTACGATGTCCAGGTGTCGGATATGTCACTCCAGG
ATTACATTTCCGTAAAGGAGAAGTACGCTAAATACTTGCCGCATTCCGCTGGTAGGTACG
CACACAAGCGATTCAGGAAAGCTCARTGCCCAATCGTAGAGCGTCTTACAAATTCGCTGA
TGATGCACGGACGTAACAACGGCAAGAAGCTGATGGCCGTTCGCATCGTGAAGCACGCAT
TCGAGATCATCCACCTCCTAACGGGAGAGAATCCTCTTCAAGTTTTAGTGACTGCTATCA
TTAACTCTGGTCCTCGTGAGGACTCCACTAGGATCGGTCGTGCCGGTACAGTCCGTCGTC
AGGCCGTAGACGTGTCTCCTCTGCGCCGAGTGAATCAGGCTATCTGGCTGCTCTGTACCG
GAGCGAGGGAAGCTGCCTTCAGAAATATCAAGACTATCGCTGAGTGTGTTGCTGATGAGC
TCATCAACGCGGCCAAGGGCTCATCAAACTCCTATGCTATTAAGAAGAAGGACGAGTTGG
AGCGTGGTGCACGGTGAAGACCTGCTGGATGAGGTTGCCGAGTTTCCGGTCCGTGGGTGA
CTCGTTGAAGGACCGCTTCGACGGGGCCTCACGGGTCATGATGCCCAACACGGACCTCGA
AGCRCCCGTGCAGCGAAACGACGCGGCGCCKCACCGGGTACCACGACGAGATCGGTATCG
ATTCCAACTTCGACCCCACAACCCGGATCACAAGTCCCCGGGGGCCAAGGATCTCGTGTA
CCTRGAATCGTCGCCAGGTTTCTGCGAAAAGAACCCGAGGCTCGGCATTCCTGGCACACA
CGGGCGCGCCTGCAACGACACGAGCATCGGTGTCGACGGCTGCGACCTGATGTGCTGCGG
CCGCGGCTACAGGACCGAGACTATGTTTGTGGTGGAACGCTGCAAC
>Atalopedes_campestris_220ADW
????????????????????????????????????????????????????????????
????????????????????????????????????????????????????????????
????????????????????????????????????????????????????????????
????????????????????????????????????????????????????????????
????????????????????????????????????????????????????????????
????????????????????????????????????????????????????????????
????????????????????????????????????????????????????????????
????????????????????????????????????????????????????????????
????????????????????????????????????????????????????????????
????????????????????????????????????????????????????????NAGC
TTANATTATTGTGTCGTTAAAATCCCACGATGGGATCTGNCAAAATTTAACAGAGTCAGC
ACTAAAATTGGTAGTTCGATGAAAAGCGTCGGTGAAGTAATGGCTATYGGCAGAAGTTTT
GAAGAAGCTTTTCAAAAGGCCTTAAGAATGGTAGATGAAAATGTAAATGGATTCGATCCT
TACATTAAAAAAGTCAATGAAGATGAATTACGAGAACCAACAGACAAACGAATGTTTGTT
TTGGCGGCTGCATTAAAAATGGGTTACAGTGTAGATAAATTATACGATCTCACTAAAATA
GATCGCTGGTTTTTACATAAATTTAAAAATATARTTGATTACTATTCTAACCTTGAAGCA
GTCAGTTCTGGCTCTATCACATGCRATATTCTAAAACATGCTAAGCGGATAGGTTTTTCA
GATAAACAAATTGCCGCTGCAATCAAGAGCACCGAACTAGGTGTAAGGAAACTCAGAGAG
GAGCACAACATAACTCCTTTTGTTAAACAGATTGATACAGTWGCCGCGGAATGGCCTGCG
TCTACAAATTATTTATACCTTACCTATAATGGTAGTTCACATGACTTAGAATTTCCAGGT
GAATTAGTGATGGTATTAGGTTCTGGTGTGTATAGAATCGGGAGTTCTGTGGAATTTGAT
TGGTGTGCAGTTGGGTGCTTAAGAGAACTAAAGAATCAAGGCAAAAAAACAATCATGATA
AATTATAATCCCGAAACAGTTAGTACTGATTATGACATGAGCGATAGATTGTATTTTGAA
GAAATATCTTTTGAGGTCGTGATGGATATATATAATATCGAACATCCTAACGGCATAATA
TTATGTTACTTTATACTTTATTTTTGGTATTTGAGCCGGAATATTAGGAACTTCTTTAAG
ATTATTAATTCGAACAGAACTAGGTAATCCTGGATCTTTAATTGGAGATGATCAAATTTA
TAATACTATCGTTACAGCTCATGCTTTTATTATAATTTTTTTTATAGTAATACCAATTAT
AATTGGAGGATTTGGAAATTGATTAGTACCATTAATATTAGGAGCCCCTGATATAGCTTT
TCCACGAATAAATAATATAAGATTTTGAATATTACCTCCTTCATTAACATTATTAATTTC
AAGAAGAATTGTAGAAAATGGAGCAGGAACAGGATGAACTGTTTATCCTCCTTTATCTTC
AAACATTGCTCATCAAGGATCCTCTGTTGATTTAGCTATTTTTTCTCTTCATTTAGCTGG
AATTTCATCTATTTTAGGAGCTATTAATTTTATTACAACAATCATTAATATACGAATTAA
AAATTTATCATTTGATCAAATACCTTTATTTGTATGATCTGTAGGAATTACAGCCTTATT
ATTATTGTTATCTTTACCTGTATTAGCAGGGGCTATTACTATATTACTTACAGATCGAAA
TTTAAATACTTCATTTTTTGATCCTGCAGGAGGAGGAGATCCAATTTTATATCAACATTT
ATTTTGATTTTTTGG?????????????????????????????????????????????
????????????????????????????????????????????????????????????
????????????????ATTGGATTATTAGGTTTTATTGTTTGAGCTCATCATATATTTAC
TGTAGGAATAGATATTGATACTCGAGCTTATTTTACTTCAGCTACTATAATTATTGCAGT
TCCTACAGGAATTAAAATTTTTAGTTGATTAGCAACATTACACGGTACTCAAATTAACTA
TAGCCCTTCCATATTATGAAGATTAGGATTTGTATTTTTATTTACAGTAGGAGGATTAAC
TGGAGTAATTTTAGCTAATTCATCTATTGATATTACTCTTCATGATTCATATTATGTAGT
AGCTCATTTCCATTACGTTTTATCAATAGGAGCTGTATTTGCTATTTTTGCAGGATTTAT
TCATTGATATCCTTTATTTACAGGATTAACAATAAATAATTATATATTAAAAATTCAATT
TATTTCAATATTTATTGGAGTAAATTTAACTTTTTTTCCCCAACATTTTTTAGGTTTAGC
TGGAATACCTCGACGTTATTCAGATTATCCTGATAGTTATCTCTCATGAAATGTAATTTC
ATCATTTGGATCTTATATTTCTTTATTATCAATAATAATAATAATAATAATTATTTGAGA
ATCAATAATTTATCAAAATATTATTTTATTTTCTCTTAATATAACATCTTCTATTGAATG
ACTTCAAAACTTACCCCCAGCTGACCATTCATATAATGAAT????GTCGACNCCGGCAAG
TCCACCACCACCGGCCAMTTGATCTACAWATGCGGTGGTATCGACAAACGTACCATTGAG
AAGTTCGAGAAGGAGGCCCAGGAAATGGGCAAGGGTTCCTTYAAATACGCCTGGGTGTTG
GACAAACTGAAGGCTGAGCGCGAGCGTGGTATCACCATYGATATCGCGCTGTGGAAGTTC
GAGACGAGCAAGTACTACGTCACCATCATCGACGCTCCCGGACACAGAGATTTCATCAAG
AACATGATCACGGGAACCTCGCAGGCCGACTGCGCCGTGCTGATCGTGGCGGCCGGTACC
GGTGAGTTCGAAGCCGGTATTTCCAAGAACGGCCAGACCCGTGAGCACGCCCTGCTCGCC
TTCACCCTCGGTGTCAAGCAGCTGATCGTAGGTGTCAACAAAATGGACTCCACTGAGCCC
CCATACAGTGAGTCCCGTTTCGAGGAAATCAAGAAGGAAGTGTCTTCTTACATCAAGAAG
ATCGGTTACAACCCAGCTGCCGTCGCTTTCGTACCCATTTCTGGCTGGCACGGAGATAAC
ATGTTGGAGCCATCTACCAAGATGCCTTGGTTCAAGGGATGGAATGTCGAGCGTAAGGAA
GGTAAGGCTGAAGGCAAATGCCTCATTGAGGCCCTGGACGCCATCCTGCCCCCGGCTCGT
CCCACAGACAAAGCCCTCCGTCTTCCCCTGCAGGACGTCTACAAAATCGGTGGTATTGGT
ACAGTGCCCGTAGGCAGAGTGGAAACTGGAATCCTGAAGCCTGGTACCATTGTTGTATTT
GCTCCCGCCAACATCACCACTGAAGTAAAATCTGTGGAGATGCACCACGAGGCTCTCCAA
GAGGCTGTGCCTGGAGACAATGTAGGTTTCAACGTAAAGAACGTTTCTGTCAAGGAATTG
CGTCGTGGCTACGTCGCTGGTGACTCCAAGAACAACCCACCCAAGGGTGCCGCTGACTTC
ACCGCACAAGTCATCGTGCTCAACCACCCTGGTCAAATTTCCAACGGTTACACGCCTGTG
TTGGATTGCCACACAGCCCACATTGCCTGCAAATTCGCAGAAATCAAAGAGAAGGTTGAC
CGTCGTACTGGTAAATCGACTGAGGAAAATCCCAAGTCTATCAAATCTGGTGATGCCGCT
ATTGTAAACCTAGTACCTTCCAAGCCTCTGTGTGTAGAATCCTTCCAGGAGTTCCCAC??
??????????????????????????A???ACC?GGKGKCTTCMCTACCACTGATAAGGC
TTCAGCTCACTTGGAAGGTGGTGCCAAGAAAGTTATCATCTCTGCCCCCAGTGCGGACGC
TCCCATGTTTGTCGTTGGCGTAAATCTTGAGGCTTACGATCCATCTTTCAAGGTCATTTC
CAACGCTTCCTGCACCACAAACTGCCTCGCGCCCTTGGCCAAGGTCATCCATGATAACTT
CGAGATTATTGAGGGTCTGATGACCACCGTACACGCTACTACCGCTACCCAGAAGACCGT
TGACGGACCATCTGGTAAGCTCTGGCGTGATGGCCGTGGTGCCCAACAGAATATCATTCC
AGCCTCAACTGGTGCAGCCAAGGCCGTAGGAAAAGTCATTCCAGCTCTAAATGGCAAGCT
GACCGGTATGGCATTCCGTGTCCCCGTTGCGAACGTCTCCGTTGTTGACCTTACTGTTCG
CCTTGGCAAGCCCGCAAGCTACGATGCTATTAAGCAAAAGGTCAAGGAAGCCGCCCAGGG
CCCACTGAAAGGAGTTCTTGGATATACCGAGGACCAGGTTGTCTCCTCCGACTTCATCGG
TGACTCGCACTCCTCCATCTTTGATGCTGCGGCTGGTATCTCTCTGAATGACAACTTTGT
CAAGCTCATCAGCTGGTACGACAACGAGTATGGTTACTCCAGCCGTGTCATT????????
????????????????????????????????????????????????????????????
????????????????????????CAAGTAACTATTGACTGCGCCGAAGCTATTAAGAAG
TACAATGTTGGTATTAAGTGTGCCACCATAACTCCTGATGAGAAGAGAGTAGAGGAGTTC
AAGCTGAAAAAGATGTGGAAAAGTCCCAATGGGACAATTCGTAACATTTTGGGAGGAACT
GTCTTCAGGGAGGCTATTATTTGCAAGAATATCCCTCGTCTTGTCACTGGTTGGGAAAAG
CCAATCATTATCGGCCGTCATGCTCATGCTGACCAATATAAGGCAACTGACTTTGTTGTG
CCTGGTGAAGGAAAACTTGAGCTGGTATTCACCCCTGCCTCTGGGGAACCTATCAGGCAT
GTGGTAAATGACTTCAAGGGTGCTGGAGTTGCTCTTGGCATGTATAATACTGATGCCTCG
ATTATCGATTTCGCTCACTCGTCATTCAAGTATGCTTTGGATCGGAAATATCCTCTATAC
TTGAGTACCAAGAATACAATTTTGAAGAAGTATGACGGTCGCTTCAAGGACATTTTCCAA
GAAATTTATGACGCCCAATACAAGACTCAATTTGATGCAGCTGGTATCTGGTATGAACAT
CGCTTGATTGATGATATGGTGGCCTTT???????????????????????GNGTTGTCAT
GGAGCTGGCCGACTGTGCACTTCCATTATTAGCTGGTGTCCTTCCTACTGCTAACCCAGA
AGAAGCATTCAAAGATGTAGCTGCAGCGTTCCTTGTCGGTGCTATGCCTAGGAGAGAAGG
AATGGAGAGGAAAGATTTACTCTCAGCAAATGTACGCATTTTCAAGGAACAGGGACAGGC
CCTTGACAAAGTTGCACGTAAAGATGTTAAAGTACTYGTTGTTGGCAACCCTGCTAATAC
TAACGCTTTGATCTGCTCGAAATATGCTCCATCTATTCCTAAGGAAAACTTCACTGCCAT
GACTCGTTTGGACCAAAACCGTGCTCAGTCTCAGTTGGCTGCTAAATTGGGCATCCCAGT
TGCGAATGTTAAAAATGTTATCATTTGGGGAAA???????????????????????????
????????????????????????????????????????????????????????????
????????????????????????????????????????????????????????????
????????????????????????????????????????????????????????????
????????????????????????????????????????????????????????????
??????????????????????????????????????????????????????????GT
CGCGGGGGTCCACGTGGCCGCGGKCGTGGCCGCGGGCGKGGCAGGGGACGCGGCAAGGAA
GACCAGAAAGAGTGGGTGCCCGTCACCAAGCTCGGTCGCTTAGTTCGCGAGGGAAAGATC
GAYAAACTCGAGAGCATTTACCTGTTCTCCCTTCCCATCAAAGAGTTCGAAATCATCGAT
TTCTTCCTGGGCGCTTCCCTCAACGATGAGGTGCTCAAAATCATGCCCGTCCAGAAACAA
ACGCGTGCCGGTCAGCGTACGCGCTTCAAGGCGTTTGTGGCCATCGGAGACAACAATGGA
CACATCGGTCTCGGAGTCAAGTGCAGCAAGGAAGTCGCTACTGCGATCAGGGGAGCTATA
ATYCTCGCCAAGCTSTCAGTACTYCCCGTTCGTAGRGGCTACTGGGGTA??ATGGA?CGG
A?GCAGGCAGCATGGTTGTTGAAGCA??????TTGCCGCTACCAACAGATATTCCCGAAA
TCAAACTTTTCGGAAGATGGAGTTGYTATGATGTCCAGGTCTCGGATATGTCTCTGCAGG
ATTATATCTCCGTGAAGGAGAAGTACGCYAAATACTTGCCCCACTCGGCAGGTAGGTACG
CACACAAGCGTTTCCGCAAAGCGCAATGCCCTATCGTGGAGCGCCTTACAAACTCGCTGA
TGATGCACGGACGCAACAACGGCAAGAAGTTGATGGCCGTTCGCATTGTTAAGCACGCRT
TTGAGATCATCCATCTTCTGACCGGCGAGAACCCACTCCAAGTTCTCGTGACTGCYATTA
TCAACTCTGGRCCCCGCGAGGACTCCACCAGAATCGGTCGCGCTGGTACCGTTCGTCGTC
AGGCCGTGGACGTGTCTCCGCTCCGTCGTGTGAAYCAGGCTATCTGGTTGTTGTGTACTG
GCGCTAGGGAGGCAGCCTTCAGAAACATTAAGACTATCGCRGAGTGCGTAGCTGACGAGC
TCATTAACGCTGCCAAGGGTTCATCAAACTCTTACGCTATCAAGAAGAAGGATGAGTTGG
AGCGTGGTGCACGGTGAAAACCTGCTGGATGAGACTGCCTAGCTTCCGTTCCGTGGGCGA
CGCGTTGAAGGATCGCTTCGACGGGGCCTCTCGAGTCATGATGCCTAACACAGACCTGGA
AGCGCCCGTACAACGGAACGATGCTGCTCCGCACCGGGTGCCCCGGAGAGACCGGTATCG
TTTCCAGCTTCGACCTCATAACCCGGACCACAAATCTCCGGGAGCCAAGGACCTCGTCTA
TCTAGAACCGTCGCCGGGTTTCTGCGAAAAGAACCCTCGGCTAGGCATCCCCGGCACACA
CGGGCGGGCCTGCAACGACACGAGCATCGGTGTCGACGGCTGCGACCTCATGTGTTGCGG
CCGCGGCTACAGAACCGAGACTATGTTCGTTGTAGAACGGTGTAAC
>Atarnes_sallei_188ADW
????????????????????????????????????????????????????????????
????????????????????????????????????????????????????????????
????????????????????????????????????????????????????????????
????????????????????????????????????????????????????????????
????????????????????????????????????????????????????????????
????????????????????????????????????????????????????????????
????????????????????????????????????????????????????????????
????????????????????????????????????????????????????????????
????????????????????????????????????????????????????????????
????????????????????????????????????????????????????????CAGT
TTANATTACTGTGTTGTAAAAATACCACGGTGGGACTTGGCTAAATTTAATAGAGTGAGC
ACTAAAATCGGAAGTTCGATGAAAAGCGTTGGAGAAGTAATGGCTATCGGTAGAAATTTT
GAAGAAGCTTTTCAAAAGGCCTTGAGGATGGTAGATGAAAATGTTAATGGTTTCGATCCT
AACGTTAAAAAGGTAAATGAAGATGAATTAAGAGAGCCGACTGATAAAAGAATGTTYGTC
CTCGCAGCTGCACTTAAAAATGGATACAGTGTCAATAAAATATATGAACTGACTAAAATC
GATCGTTGGTTTCTCCATAAGTTTAAGAAYATCATCGATTATTACAACARTCTCGAGGCA
GTCAGCTGTGGTTCCATTACATACGATATATTAAATAAAGCTAAGCAAATTGGTTTCTCG
GACAAGCAAATTGCTGTAGCAATCAAAAGTACTGAATTAGCAGTAAGAAAGCTTCGAGAA
GAGCACAAAATAACACCTTTTGTTAAAAAAATTGATACAGTWGCCGC?????????????
????????????????????????????????????????????????????????????
????????????????????????????????????????????????????????????
????????????????????????????????????????????????????????????
????????????????????????????????????????????????????????????
????????????????????????????????????????????????????????????
??????AACTTTATATTTCATTTTTGGAATTTGAGCGGGAATAGTGGGAACATCTTTAAG
TTTATTAATTCGAACTGAATTAGGAAATCCAGGATCCTTAATCGGAGATGATCAAATCTA
CAATACTATTGTAACTGCTCATGCATTTATTATAATTTTTTTCATAGTAATACCAATTAT
AATTGGTGGATTTGGAAATTGATTAGTTCCTCTCATATTAGGAGCCCCAGACATAGCTTT
CCCACGAATAAATAATATAAGATTTTGACTATTACCTCCTTCCCTTATATTGTTAATTTC
AAGAAGTATTGTAGAAAATGGAGCAGGAACTGGATGAACAGTTTACCCCCCCCTCTCCGC
TAATATTGCTCATCAAGGATCATCAGTAGATTTAGCAATTTTTTCACTTCACTTAGCTGG
AATTTCCTCAATCTTAGGAGCTATTAACTTTATTACCACTATTATCAACATACGAATTAA
TAATTTATCATTTGATCAAATACCCCTATTCGTATGAGCTGTAGGAATTACAGCTCTTCT
CCTTTTATTATCTTTACCTGTATTAGCAGGAGCAATTACTATATTATTAACTGATCGAAA
TTTAAATACATCATTTTTTGATCCAGCAGGAGGAGGAGACCCAATCTTATATCAACATTT
ATTTTGATTTTTTGG?????????????????????????????????????????????
????????????????????????????????????????????????????????????
????????????????ATTGGATTATTAGGATTTATTGTATGAGCTCATCACATATTCAC
TGTAGGAATAGATATTGATACTCGAGCTTATTTTACATCAGCTACTATAATTATTGCAAT
TCCTACAGGAATTAAAATTTTTAGTTGATTAGCAACACTACATGGTACTCAAATTAACTA
TAGACCTTCTATGTTGTGAAGCCTAGGGTTTGTGTTTTTATTTACTGTAGGTGGTCTTAC
AGGAGTTATTTTAGCTAATTCCTCTATTGATATTACACTTCATGATACATATTATGTAGT
AGCACACTTCCATTACGTTCTATCCATAGGAGCTGTATTTGCTATTTTTGGAGGATTTAT
TCATTGATATCCACTTTTTACAGGTCTTAGATTAAACCCATTCTTACTAAAAATCCAATT
TATTTCAATATTTATTGGAGTAAATCTAACTTTTTTCCCACAACATTTTTTAGGATTAGC
TGGTATGCCTCGTCGCTATTCAGATTACCCAGATAGTTATATTTCTTGAAATATTATCTC
ATCATTTGGATCTTATATCTCATTATTTTCAATAATAATAATAATAATAATTATTTGAGA
ATCAATGATTAATCAACGAATTATTTTATTCTCAATAAATATATCATCTTCCATTGAATG
ATTTCAAGCTTTACCCCCAGCTGAACACTCATATAATGAAT???CGTCGACTCCGGCAAG
TCCACCACCACCGGTCATTTGATCTACAAATGTGGCGGTATTGATAAGCGTACCATTGAG
AAGTTCGAAAAGGAGGCCCAGGAAATGGGTAAAGGTTCTTTCAAATACGCCTGGGTATTG
GACAAACTGAAGGCTGAGCGTGAACGTGGTATTACAATTGATATTGCCCTGTGGAAGTTC
GAAACCGCCAAATACTATGTCACCATCATCGACGCTCCCGGACACAGAGATTTCATTAAG
AACATGATTACTGGAACCTCTCAGGCCGATTGTGCCGTGCTGATCGTTGCYGCCGGTACC
GGTGAGTTTGAAGCCGGTATCTCAAAGAACGGACAGACTCGTGAGCACGCCCTCCTTGCC
TTCACCCTCGGAGTCAAGCAGCTGATCGTTGGTGTTAACAAAATGGATTCCACTGAGCCA
CCTTACAGTGAACCTCGTTTCGAGGAAATCAAGAAAGAAGTGTCTTCTTACATCAAGAAA
ATCGGTTACAACCCAGCTGCAGTCGCTTTCGTACCCATTTCTGGCTGGCACGGAGACAAC
ATGTTGGAGCCATCCACCAAAATGCCATGGTTCAAGGGATGGAATGTTGAGCGCAAGGAA
GGCAAGGCTGAAGGAAAATGCCTCATTGAGGCTTTGGACGCCATCCTGCCCCCAGCTCGT
CCTACAGACAAGGCCCTCCGTCTTCCCCTGCAGGATGTCTACAAAATTGGCGGTATAGGC
ACTGTGCCCGTGGGCAGAGTGGAAACTGGTGTCCTCAAACCTGGTACCATAGTTGTATTT
GCCCCTGCTAACATCACTACTGAAGTAAAATCTGTAGAAATGCACCACGAAGCTCTCCAA
GAGGCTGTGCCTGGAGACAATGTTGGTTTCAACGTAAAGAACGTTTCGGTCAAGGAATTG
CGTCGTGGGTATGTTGCTGGTGACTCCAAAAACAACCCACCCAAAGGTGCAGCTGACTTC
ACTGCACAGGTCATTGTGCTTAACCACCCTGGTCAAATTTCTAACGGTTACACACCCGTC
TTGGATTGCCACACAGCTCACATTGCTTGCAAATTTGCAGAAATCAAAGAGAAGGTAGAC
CGTCGTACTGGTAAATCAACTGAAGAAAATCCCAAATCCATCAAATCTGGTGATGCTGCC
ATTGTTAACCTAGTACCTTCCAAGCCTCTGTGTGTGGAATCCTTCCAGGAATTCCCACCT
CTTGGGCGTTTTGCT??????????????CCMCTGGTGTTTTCMCCACTACTGAAAAGGC
TTCTGCTCACTTGGAAGGCGGTGCCAAGAAGGTCATCATCTCTGCTCCCAGTGCTGATGC
CCCAATGTTTGTTGTTGGTGTGAATCTTGAAGCCTATGATCCATCATACAAGGTCATTTC
TAATGCTTCTTGCACAACTAACTGCCTTGCTCCCTTGGCCAAGGTCATCCATGACAACTT
TGAGATTATTGAAGGACTCATGACTACTGTACATGCTACTACTGCTACCCAGAAGACAGT
TGATGGACCCTCTGGCAAGCTGTGGCGTGATGGACGTGGTGCTCAGCAAAACATCATTCC
GGCTTCAACTGGTGCAGCTAAGGCTGTTGGCAAAGTCATTCCAGCACTTAATGGTAAATT
GACTGGTATGGCTTTCCGTGTTCCTGTTGCCAATGTCTCAGTTGTTGATCTGACTGTTCG
TCTTGGCAAGCCTGCTAACTATGAAGCTATTAAACAGAAGGTCAAGGAAGCAGCCCAAGG
CCCCTTGAAAGGTGTTTTGGGATACACTGAAGACCAAGTTGTATCTTCTGACTTTATTGG
AGACTCTCACTCATCCATCTTTGATGCTGCAGCGGGTATCTCTCTAAATGATAACTTTGT
CAAGTTGATCAGCTGGTATGACAATGAATATGGTTACTCTAGCAGAGTCATT????????
????????????????????????????????????????????????????????????
????????????????????????CAAGTCMCTATTGATTGTGCTGAAGCTATAAAAAAA
TATAATGTTGGTATTAAGTGTGCTACCATTACCCCAGATGAGAACAGAGTTGAAGAATTT
AAACTTAAGAAAATGTGGAAGAGCCCAAATGGTACCATTCGTAACATTCTAGGAGGAACA
GTCTTTAGGGAGGCTATTATTTGCAAGAATATTCCACGTCTTGTCACTGGTTGGGATAAA
CCAATTATWATCGGACGTCACGCCCATGCCGACCAATATAAAGCAACAGATTTTGTTGTG
CCGGGAGAAGGAAAACTGGAGTTAATWTTTACTCCTCCCTCTGGTGAACCCATCAGGCAT
GTGGTAAATGAATACAAGGGAGCTGGAGTTGCACTGGCCATGTACAACACTGATGCATCA
ATTATTGATTTTGCTCATTCATCATTCAAATATGCCTTGGAAAGAAAGTATCCTCTGTAC
TTGAGTACTAAGAACACCATATTGAAGAAATATGATGGACGTTTCAAGGATATATTCCAA
GATATTTATGATAAACAATACAAATCTCAATTTGATGCTGCAGGCATTTGGTATGAGCAT
CGCTTGATTGATGATATGGTGGCCTTT?????????????????????????????????
???????????????????????????GCTTGCTGGAGTTCTTCCCACTGCTAACCCTGA
AGAGGCTTTCAAGGATGTYGCTGCTGCATTCTTAGTAGGAGCTATGCCACGAAGAGAAGG
AATGGAAAGGAAAGATCTCCTTTCTGCCAATGTTCGCATTTTCAAGGAACAGGGTCAGGC
ACTAGACAAGGTTGCTCGTAAGGATGTCAAGGTGCTGGTTGTTGGTAACCCAGCAAACAC
CAACGCACTTATCTGTTCTAAATATGCTCCATCCATTCCTAAGGAAAACTTCACTGCCAT
GACACGTTTGGACCAAAATCGTGCCCAGTCTCAGCTGGCTGCTAAGCTTGGAATTCCAGT
TAAGGATGTTAAGAATGTCATAATTTGGGGAAATCACTCATCGACACAGTTCCCTGATGC
ATCCAATGCTATTGCCAAAATTGGTGGTGTAGATAAATCAGTGCCTGCTGCTGTGAATGA
TGACAACTTCTTAAAGACCACATTTGTTTCAACAGTTCAGAAGCGTGGAGCAGCTGTTAT
TGCTGCCAGAAAAATGTCCTCTGCCTTGTCTGCAGCAAAGGCAGCTTCAGATCATATGAG
GGATTGGTTCCTGGGTACTGGT???GATCGCTGGGTGAGCATGGGGGTTGTCTCTGATGG
ATCATATGGCGCACCCCCTGATGTTGTTTTCTCRTTCCCAGTAACAGTTACAAATGGAGT
CGCGGTGGCCCACGTGGCCGCGGCCGTGGTCGCGGTCGTGGCAGAGGACGCGGCAAAGAA
GACCAGAAGGAATGGGTGCCCGTCACCAAGCTTGGCCGTTTAGTTCGCGAGGGAAAAATA
GACAAGCTAGAGAGCATCTACTTATTTTCTCTGCCCATTAAAGAGTTYGAAATTATCGAC
TTTTTCCTAGGGGCTTCCCTMAACGATGAAGTCCTCAAGATCATGCCTGTGCAGAAACAA
ACGCGTGCCGGTCAGCGTACGCGTTTCAAGGCCTTTGTAGCAATCGGAGACAACAATGGA
CATATTGGTCTTGGAGTCAAGTGCAGCAAGGAAGTCGCAACTGCAATTCGWGGCGCTATC
ATTCTTGCTAAATTATCAGTACTCCCTGTCCGAAGAGGATACTGGGGTA???????????
????????????????????????????????????????????????????????????
????????????????????????????????????????????????????????????
?????????????GAAAGWAAAGTATGCTAAATACTTGCCTCATTCGGCTGGTAGGTACG
CGCACAAGCGGTTCCGTAAGGCGCAGTGCCCTATTGTGGAGCGTCTTACCAACTCACTTA
TGATGCACGGACGTAACAACGGCAAAAAATTAATGGCCGTTCGTATTGTAAAGCACGCAT
TTGAAATCATCCATCTTCTAACTGGAGAGAACCCTCTCCAGGTGTTGGTAACTGCTATTA
TTAACTCTGGGCCCCGCGAAGACTCCACCAGAATCGGTCGCGCTGGTACCGTTCGTCGTC
AAGCCGTAGACGTGTCTCCCCTTCGCAGAGTGAACCAGGCTATCTGGCTTTTGTGCACAG
GAGCTAGGGAAGCAGCCTTCAGAAACATCAAGACTATTGCCGAATGTGTAGCTGATGAAC
TTATTAACGCTGCTAAGGGCTCATCTAACTCTTATGCTATTAAGAAGAAGGATGAATTGG
AACGTGGTGTACGGTGAAGACTTGCTGGATGAGGCTACCGAGCTTCCGCTCCGTGGGCGA
CGCGTTGAAGGATCGCTTCGACGGAGCCTCCAGGGTGATGATGCCCAACACGGACCTCGA
GGCGCCTGTGCAGCGTAACGACGCGGCGTCGCACCGGGTGCCGCGACGAGACCGATATCG
GTTCCAGCTCCGGCCGCACAATCCGCAACACAAATCCCCGGGGTCCAAGGACCTCGTATA
CCTGGAATCGTCGCCGGGTTTCTGCGAAAAGAACCCGAGACTCGGCATTGCCGGTACGCA
CGGGCGCGCGTGCAACGACACGAGTCTCAACGTCGACGGGTGCGACCTGATGTGCTGCGG
CCGAGGGTACAGGACGGAGACCATGTTCGTGGTGGAGCGGTGCAAC
>Autochton_cellus_ADW292
???????????????GTCTCCTCCMCCCTCTCAGGCCTTGAAGGCGAGCTCAAGGGCACC
TTCTACCCCYTGACCGGCATGTCCAAGCAGACCCAGCAACAGCTCATCGACGATCATTTC
CTCTTCAARGAGGGTGACCGCTTCCTCCAGGCYGCCAACGCTTGCCGCTTCTGGCCCACC
GGCCGTGGCATCTACCACAACGAGAACAAGACCTTCCTCGTGTGGTGCAACGAGGAGGAC
CACCTCCGCATCATCTCTATGCAGATGGGTGGCGACCTTAAGGCCGTGTACAAGAGGCTC
GTGACCGGCGTCAACGACGTCGAGAAGAGGATCCCATTCTCGCACAATGACCGTCTCGGK
TTCTTGACATTCTGCCCCACCAACCTGGGAACCACAGTGCGTGCCTCCGTGCACATTAAG
CTGCCCAAGCTGGCTGCGGACAAGGCGAAGCTGGAGGAAGTAGCGTCCAAGTACCACTTG
CAGGTGCGCGGAACACGCGGCGAACACACCGAAGCCGAGGGAGGCGTGTACGACGTTTCC
AACAAGAGACGCATGGGCCTCACTGAGTACGACGCTTTCAAGGAAATGTACGACGG????
????????????????????????????????????????????????????????????
????????????????????????????????????????????????????????????
????????????????????????????????????????????????????????????
????????????????????????????????????????????????????????????
????????????????????????????????????????????????????????????
????????????????????????????????????????????????????????????
????????????????????????????????????????????????????????????
????????????????????????????????????????????????????????????
???????????TACTCCTTTTGTTAAGAAAATTGATACAGTTTCTGCTGAATGGCCAGCT
TCAACAAACTATCTTTATCTTACGTACAATGGAAGCACACATGATTTAGATTTTCCTGGA
GAATTCGTAATGGTATTGGGATCTGGTGTATATAGAATTGGAAGTTCCGTTGAATTTGAT
TGGTGTGCTGTTGGATGCTTACGAGAATTGAAAAATCAAGGAAAAAAGACAATAATGGTC
AACTACAATCCCGAGACTGTCAGTACTGATTACGACATGAGTGATAGGCTGTATTTTGAA
GAAATCTCTTTTGAAGTAGTAATGGACATATATAAAATTGAGCAACCTGATGGTGTCATA
TTATGTAACTTTATATTTTATTTTTGGAATTTGAGCAGGATTAATCGGAACCTCTTTAAG
ATTACTTATTCGAACAGAATTAGGAACCCCAGGATCTTTAATTGGTGATGATCAAATCTA
TAATACTATCGTAACAGCTCATGCATTTATTATAATTTTCTTTATAGTTATACCTATTAT
AATTGGAGGATTTGGAAATTGATTAGTACCACTAATAATAGGAGCCCCTGATATAGCTTT
CCCCCGTATAAATAACATAAGATTTTGATTATTACCTCCATCTTTAACTTTATTAATTTC
TAGAAGAATTGTTGAAAATGGTGCTGGTACAGGATGAACAGTTTATCCCCCTCTTTCATC
TAATATTGCACATCAAGGAGCTTCTGTTGATTTAGCAATCTTTTCTCTTCATCTTGCTGG
TATTTCTTCAATTCTTGGAGCTATTAATTTTATTACAACAATTATTAATATACGAATTAA
TAATTTATCCTTCGATCAAATACCATTATTCATTTGAGCTGTAGGAATTACAGCTTTATT
ATTATTATTATCATTACCTGTTTTAGCTGGAGCTATTACTATGCTATTAACAGATCGAAA
TTTAAATACTTCATTTTTTGATCCTGCAGGAGGAGGAGATCCAATTTTATACCAACACTT
ATTTTGATTTTTTGG???TCCNGAAGTTTATATTCTTATTTTACCAGGATTTGGTATAAT
CTCCCATATTATTAGTCAAGAAAGAGGAAAAAAAGAAACTTTTGGATGTTTAGGTATAAT
TTATGCTATATTAGCTATTGGTTTATTAGGATTCATCGTTTGAGCTCATCATATATTTAC
AGTAGGAATAGATATTGATACTCGTGCTTATTTTACTTCAGCTACTATAATTATTGCAGT
TCCTACTGGAATTAAAATTTTTAGTTGATTAGCAACTCTTCATGGTACTCAAATTAATTA
CAGTCCTTCTATATTATGAAGTTTAGGATTTGTATTTTTATTTACTGTAGGAGGATTAAC
AGGTGTAATTTTAGCAAATTCATCTATTGATATTACTTTACATGATACTTATTATGTTGT
AGCCCATTTTCATTATGTTCTCTCTATAGGAGCTGTATTTGCTATTTTTGGAGGATTTAT
TCATTGATATCCTTTATTTACTGGACTTACTCTTAATAACTATATATTAAAAATTCAATT
TATTTCCATATTTTTAGGAGTTAATTTAACTTTCTTTCCTCAACACTTTTTAGGTCTAGC
AGGAATACCTCGACGTTATTCTGATTATCCTGATAGTTATATTTCATGAAATGTAATTTC
TTCCTTCGGATCTTATATTTCTTTATTATCCATAATAATAATGATATTTATTATTTGAGA
ATCAATAATTAATCAACGTTTAATTTTATTCCCATTAAATATACCTTCCTCTATTGAATG
ATTACAAAATCTACCTCCTGCTGAACATTCCTATAATGAAT??ACGTCGACTCCGGCMAG
TCCACCACCACCGGTCAMTTGATCTACAAATGTGGTGGTATCGACAAACGTACCATCGAG
AAGTTCGAGAAGGAGGCCCAGGAAATGGGCAAAGGTTCCTTCAAATATGCCTGGGTGTTG
GACAAACTGAAGGCTGAGCGTGAACGTGGTATCACAATCGACATTGCTCTGTGGAAGTTC
GAGACCGCCAAATACTATGTCACCATCATCGACGCTCCCGGACACAGAGATTTCATCAAG
AACATGATCACAGGAACCTCGCAAGCCGACTGCGCCGTGCTGATCGTCGCCGCCGGTACC
GGTGAGTTTGAAGCCGGTATCTCTAAGAACGGCCAGACCCGTGAACACGCCCTCCTTGCC
TTCACTCTCGGCGTCAAGCAGCTGATCGTGGGTGTCAACAAAATGGATTCCACTGAGCCC
CCATACAGTGAATCCCGTTTCGAGGAAATCAAGAAGGAAGTCTCTTCCTACATCAAGAAA
ATCGGTTATAACCCAGCTGCCGTCGCTTTCGTACCCATTT????????????????????
????????????????????????????????????????????????????????????
????????????????????????????????????????????????????????????
????????????????????????????????????????????????????????????
????????????????????????????????????????????????????????????
????????????????????????????????????????????????????????????
????????????????????????????????????????????????????????????
????????????????????????????????????????????????????????????
????????????????????????????????????????????????????????????
????????????????????????????????????????????????????????????
????????????????????????????????????????????????????????????
????????????????????????????????????????????????????????????
????????????????????????????????????????????????????????AGGC
TTCCGCTCACTTGGAAGGTGGMGCCNAGAARGTCATCATCTCMGCCCCCANNGCTGATGC
ACCCATGTTTGTTGTTGGTGTAAATCTTGAAGCCTACGACCCATCYTTCAAGGTCATCTC
TAACGCTTCTTGCACCACCAACTGCCTCGCTCCCCTGGCCAAAGTCATCCATGACAACTT
TGAAATCATTGAAGGTCTCATGACCACCGTACACGCTACTACCGCCACCCAGAAGACTGT
AGATGGCCCTTCGGGCAAGCTGTGGCGTGATGGTCGTGGTGCTCAACAGAATATCATTCC
AGCTTCGACTGGCGCAGCCAAGGCTGTCGGCAAAGTCATTCCAGCTCTCAACGGCAAGCT
TACTGGTATGGCCTTCCGTGTCCCCGTCGCCAACGTCTCGGTCGTCGATCTTACAGTCCG
TCTTGGCAAACCCGCCAGCTATGAYGCTATCAAGCAAAAGGTCAAGGAAGCCGCTCAAGG
CCCACTGAAAGGTGTTCTGGGATACACTGAGGAYCAAGTTGTATCATCTGAYTTCATTGG
AGACTCTCACTCCTCCATCTTCGATGCTGCTGCAGGYATCTCTCTCAACGACAACTTCGT
GAAGCTGATCAGCTGGTACGACAAYGAGTATGGTTACTC?????????????????????
????????????????????????????????????????????????????????????
??????????????????????????AGTCMCTATTGACTGTGCTGAAGCTATTAAGAAG
TACAATGTTGGTATCAAATGTGCCACTATCACACCTGATGAGAATAGAGTAGAAGAATTC
AAACTGAATAAGATGTGGAAGAGTCCTAATGGTACCATCCGTAACATTTTAGGAGGAACT
GTCTTCAGGGAGGCCATTATTTGCAAGAATATCCCACGTCTCGTCACTGGTTGGGAGAAG
CCAATCATTATTGGCCGTCATGCTCATGCTGACCAGTACAAAGCCACTGACTTTGTTGTA
CCMGGAGAAGGAAAGCTGGAGCTTRTTTTCACCCCTGCCTCTGGGGAACCTATCAGGCAT
GTGGTAAATGACTTCAAGGGTGCCGGTGTTGCTCTTGGTATGTACAATACCGATGCCTCA
ATTGTTGATTTTGCCCATTCATCTTTCAAGTATGCCTTGGATAGRAAGTATCCTCTRTAC
TTGAGTACTAAAAACACCATCCTGAAAAAGTATGATGGACGTTTCAAGGAYATTTTCCAA
GAAATCTATGATAAGGAATACAAATCCCAATTTGACGCTGCAGGCATTTGGTATGAGCAT
CGCTTGATTGATGATATGGTGGCCTTT?????????????????????????????????
????????????????????????????????????????????????????????????
??????????????????????GCAGCCTTYCTAGTCGGCGCCATGCCCAGGAGAGAAGG
AATGGAAAGGAAAGACCTGCTTTCGGCCAATGTACGCATTTTTAAAGAACAGGGCCAGGC
CTTGGACAAAGTTGCCCGTAAGGACGTCAAGGTACTGGTAGTTGGCAACCCTGCAAACAC
CAATGCCCTTATTTGTTCTAAATATGCTCCATCCATTCCAAAGGAAAATTTCACTGCCAT
GACACGTTTGGATCAAAATCGTGCACAGTCCCAATTGGCTGCTAAACTTGGTATTCCAGT
TAAAGATGTTAGGAATGTAATTATTTGGGGCAACCACTCATCTACTCAGTTCCCTGATGC
CACCAATGCTCTTGCCAAGATTGGAGGTGCTGACAAGCCAGTGCCAGCTGCAATCAACGA
TGACAACTACCTGAAAACAACATTCGTCTCAACTGTTCAAAAGCGTGGAGCWGCTGTYAT
TGCTGCTAGGAAAATGTCTTCTGCTCTCTCGGCTGCAAAGGCAGCATCTGACCACATGCG
GGACTGGTTCTTGGGCACTGGT???GACCGCTGGGTGAGCATGGGTGTTGTGTCTGACGG
ATCATATGGCACCCCACCTGATGTAGTTTTCTCATTCCCNNNNNNNGTCACTAATGGG??
????????????????????????????????????????????????????????????
????????????????????????????????????????????????????????????
????????????????????????????????????????????????????????????
????????????????????????????????????????????????????????????
????????????????????????????????????????????????????????????
????????????????????????????????????????????????????????????
????????????????????????????????????????????????????????????
????????????????????????????????????????????????????????????
???????????????????????????????TGTCCAGGTGTCGGATATGTCACTCCNGG
ATTACATTTCCGTGAAGGAGAAGTACGCTAAATACTTGCCGCATTCCGCTGGTAGGTACG
CACACAAGCGATTCAAGAAAGCTCAGTGCCCAATCGTAGAGCGTCTTACTAATTCGCTGA
TGATGCATGGACGTAACAACGGCAAGAAGCTGATGGCCGTTCGCATCGTGAAACACGCAT
TCGAGATCATCCACCTCCTGACTGGAGAGAATCCTCTYCAAGTTTTGGTGACCGCTATTA
TTAACTCTGGYCCTCGTGAAGACTCCACTAGGATCGGTCGTGCCGGTACAGTCCGTCGTC
AGGCCGTAGACGTGTCTCCTCTGCGCCGAGTGAACCAGGCTATCTGGCTGCTCTGCACCG
GAGCGAGGGAAGCTGCCTTCAGAAATATTAAGACTATCGCTGAGTGTGTTGCTGATGAGC
TCATCAATGCGGCCAAGGGCTCATCAAACTCMTATGCTATTAAGAAGAAGGATGAGTTGG
AGCGTG????????????????????????????????????????????CCGTGGGTGA
CTCGTTGAAGGACCGCTTCGACGGGGCCTCRCGAGTCATGATGCCCAACACGGACCTTGA
AGCGCCCGTGCAGCGGAACGACGCGGCGCCGCACCGGGTACCTCGACGAGATCGGTATCG
ATTCCAACTTCGACCCCACAATCCGGATCACAAGTCCCCGGGGGCAAAGGATCTCGTGTA
CCTAGAATCGTCGCCAGGTTTCTGCGAAAAGAACCCGAGGCTCGGTATTCCTGGCACACA
TGGCCGCGCCTGCAACGACACGAGCATCGGTGTCGACGGTTGCGACCTGATGTGCTGCGG
CCGCGGCTACAGGACCGAGACTATGTTCGTGGTGGAACGCTGCAAC
>Autochton_longipennis_67ADW
????????????????????????????????????????????????????????????
????????????????????????????????????????????????????????????
????????????GGTGACCGCTTCCTCCTSAGCGNNNNCGCWWGYYGCTTCTGGYCCTCC
GGCCGTGGWATCTWCCACAACGAGAACATGACCTTCCTCGTGTGGTGCAACGAGSAGGAC
CACCTCCGCATCATCTCGATGCAGATGGGCGGCGACCTGAARGCCGTGTACAAAAGGCTC
GTGACCGGTGTCAATGACGTCGAGAAGAGGATTCCGTTCTCGCACAACGACYGTCTCGGT
TTCTTGACCTTCTGCCCCACCAACCTGGGAACCACCGTGCGTGCCTCCKTGCACATCATG
CTGCCCAAGCTGGCGGCGGACAAGGCGAGGCTGGAGGAAGTAGCGTCCAAGTACCACTTG
CAGGTGCGCGGAACACGCGGCGAGCAYACCGAGGCCGAGGGCGGCGTCTACGACGTCTCC
AACAAGAGACGCATGGGTCTCACTGAGTACGAAGCCGTCAAGGAGATGTACGACGGNAGC
TTAGACTATTGTGTAGTAAAGATCCCAAGATGGGATTTAGMAAAGTTTAATAGGGTTAGT
ACAAAAATTGGAAGTTCGATGAAAAGTGTTGGAGAAGTAATGGCTATTGGTAGAAATTTT
GAAGAAGCGTTTCAAAAGGCGTTGAGAATGGTCGATGAAAACGTAAATGGCTTTGACCCT
AACATTAAAAATGTAAACGAAGACGAATTAAGAGAACCCACAGATAAAAGGATGTTTGTC
TTAGCAGCTGCTTTAAAAAAAGGTTACAGTGTTAATAAGCTATATGAACTGACCAAAATA
GACCGTTGGTTCCTACATAAATTTAAAAATATAATAGATTACTACAATAATCTTGAAGCT
GTCAGCTGTGGATCTATCACATACGAAATTTTGAAGAACGCTAAACAAATAGGATTTTCC
GATAAGCAAATTGCTGCGGCAATCAAAAGTACCGAATTAGCTGTTAGAAAACTCAGAGAA
GAGCACAATATTACTCCTTTTGTTAAAAAAATTGATACAGTWGCCGCTGAATGGCCAGCT
TCAACGAACTATCTTTATCTTACGTATAATGGCAATGCACATGATTTAGATTTTCCAGGA
GAATTCGTAATGGTATTGGGATCTGGTGTATACAGGATTGGAAGTTCGGTTGAATTTGAT
TGGTGTGCTGTCGGATGCTTAAGAGAATTGAAAAATCAGGGGAAAAAGACAATAATGATT
AACTACAATCCCGAGACTGTTAGTACTGATTATGATATGAGTGATAGGTTGTATTTCGAG
GAAATCTCTTTTGAAGTAGTTATGGACATATATAAAATTGAGCAACCTGATGGTGTCATT
TTATGT?ACTTTATATTTTATTTTTGGAATTTGAGCAGGATTAGTAGGAACTTCCTTAAG
TTTACTTATTCGAACTGAATTAGGAACTCCAGGATCATTAATTGGAAATGATCAAATTTA
TAATACTATTGTAACAGCTCATGCTTTTATTATAATTTTCTTTATAGTTATACCAATTAT
AATTGGAGGATTTGGAAATTGATTAGTCCCCCTTATACTTGGAGCTCCTGATATAGCCTT
TCCACGTATAAATAATATAAGATTTTGATTATTACCCCCTTCATTAACTCTTCTAATTTC
TAGAAGTATTGTTGAAAATGGAGCAGGTACTGGATGAACTGTTTACCCCCCTTTATCCTC
CAATATTGCTCATCAAGGAGCTTCAGTTGATTTAGCAATTTTTTCTTTACACCTTGCTGG
AATTTCTTCAATTCTTGGAGCTATTAATTTTATTACAACTATTATTAACATACGAATTAA
CAATTTATCATTTGATCAAATACCATTATTTATTTGAGCTGTTGGAATTACAGCATTATT
ATTATTACTTTCATTACCTGTTTTAGCTGGAGCTATTACTATATTATTAACAGATCGAAA
TTTAAATACTTCCTTTTTTGATCCTGCAGGAGGAGGAGATCCTATTTTATATCAACATTT
ATTTTGATTTTTTGG?????????????????????????????????????????????
????????????????????????????????????????????????????????????
????????????????ATTGGTCTATTAGGATTTATTGTTTGAGCTCATCATATATTTAC
AATTGGTATAGATATCGACACTCGAGCTTATTTCACTTCAGCCACAATAATTATTGCAGT
CCCAACAGGAATTAAAATTTTCAGTTGATTAGCAACTCTTCATGGAACCCAAATTAATTA
CAGTCCTTCTATATTATGAAGATTAGGTTTCGTATTTTTATTTACAGTAGGAGGATTAAC
TGGAGTAATTTTAGCAAATTCATCTATTGATATTACATTACATGATACATATTATGTAGT
AGCTCATTTTCATTATGTTCTTTCTATAGGAGCTGTATTTGCTATTTTTGGAGGATTTAT
TCACTGATATCCTTTATTTACAGGACTTTCATTAAACCCTTATTTACTTAAAATTCAATT
TATTTCCATATTTTTAGGTGTTAATTTAACTTTTTTTCCTCAACATTTTTTAGGATTAGC
AGGTATACCACGACGATATTCAGATTATCCTGACAGTTATATTTCATGAAATGTAATTTC
ATCTTTTGGATCTTATATTTCTTTATTATCTATAATAATAATAATATTAATTATTTGAGA
ATCTATAATTAATCAACGATTAATTTTATTCCCATTAAATATATCCTCTTCTATTGAATG
ATTACAAAATTTACCTCCAGCTGAACATTCTTATAATGAAT????GTCGACTCCGGCAAG
TCCACCACCACCGGTCACTTGATCTACAAATGTGGTGGTATCGACAAACGTACCATCGAG
AAGTTCGAGAAGGAGGCCCAGGAAATGGGCAAAGGTTCCTTCAAATACGCCTGGGTATTG
GACAAACTGAAGGCCGAGCGTGAACGTGGTATCACAATCGACATTGCTCTGTGGAAGTTC
GAAACCGCTAAATACTATGTCACCATTATCGACGCTCCCGGACACAGAGATTTCATCAAG
AACATGATCACAGGAACCTCYCAGGCCGATTGCGCCGTGCTGATCGTCGCCGCTGGTACT
GGTGAGTTCGAAGCCGGTATCTCCAAGAACGGYCAGACCCGTGAACACGCCCTYCTTGCC
TTCACTCTTGGTGTCAAGCAGCTTATCGTAGGTGTCAACAAAATGGATTCCACTGAGCCT
CCATACAGCGAATCCCGTTTCGAGGAAATCAAGAAGGAAGTCTCTTCCTACATCAAGAAA
ATTGGTTACAACCCAGCTGCCGTCGCTTTCGTACCCATTTCTGGCTGGCACGGAGACAAC
ATGTTGGAGCCATCTACCAAAATGCCCTGGTTCAAGGGATGGAATGTTGAGCGTAAAGAA
GGTAAGGCTGAAGGCAAGTGCCTCATTGAGGCTTTGGACGCCATCCTGCCTCCCGCTCGT
CCCACAGACAAGGCCCTGCGTCTTCCCCTGCAGGACGTCTACAAAATCGGTGGTATTGGT
ACAGTGCCCGTAGGCCGTGTTGAAACTGGTATCCTCAAGCCTGGTACCATTGTTGTATTC
GCCCCTGCTAACATCACCACTGAAGTTAAGTCRGTGGAGATGCACCACGAGGCTCTCCAA
GAGGCTGTGCCTGGAGACAATGTTGGTTTCAATGTAAAGAACGTCTCTGTTAAGGAATTG
CGTCGTGGCTACGTTGCCGGTGACTCCAAGAACAACCCACCCAAGGGTGCCGCTGACTTC
ACTGCACAAGTCATCGTGCTCAACCACCCTGGTCAAATTTCCAACGGTTACACACCCGTG
TTGGATTGCCACACTGCTCACATTGCTTGCAAATTCGCAGAAATCAAAGAGAAGGTTGAC
CGTCGTACTGGTAAATCTACTGAAGAAAACCCAAAATCAATTAAGTCTGGTGATGCTGCC
ATTGTTAACCTAGTACCCTCCAAGCCTCTGTGTGTGGAGTCCTTCCAGGAGTTCCCACCC
CTTGGTCGTTTCGCG?????????????????????????????????????????????
????????????????????????????????????????????????????????????
????????????????????????????????????????????????????????????
AAATGCTTCCTGCACCACCAACTGCCTTGCTCCCCTGGCCAAGGTCAWCCATGACAACTT
CGAAATTATTGAGGGGCTCATGACCACCGTACACGCTACTACCGCCACCCAGAAGACCGT
AGATGGACCTTCAGGCAAACTGWGGCGTGATGGCCGTGGTGCTCAACAGAATATCATTCC
AGCTTCRACTGGTGCAGCCAAGGCTGTCGGTAAAGTCATTCCAGCTCTCAATGGCAAGCT
TACCGGTATGGCCTTCCGTGTCCCCGTCGCCAACGTCTCTGTCGTCGACCTTACAGTCCG
TCTTGGCAAGCCTGCCAGCTATGACGCTATCAAGCAAAAGGTCAAGGAAGCCGCTCAAGG
ACCACTGAAGGGTGTTCTGGGATACACTGAAGACCAAGTTGTATCTTCKGATTTCATTGG
AGACTCTCACTCCTCTATCTTTGATGCTGCTGCCGGTATCTCTCTCAACGACAACTTCGT
GAAGCTGATCAGCTGGTATGACAATGAATATGGTTACTCCAGCCGAGTCATT????????
????????????????????????????????????????????????????????????
????????????????????????????????????????????????????????????
????????????????????????????????????????????????????????????
????????????????????????????????????????????????????????????
????????????????????????????????????????????????????????????
????????????????????????????????????????????????????????????
????????????????????????????????????????????????????????????
????????????????????????????????TCTTGGTATGTACAATACCGATGCTTCC
ATCGTTGATTTTGCCCATTCATCATTCAAGTATGCATTGGATAGAAAGTATCCTCTGTAC
TTGAGTACTAAAAACACCATCCTGAAAAAGTATGATGGACGTTTCAAGGATATCTTCCAA
GATATCTATGATAAAGAATACAAATCCCAATTTGATGCTGCAGGAATCTGGTATGAGCAT
CGCTTGATTGATGATATGGTGGCCTTT?????????????????????????????????
???????????????????????????GWTAGCTGGTGTACTTCCCACTGCAAGCCCTGA
GGAGGCCTTCAAGGATGTCGCTGCCGCCTTCCTAGTCGGCGCCATGCCCAGRAGAGAAGG
AATGGAAAGAAAAGATCTCCTTTCAGCCAATGTACGCATTTTCAAGGAACAGGGCCAGGC
TTTGGACAAAGTGGCTCGTAAAGACGTTAAGGTATTGGTAGTAGGCAACCCTGCAAACAC
CAATGCCCTTATCTGTTCTAAATATGCTCCTTCCATTCCAAAGGAAAATTTCACTGCCAT
GACRCGTTTGGACCAAAATCGCGCCCAGTCACAATTGGCTGCCAAACTTGGTATTCCAGT
TAAAGATGTTAAGAATGTGATTATTTGGGGCAACCACTCATCCACGCAGTTTCCTGACGC
CTCCAATGCTGTTGCCAAGATTGGAGGTGCTGAAAAACCAGTGCCAGCTGCGATTAATGA
TGACAATTACCTGAAGACAACATTTGTCTCAACTGTCCAAAAGCGTGGAGCAGCGGTCAT
CGCTGCTAGGAAGATGTCATCTGCTCTCTCTGCTGCAAAGGCAGCGTCTGATCACATGAG
GGACTGGTTCTTAGGTACTGGT???GACCGCTGGGTGAGCATGGGGGTTGTATCTGATGG
ATCRTATGGTACCCCACCAGATGTRGTTTTCTCATTCCCTGTCACTGTCTCTAATGGG??
???????????????????????????????????????GGMAGRGGACGCGGCAAGGAA
GATCANAAGGAGTGGGTGCCKGTNNMCAAACTCGRCCGTTTAGTACGCGAGGGAAAGATC
SACAAACTCGAGAGCATCTACCTGTTCTCTCTCCCAATTAAAGAGTTCGAAATCATCGAC
TTCTTCCTGGGAGCMTCCCTCAACGATGAAGTCCTCAARATCATGCMCGTACAGAAACAR
ACMCGTGCCGGTCAACGCACGCGTTTCAAGGCTTTCGTGGCCATCGGAGACAACAATGGG
CACATCGGTCTCGGTGTCAAGTGCAGCAAGGAAGTAGCGACTGCKATCAGGGGCGCTATT
ATTCTTGCCAAACTATCTGTACTCCCTGTCCGCAGAGGTTACTGGGGTA???????????
????????????TGGCTGTTGATACCATGCCACTGCCGCAACCGGCGGATATTCCCGATA
TCAAACTGTTCGGAAGATGGAGCTGTTACGATGTCCAGGTCTCGGATATGTCTCTCCAGG
ATTACATTTCCGTGAAGGAGAAATACGCTAAATACCTGCCGCATTCTGCTGGTAGGTACG
CTCACAAGCGGTTCAGGAAAGCTCAGTGCCCAATCGTAGAGCGTCTCACTAATTMGCTGA
TGATGCATGGACGTAACAACGGCAAGAAGCTGATGGCAGTTCGCATCGTGAAGCACGCAT
TCGAAATCATCCACCTCCTGACAGGAGAGAATCCTCTTCAAGTTTTGGTGACCGCTATTA
TTAACTCTGGACCTCGTGAAGATTCTACTAGGATCGGTCGCGCTGGTACAGTCCGTCGTC
AGGCCGTAGACGTGTCTCCTTTGCGCCGAGTGAACCAGGCTATCTGGCTACTCTGTACTG
GAGCGCGAGAAGCCGCCTTCAGGAATATTAAGACTATCGCTGAGTGTGTTGCTGATGAGC
TTATCAACGCAGCCAAGGGCTCATCAAACTCCTATGCTATTAAGAAGAAGGATGAGTTGG
AACGTGGTGCACGGTGAAGACCTGCTGGATGAGGTTGCCGAGTTTCCGGTCCGTTGGTGA
CTCGTTGAAGGACCGCTTCGACGGGGCCTCACGAGTCATGATGCCCAACACGGACCTCGA
ACCGCCCGTRCAGCGGAACGACGCAGCGCCGCACCGGGTACCACGACGAGATCGGTATCG
TTTCCAGCTTCGGCCCCACAATCCGGACCATAAGTCCCCGGGGGCCAAGGATCTCGTGTA
CCTAGAATCGTCGCCAGGTTTCTGTGAAAAGAACCCGAGGCTCGGCATTCCTGGCACACA
CGGGCGCGCCTGCAACGACACGAGCATCGGTGTCGACGGCTGCGACCTGATGTGCTGCGG
CCGCGGCTACAGGACCGAGACTATGTTCGTAGTGGAACGTTGCAAC
>Badamia_exclamationis_370ADW
???????GGAGGAAGGTCTCCTCCACCCTCTCCGGNNTCNMGGGCGAGCTGAAGGGCACC
TTCTACCCCCTGAMCGGTATGTCCAAGCAGACCCAGCAGCAGCTCATCGACGACCACTTC
CTCTTCAAGGAGGGTGACCGCTTCCTGCAGGCCGCCAACGCCTGCCGCTTCTGGCCCACC
GGCCGCGGCATCTACCACAACGAGAACAAGACCTTCCTCGTGTGGTGCAACGAGGAGGAC
CACCTCCGCATCATCTCCATGCAGATGGGCGGTGACCTGAAGCAGGTGTACAAGAGGCTC
GTGACCGCCGTCAACGACATCGAGAAGAGGATCCCGTTCTCGCACAACGACCGCCTCGGC
TTCCTGACTTTCTGCCCCACCAACCTCGGCACGACCGTGCGCGCGTCCGTGCACATCAAG
CTGCCCAAGCTGGCGGCCGACAAGGCCAAGCTGGAGGAGGTGGCCTCCAAGTACCACCTG
CAGGTGCGCGGCACCCGCGGCGAGCACACCGAGGCCGAGGGCGGCGTCTACGACATCTCC
AACAAGAGGCGCATGGGCCTCACCGAATACGACGCCNTCAAGGAGATGTACGAGGGCAGT
TTAGATTATTGTGTAGTAAAAATACCAAGATGGGATTTGGCAAAGTTCAATAGAGTAAGC
ACAAAAATTGGAAGTTCTATGAAAAGTGTAGGTGAAGTAATGGCCATCGGTAGAAACTTT
GAAGAAGCTTTCCAAAAGGCATTAAGGATGGTGGATGAAAATGTACATGGTTTTGACCCA
AACATTAAAGATGTGAATGAAAATGAACTCCAAGAACCAACAGATAAAAGAATGTTTGTT
TTAGCCGCTGCACTCAAAAAGGGATACACTATTGACAAATTATATGAACTGACTAAAATA
GATCGTTGGTTTCTCCAAAAATTYAAGAACATAATTGATTATTATAATGACCTAGAAGCT
GTTAGTTGTGGTTCTATAACTTTTGATATATTAAAGAAGGCTAAACAAATAGGCTTTTCA
GACAAGCAAATAGCTGCTGCAATTAAAAGTACTGAATTAGCTGTTCGAAAACTAAGAGAA
GAACTCCATATTACACCTTTTGTTAAACAGATTGATACAGTWGCCGCTGAATGGCCCGCT
ACNACCAACTATTTATATCTTACCTATAATGGCRGTGCTCATGATTTARAGTTCCCAGGA
RATTTAGTCATGGTGTTGGGATCCGGCGTGTATAGAATTGGAAGCTCTGTAGAATTCRAT
TGGTGCGCTGTTGGATGCCTTARAGAATTGAAAAACCAAGGCAAAARGACTATTATGGTA
AATTATAACCCTGAAACCGTTAGTACAGATTACGACATGAGCGATAGATTATATTTCGAA
GAAATATCTTTCGAAGTTGTAATGGACATATATAACATAGAATCGCCGAACGGGGTAATA
CTGTGCAACTTTATATTTTATTTTCGGAATTTGAGCTGGAATAGTAGGAACTTCTTTAAG
TTTATTAATTCGAACTGAATTAGGTAATCCAGGATCATTAATTGGAGATGATCAAATTTA
TAATACTATTGTAACAGCTCATGCTTTTATTATAATTTTCTTTATAGTTATACCAATTAT
AATTGGAGGATTTGGTAATTGATTAGTGCCTTTAATATTAGGGGCTCCTGATATAGCTTT
TCCACGAATAAATAATATAAGTTTTTGACTTTTACCCCCATCATTAACTTTATTAATTTC
AAGTAGAATTGTAGAAAATGGTGCAGGTACTGGATGAACAGTTTATCCCCCTTTATCCGC
TAATATTGCCCACCAAGGATCTTCAGTTGATCTAGCAATTTTCTCTCTTCATTTAGCGGG
AATTTCTTCTATTTTAGGAGCTATTAATTTTATTACAACTATTATTAATATACGAATTAA
TAGTCTATCATTTGATCAAATACCTTTATTTGTGTGAGCTGTTGGAATTACTGCTTTACT
ATTACTTTTATCTTTACCAGTATTAGCTGGAGCTATTACTATATTATTAACTGACCGTAA
TCTTAATACATCTTTCTTTGACCCTGCTGGAGGGGGAGATCCAATTCTTTATCAACATTT
ATTTTGATTTTTTGG?????????????????????????????????????????????
????????????????????????????????????????????????????????????
????????????????ATTGGATTATTAGGATTTATTGTTTGAGCTCACCATATATTTAC
TGTAGGAATAGATATTGATACACGTGCTTATTTTACTTCAGCAACTATAATTATTGCAGT
ACCCACTGGAATTAAGATTTTTAGTTGATTAGCAACTCTTCACGGGACTCAAATTAATTA
TAGACCATCTATATTATGAAGATTAGGGTTTGTATTTTTATTTACTGTTGGAGGATTAAC
AGGAGTAATTTTAGCTAATTCATCTATTGATATTACTTTACATGATACTTATTATGTAGT
AGCCCACTTTCACTATGTTTTATCAATAGGAGCTGTATTTGCTATTTTAGGGGGTTTTAT
TCATTGATATCCTCTATTTACTGGATTATCTTTTAACCCTTATCTATTAAAAATTCAATT
TATTTCAATATTTTTAGGAGTTAATTTAACATTTTTCCCTCAACATTTTTTAGGATTAGC
TGGAATACCTCGTCGTTACTCAGATTATCCGGATAGTTATATTTCTTGAAATATTATTTC
ATCTTTTGGATCATATATTTCTTTATTATCAATAATAATAATAATAATTATTATTTGAGA
ATCTATAATTAATCAACGAATTATTTTATTTTCTTTAAATATACCATCTTCTATTGAATG
ATATCAAAATTTACCTCCTGCTGAACATTCTTATAATGAAT????GTCGACTCCGGCAAG
TCCACCACCACCGGCCAMTTGATCTACAAATGCGGTGGTATCGACAAACGTACCATCGAG
AAGTTCGAGAAGGAGGCCCAGGAAATGGGCAAGGGTTCCTTCAAATACGCCTGGGTGTTG
GACAAACTGAAGGCTGAGCGCGAGCGTGGTATCACCATCGATATCGCCCTCTGGAAGTTC
GAGACCAGCAAATACTATGTCACCATCATCGACGCTCCCGGACATAGAGATTTCATCAAG
AACATGATCACTGGAACCTCCCAGGCCGACTGCGCCGTGCTGATCGTCGCYGCCGGTACC
GGTGAGTTCGAGGCTGGTATCTCCAAGAACGGCCAGACCCGCGAGCACGCCCTCCTCGCC
TTCACCCTCGGTGTCAAGCAGCTCATCGTCGGAGTCAACAAGATGGACTCCACCGAGCCT
CCTTACAGCGAATCTCGTTTCGAGGAAATCAAGAAGGAAGTGTCTTCTTACATCAAGAAG
ATCGGTTACAACCCCGCTGCTGTCGCTTTCGTACCCATTTCTGGCTGGCACGGAGACAAC
ATGCTGGAGCCATCCACCAAAATGCCCTGGTTCAAGGGATGGTTGGTTGAGCGYAAGGAA
GGCAAGGCTGAAGGTAAATGCCTCATCGAAGCTCTGGACGCCATCCTGCCCCCTGCTCGC
CCCACAGACAAGCCCCTCCGTCTTCCCCTGCAGGACGTATACAAAATCGGCGGTATTGGA
ACAGTGCCCGTGGGCCGTGTCGAAACTGGTGTCCTSAAGCCCGGTACCATTGTTGTCTTT
GCCCCGGCTAACATCACCACTGAAGTTAAGTCCGTGGAGATGCACCACGAAGCTCTCCAA
GAGGCTGTGCCCGGAGACAACGTTGGTTTCAACGTAAAGAACGTCTCCGTCAAGGAGTTG
CGTCGTGGYTACGTCGCTGGTGACTCCAARAACAACCCACCCAAGGGTGCCGCCGACTTC
ACAGCGCAAGTCATTGTGCTCAACCACCCYGGTCAAATCTCCAACGGCTACACGCCCGTG
CTGGATTGCCACACCGCTCACATTGCCTGCAAGTTCGCAGAGATCAAAGAGAAGGTCGAC
CGTCGTACTGGTAAATCCACAGAAGACAACCCCAAATCYATCAAGTCTGGTGAYGCCGCC
ATTGTCAACCTGGTACCCTCCAAGCCCCTGTGTGTGGAGTCCTTCCAGGAGTTCCCACCC
CTTGGTCGTTTCGCC?????????????????????????????????????????????
????????????????????????????????????????????????????????????
?CCCATGTTCGTTGTTGGTGTCAACCTTGAAGCTKATGATCCTTCCTTCAAGGTCATCTC
CAATGCTTCCTGCACCACCAACTGCCTCGCTCCCTTGGCCAAGGTCATCCATGACAACTT
CGAGATTATTGAAGGTTTGATGACCACTGTCCATGCTACCACCGCCACCCAGAAGACCGT
TGATGGACCATCTGGCAAGCTGTGGCGYGACGGCCGTGGCGCCCAGCAGAACATCATTCC
AGCTGCCACTGGAGCAGCCAAGGCTGTGGGTAAGGTCATTCCAGCTCTGAACGGCAAGCT
GACTGGTATGGCTTTCCGTGTCCCCGTCGCCAACGTGTCCGTAGTCGACCTTACAGTTCG
TCTCGGCAAACCCGCTAACTATGAAGCTATCAAGCAGAAGGTTAAGGAGGCCGCCCAAGG
ACCCCTGAAGGGCATTCTCGGATACACCGAAGACCAAGTCGTATCATCAGACTTCATTGG
TGACTCTCACTCGTCCATCTTTGACGCTGCTGCGGGTATCTCTCTAAACGACAACTTCGT
CAAGCTCATCAGCTGGTACGACAATGAGTAYGGTTACTCCAGCCGAGTCATT????????
????????????????????????????????????????????????????????????
????????????????????????????????????????????????????????????
????????????????????????????????????????????????????????????
????????????????????????????????????????????????????????????
????????????????????????????????????????????????????????????
????????????????????????????????????????????????????????????
????????????????????????????????????????????????????????????
????????????????????????????????????????????????????????????
????????????????????????????????????????????????????????????
????????????????????????????????????????????????????????????
????????????????????????????????????????????????????????????
????????????????????????????????????????????????????????????
?????????????????????????ATGCTAGCTGGAGTGCTACCCACTTGTAAGCCTGA
GGAAGCCTTCAAGGACGTAGCTGCCGCTTTCCTCGTCGGCGCCATGCCCCGCAGAGAAGG
CATGGAAMGGAAAGACCTTCTGTCTGCCAATGTTCGCATTTTCAAAGAACAGGGMCAGGC
CCTCGACAAGGTTGCCCGTAAAGATGTTAAAGTACTCGTAGTAGGCAACCCTGCAAACAC
AAATGCTCTTATCTGCTCGAAATATGCCCCATCAATTCCTAAGGAAAATTTCACTGCCAT
GACCCGTTTGGACCAAAACCGTGCGCAATCCCAGTTAGCTGCTAAGCTCGGTATCCCTGC
TAAGGATGTTAARAATGTCATCATTTGGGGCAACCACTCCTCCACCCAGTTCCCYGATGC
GAGCAATGCTATTGCTACCATTGGTGGTGTTCAAAAGCCAGTGCCAGCTGCAATCAATGA
TGAGGAGTTCCTGAAAACAACATTTGTTTCAACTGTTCAGAAGCGTGGAGCTGCAGTTAT
TGCTGCGAGAAAAATGTCATCAGCTCTTTCAGCAGCGAAAGCAGCTTCAGACCATATGAG
GGATTGGTTCTTAGGAACTGGT???GACCGCTGGGTAAGCATGGGTGTTGTGTCTGATGG
CTCATATGGTGCACCCCCAGATGTGGTCTTCTCATTCCCGGTCACAGTGTCTAATGGAGT
CGCGGCGGTCCTCGTGGCCGTGGACGCGGTCGCGGACGCGGCAGAGGGCGCGGCAAGGAG
GACCAGAAGGAATGGGTCCCCGTCACCAAGCTCGGCCGCTTAGTCCGYGAAGGAAAGATC
GACAAGCTCGAGAGCATCTATCTGTTCTCTCTCCCCATCAAAGAGTTCGAGATCATCGAC
TTCTTCCTCGGCGCTTCTCTGAACGATGAGGTGCTCAAGATCATGCCYGTCCAGAAGCAG
ACCCGTGCCGGTCAGCGTACGCGCTTCAAGGCCTTCGTGGCCATCGGAGACAACAACGGA
CACATCGGTCTGGGTGTMAAGTGCAGCAAGGAAGTGGCGACTGCCATTCGTGGCGCTATC
ATCCTGGCCAAACTGTCCGTTCTCCCCGTGCGCAGAGGCTACTGGGGTA???????????
??GCGGGCGGCATGGCTGTTGATACCATGCCACTGCCCCAACCGGCAGACATCCCCGAGA
TCAAACTTTTCGGAAGATGGAGCTGTTACGATGTCCAGGTGTCGGATATGTCACTCCAAG
ATTATATTTCGGTGAAAGAGAAGTACGCTAAGTACTTGCCCCACTCGGCAGGTAGGTACG
CACACAAGCGCTTCCGCAAAGCACAATGCCCCATTGTGGAGCGTCTCACCAACTCTCTGA
TGATGCACGGACGCAACAACGGCAAGAAGCTTATGGCCGTCCGCATTGTCAAGCACGCTT
TTGAGATCATCCATCTCCTGACTGGGGAGAACCCCCTCCAAGTTCTCGTTACTGCCATCA
TTAACTCTGGACCCCGTGAAGACTCCACCAGAATCGGTCGCGCYGGTACCGTGCGTCGTC
AGGCCGTGGACGTGTCTCCCCTCCGCAGAGTGAACCAGGCTATCTGGCTCCTGTGCACCG
GAGCGAGGGAGGCTGCTTTCAGAAACATCAAGACTATTGCCGAGTGTGTTGCTGATGAGT
TGATCAACGCTGCCAAGGGTTCATCAAACTCTTACGCTATCAAGAAGAAGGATGAGTTGG
AGCGTGGTGCACGGTGAAGACGTGCTGGATGAGGCTGCCGAGTTTCCGCTCTGTGGGCGA
CGCGTTGAAGGACCGCTTCGACGGGGCGTCCCGGGTCATGATGCCCAACACGGACCTGGA
CGCACCCGTGCAGCGGAACGACGCTGCGGGTGACAGGGTACCACGAAGAGATCGCTATAG
ATTCCAGCTTCGGCCGCACAATCCAGACCACAAGTCTCCGGGGGCCAAAGACCTCGTGTA
CCTAGAATCCTCGCCGGGTTTCTGCGAAAAGAACCCGAGGCTCGGAATCCCCGGCACGCA
CGGGCGYGCYAGCAACGACACGAGTATTGGTGTCGACGGCTGCGACCTCATGTGCTGCGG
CCGCGGCTACCGGACGGAGACCATGTTCGTGGTRGAGCGYTGCAAC
>Bibasis_sena_633MCZ
??????????????GGTCTCCTCCACCCTCTCCCGCCTCGAAGGYGAACTCAAGGGTACC
TTCTACCCCCTGACCGGCATGTCCAAGCAGACGCAGCAGCAGCTYATCGATGACCACTTC
CTCTTCAAGGAGGGCGACCGCTTCCTCCAGGCCGCCAACGCTTGCCGCTTCTGGCCCACC
GGCCGCGGTATCTACCACAACGAGAACAAGACTTTCCTCGTGTGGTGCAACGAGGARGAC
CACCTCCGCATCATCTCCATGCAGATGGGTGGTGATCTGAAGCAGGTGTACAAGAGGCTG
GTGACCGCYGTCAACGACATCGAGAAGAGGATCCCGTTCTCGCACAACGACCGCCTCGGC
TTCCTCACCTTCTGCCCCACCAACCTGGGCACGACTGTCCGCGCCTCCGTGCACATCAAG
CTGCCCAAGCTCGCCGCYGACAAGGCTAAGCTGGAGGARGTCGCCTCCAAGTACCACTTG
CAGGTCCGCGGCACCCGCGGCGAGCACACCGAGGCCGAGGGCGGAGTCTACGACATCTCC
AACAAGAGGCGCATGGGCCTCACCGAGTACGACGCGGTCAAGGAAATGTACGACGGNANC
TNAGATTACTGTGTAGTAAAAATACCRAGATGGGATTTAGCAAAGTTTAATAGAGTAARC
ACAAAAATTGGAAGTTCTATGAAARGTGTCGGTGAAGTAATGGCCATCGGAAGAAATTTT
GAAGAAGCTTTCCAAAAAGCATWAAGAATGGTGGATGAAAACGTTAATGGTTTTGATCCA
AACATTAAAGACGTGAATGAAAATGAGCTTAGAGAACCTACAGATAAAAGGATGTTTGTT
TTGGCGGCCGCCCTCAAAAATGGTTACAGTGTTGATAAATTATATGAACTTACTAAAATA
GATCGTTGGTTTCTTCAGAAATTCAAGAACATAATCGATTATTACAATGACTTAGAAGCT
GTAAGTTGTGGTTCTATAACTTTTGATATTTTAAGAAAGGCCAAACAAATTGGTTTTTCA
GATAAACAAATAGCTGCGGCAATCAAAAGTACTGAATTAGCGGTTCGTAAACTGAGAGAA
GAACTCCATATTACACCTTTTGTTAAGCAAATTGATACAGTWGCCGC?????????????
???????????????????????????????????CGCTCATGATTTACAATTTCCAGGA
GATTTAGTTATGGTATTAGGATCTGGTGTATACAGAATTGGAAGCTCTGTTGAATTCGAC
TGGTGTGCTGTTGGTTGTCTAAGAGAGTTGAAAAACCAGAACAAAAAGACTATTATGATA
AATTATAATCCTGAAACAGTTAGTACAGATTACGACATGAGCAACAGATTATATTTTGAA
GAAATATCTTTTGAAGTCGTAATGGATATATATAACATTGAGCAACCCAATGGTGTAATA
CTATGCGACNTTATATTTTATTTTTGGTGTTTGAGCCGGTATAGTCGGAACTTCTTTAAG
TTTATTAATTCGAACTGAATTAGGTAACCCAGGATCATTAATTGGCGATGATCAAATTTA
TAATACAATTGTTACAGCTCATGCTTTCATTATAATTTTTTTTATAGTTATACCAATTAT
AATTGGGGGATTTGGAAATTGATTAGTACCTTTAATATTAGGTGCCCCTGATATAGCATT
CCCACGAATAAATAATATAAGATTTTGATTACTTCCACCATCTTTAACTTTATTAATTTC
AAGTAGAATTGTAGAAAATGGAGCAGGAACAGGATGAACAGTTTATCCACCCCTTTCAGC
TAATATTGCTCATCAAGGTTCATCTGTTGATTTAGCAATTTTCTCTTTACATTTAGCAGG
AATTTCTTCTATTTTAGGGGCTATTAATTTTATTACCACTATTATTAATATACGAATTAA
TAACTTATCCTTTGATCAAATACCTTTATTTGTATGAGCTGTAGGTATTACAGCTTTATT
ATTATTATTATCATTACCAGTTTTAGCTGGGGCTATTACTATACTTTTAACAGATCGAAA
CCTTAATACATCATTTTTTGATCCTGCTGGAGGAGGAGATCCTATTTTATATCAACATCT
ATTTTGATTTTTTGG?????????????????????????????????????????????
????????????????????????????????????????????????????????????
????????????????ATTGGACTTTTAGGATTTATTGTTTGAGCTCACCATATATTTAC
AGTTGGAATAGATATTGATACTCGTGCTTACTTTACCTCAGCAAGAATAATTATTGCTGT
TCCAACAGGAATTAAAATTTTTAGTTGATTAGCAACTCTTCATGGTACTCAAATTAATTA
TAGACCTTCTATATTATGAAGTCTAGGATTTGTATTTTTATTTACTGTGGGGGGATTAAC
TGGAGTAATTTTAGCTAACTCATCTATTGATATTACTCTTCATGATACCTATTATGTTGT
AGCTCATTTTCATTATGTTTTATCAATAGGAGCTGTATTTGCTATTATAGGAGGATTTAT
TCATTGATATCCCCTATTTACTGGTTTATCTTTAAATCCTTACTTACTAAAAATTCAATT
TATTTCAATATTTTTAGGGGTAAATTTAACTTTCTTTCCCCAACATTTTTTAGGATTGGC
TGGAATACCACGTCGTTATTCTGATTATCCTGATACTTATATTTCATGAAATATTATTTC
TTCTTTTGGATCATATATTTCTCTTCTTTCTATAATATTAATAATAATAATTATTTGAGA
ATCTATAATCAATCAACGAATTGTATTATTTTCCCTTAATATACCTTCTTCTATTGAATG
ATATCAAAATTTACCTCCTGCTGAACATTCTTATAATGAAT????GTCGACTCSGGCNNG
TCCNCAACTACCGGCCASTTGATCTACAAATGCGGTGGTATCGACAAACGTACCATCGAG
AAGTTCGAGAAGGAGGCCCAGGAAATGGGCAAGGGTTCCTTCAAATATGCCTGGGTGTTG
GACAAACTGAAGGCTGAGCGCGAGCGTGGTATCACCATCGACATCGCTCTGTGGAAGTTC
GAGACCAGCAAATACTATGTCACCATCATCGACGCTCCTGGACACAGAGATTTCATCAAG
AACATGATCACGGGAACATCGCAGGCCGATTGCGCCGTGCTGATCGTCGCCGCCGGTACC
GGTGAGTTCGAGGCCGGTATCTCCAAGAACGGCCAGACCCGCGAGCACGCCCTCCTCGCC
TTCACCCTCGGTGTAAAGCAGCTGATCGTTGGTGTCAACAAAATGGACTCCACCGAGCCT
CCTTACAGCGAACCTCGTTTCGAGGAAATCAAGAAGGAAGTGTCTTCCTACATCAAGAAG
ATCGGTTACAACCCCGCTGCTGTCGCTTTCATACCCATTTCTGGCTGGCACGGAGACAAC
ATGCTGGAGCCATCTACCAAAATGCCTTGGTTCAAGGGATGGTTGGTTGAGCGTAAGGAA
GGTAAGGCCGAAGGCAAGTGCCTCATTGAGGCTTTGGACGCCATCCTGCCGCCCGCTCGC
CCCACAGACAAGCCCCTCCGTCTTCCCCTGCAGGACGTATACAAAATCGGTGGTATTGGT
ACAGTGCCCGTAGGCAGAGTTGAAACTGGTGTCCTCAAGCCTGGTACCATTGTTGTCTTC
GCCCCGGCTAACATCACCACTGAAGTAAAGTCTGTGGAGATGCACCACGAAGCTCTCCAA
GAGGCTGTGCCCGGAGACAATGTTGGTTTCAACGTAAAGAACGTCTCTGTCAAGGAATTG
CGTCGTGGCTACGTCGCCGGAGACTCCAAGAACAACCCACCCAAGGGTGCCGCAGACTTC
ACAGCACAGGTCATTGTGCTTAACCACCCTGGTCAAATTTCCAACGGTTACACACCAGTG
TTGGATTGCCACACCGCTCACATTGCCTGCAAGTTCGCAGAAATCAAAGAGAAGGTTGAC
CGTCGTACTGGTAAATCTACTGAAGATAACCCCAAATCGATTAAATCTGGCGATGCCGCC
ATTGTCAACCTCGTGCCCTCCAAGCCTCTGTGCGTAGAGTCCTTCCAGGAGTTCCCACCC
CTCGGTCGTTTCGCC????????TT??A?CCMCTGGTGTCTTCMCTACTACTGACAAGGC
TTCAGCTCACTTGGAAGGTGGAGCCAAGAAGGTCATCATCTCTGCTCCCAGTGCTGATGC
TCCCATGTTTGTTGTTGGTGTCAACCTTGAAGCTTATGATCCATCCTACAAGGTCATCTC
CAATGCCTCCTGCACCACTAACTGCCTCGCTCCCTTGGCTAAGGTCATCCATGACAACTT
TGAGATTATTGAGGGTTTGATGACCACTGTACACGCTACCACTGCTACTCAGAAGACTGT
TGATGGCCCATCTGGCAAGCTGTGGCGTGATGGCCGTGGTGCCCAGCAGAACATCATTCC
AGCTGCTACTGGCGCAGCCAAGGCTGTGGGTAAAGTAATTCCCGCATTGAACGGCAAGCT
GACTGGTATGGCTTTCCGTGTCCCAGTAGCCAATGTGTCTGTAGTTGACCTTACAGTTCG
TCTTGGYAAACCCGCTAACTATGATGCTATTAAGCAGAAGGTGAAGGAAGCCGCCCAAGG
CCCATTGAAGGGAATTCTTGGATACACTGAAGACCAGGTTGTATCTTCCGACTTCATTGG
TGACTCTCACTCATCTATCTTTGATGCTGCTGCGGGTATCTCTCTGAATGACAACTTCGT
CAAGCTGATCAGCTGGTACGACAACGAGTATGGTTACTCCAGCCGAGTCATC????????
????????????????????????????????????????????????????????????
????????????????????????????????????????????????????????????
????????????????????????????????????????????????????????????
????????????????????????????????????????????????????????????
????????????????????????????????????????????????????????????
????????????????????????????????????????????????????????????
????????????????????????????????????????????????????????????
????????????????????????????????????????????????????????????
????????????????????????????????????????????????????????????
????????????????????????????????????????????????????????????
????????????????????????????????????????????????????????????
????????????????????????????????????????????????????????????
GGAA?TTGWTGACTGCGCCCTGCCATTGTTAGCAGGGGTATTACCCACCTGCAAACCCGA
GGAAGCYTTYAAGGATGTGGCCGCAGCTTTCCTCGTGGGCGCTATGCCCCGCAGGGAAGG
TATGGAGAGGAAAGATCTCCTGTCTGCCAATGTTCGCATCTTCAAAGAACAGGGCCAAGC
CCTCGATAAAGTTGCCCGTAAAGATGTGAAGGTWCTTGTYGTTGGTAACCCAGCAAACAC
AAATGCTCTAATCTGCTCGAAATATGCCCCATCTATTCCTAAGGAAAATTTCACTGCCAT
GACCCGTTTGGACCAGAACCGTGCTCAGTTCCAGTTAGCCGCTAAGCTTGGAATTCCTTC
CAAGGATGTTAAGAATGTCATCATCTGGGGCAACCATTCCTCTACGCAATTCCCTGATGC
AAGCAATGCTATTGCTAAAATYGGGGGTGTTGACAAGCCAGTGCCTGCTGCAATCAATGA
TGATGAGTACTTGAARACRACATTTGTGTCAACTGTTCAGAAGCGTGGAGCAGCAGTTAT
TGCAGCAAGGAAAATGTCCTCAGCCCTCTCTGCTGCAAAAGCAGCATCTGACCACATGAG
GGACTGGTTCYTAGGTACMGGT???GACCGCTGGGTGAGCATGGGTGTTGTGTCAGATGG
CTCCTATGGTGCCCCACCAGATGTAGTCTTCTCYTTCCCWGTTAAAGTGTCTAATGGC??
????????????????????????????????????????????????????????????
????????????????????????????????????????????????????????????
????????????????????????????????????????????????????????????
????????????????????????????????????????????????????????????
????????????????????????????????????????????????????????????
????????????????????????????????????????????????????????????
????????????????????????????????????????????????????????????
??????????CATGGCTGTTGATAGCATGCCACTGCCCCAACCGGCAGACATTCCCGAAA
TCAAACTTTTCGGAAGATGGAGTTGTTACGATGTCCAGGTGTCGGATATGTCACTTCAAG
ATTATATTTCTGTGAAAGAAAAGTACGCCAAGTACTTGCCGCACTCTGCAGGTAGGTACG
CACACAAGCGATTCCGTAAAGCTCAGTGTCCTATTGTTGAGCGTCTGACCAACTCGCTGA
TGATGCATGGACGCAACAACGGCAAGAAACTGATGGCCGTCCGCATCGTGAAACACGCAT
TCGAGATCATCCACCTTCTGACTGGCGAGAATCCTCTTCAAGTTCTTGTGACAGCTATCA
TCAACTCCGGACCTCGTGAAGACTCCACTAGAATTGGTCGTGCTGGTACAGTGCGTCGTC
AGGCCGTGGACGTGTCTCCCCTCCGCAGGGTTAACCAAGCTATCTGGTTGTTATGTACTG
GWGCACGAGAAGCTGCTTTCAGAAACATTAAGACTATCGCCGAGTGTGTCGCTGATGAGC
TGATCAACGCAGCTAARGGTTCATCMAACTCTTATGCTATCAAGAAGAAGGATGAGTTGG
AGCGTGGTGTACGGTGAAGACGTGCTGGATGAGGCTGCCGAGTTTCCGCGCTGTGGGCGA
CGCGTTGAAAGTCCGCTTCGACGGGGCGTCACGGGTCATGATGCCCAACACGGACCTGGA
GGCGCCTGTGCAGCGGAACGACGCAGCGCCGCACAGAGTTCCGCGAAGAGATCGCTACAG
ATTCCAACTTCGGCCGCACAATCCAGATCACAAATCCCCGGGGTCCAAGGACCTCGTATA
TCTAGAATCCTCGCCGGGATTCTGCGAAAAGAATCCCCGACTCGGCATACCCGGTACACA
TGGGCGCGCTTGCAACGATACGAGCATCGGCGTCGACGGCTGCGACCTAATGTGTTGCGG
CCGTGGCTACCGGACAGAGACTATGTTTGTAGTGGAACGCTGCAAC
>Borbo_RS9
??????????????????????CCNCCCTCTCYGGGSTTGANNGCGAGCTGAAGGGTACC
TTCTACCCCCTCWCTGGTATGTCGAAGCAGACGCNNCAGCAGCTCATCGATGATCACTTC
CTGTTCAAGGAGGGTGACAGGTTCTTGCAGGCTGCCAACGCTTGCCGTTTCTGGCCCACC
GGCCGTGGTATTTACCACAACSAGAATAAGACCTTCCTCGTGTGGTGCAACGAAGAGGAC
CACCTGCGTCTTATCTCCATGCAGATGGGTGGCGACTTGAAGACTGTGTACAAGAGGMTT
GTAACCGCCGTTAACGACATCGAGAAGAGGATCCCGTTCTCGCACAACGACAGACTTGGC
TTCCTCACCTTCTGCCCCACGAACCTGGGAACAACGGTGCGCGCATCCGTGCACATCAAG
CTGCCGAAGTTAGCCGCTGACAAGGCTAAACTGGAGGAAGTAGCCGGCAAGTACCACCTG
CAAGTCCGCGGTACCCGCGGCGAGCACACAGAGGCAGAAGGTGGCGTCTACGACATTTCC
AACAAGCGCCGCATGGGTCTTACTGAGTACGACGCCGTCAAGGAGATGTACGACGG????
????????????????????????????????????????????????????GAGTAAGC
ACAAAAATTGGAAGTTCGATGAAAAGCGTGGGAGAAGTTATGGCCATAGGCAGAAGTTTT
GAAGAAGCTTTTCAAAAAGCTTTAAGAATGGTTGATGAAAATGTAAATGGTTTCGATCCC
AATATAAAAACTGTGAATGAAGATGAATTGAGAGAGCCCACAGATAAACGCATGTTTGTT
TTAGCGGCAGCACTTAAAATGGGTTACAGTGTTGATAAATTATATGATCTTACTAAGATA
GATCGCTGGTTTCTCCATAAATTTAAAAATATAATTGATTATTATTCTAAACTTGAATCA
GTTAGTTGTGGCTCTATTACATACGAAATTTTAAAAAACGCTAAGCGAATAGGATTTTCT
GATAAGCAAATTGCTGCTGCAATCAAAAGTACTGAAGTGGCTGTAAGAAAGCTCAGAGAA
GACAACAATATAACCCCTTTCGTTAAAAAAATTGATACTGTTGCTGCTGAATGGCCTGCT
TCTACTAACTATTTATACCTTACCTATAATGGAAATGCACATGATTTAGATTTCCCAGGG
GAGTTAATAATGGTATTGGGATCTGGTGTATATAGAATTGGAAGTTCTGTAGAATTTGAT
TGGTGTGCTGTTGGATGCTTAAGAGAACTAAAAAATCAAGGTAAAAAAACAATAATGATA
AACTATAACCCCGAAACAGTTAGTACTGATTACGACATGAGTGATAGATTGTATTTTGAA
GAAATTTTTTTTGAAGTGGTTATGGAAATATATAACATTGAACATCCTGATGGCGTAATA
TTATGT??????????????????????????????????????????????????????
??????????CGAACAGAATTAGGAAATCCTGGCTCATTAATTGGAGATGACCAAATTTA
TAACACTATNGTTACAGCTCATGCTTTTATTATAATTTTTTTTATAGTTATACCTATTAT
AATTGGAGGATTTGGAAATTGATTAGTCCCTTTAATACTAGGAGCCCCTGATATAGCTTT
CCCCCGAATAAATAATATAAGTTTTTGAATGCTACCCCCTTCATTAACTTTATTAATTTC
AAGAAGAATTGTAGAAAATGGTGCAGGTACTGGATGAACAGTTTATCCCCCACTTTCATC
TAATATTGCACACCAAGGGATTTCTGTAGATCTAGCAATTTTTTTCTTACATCTTGCAGG
AATTTCCTCTATTCTAGGAGCTATTAATTTTATTACTACAATCATTAATATACGAATTAA
AAATCTTTCTTTTGATCAAATACCTTTATTTATTTGATCTGTAGGAATTACAGCATTATT
ATTACTTTTATCATTACCAGTTTTAGCAGGAGCTATTACTATATTACTTACAGACCGAAA
CTTAAATACTTCTTTTTTTGATCCTGCTGGAGGAGGAGACCCAATCCTTTATCAACACTT
ATTTTGATTTTTTGG?????????????????????????????????????????????
????????????????????????????AAAAAAGAAACTTTTGGATGCTTAGGTATAAT
TTATGCTATACTAGCTATTGGCTTATTAGGATTTATTGTATGAGCTCACCACATATTTAC
AGTAGGAATAGATATTGATACCCGAGCTTACTTTACTTCTGCTACTATAATTATTGCTGT
TCCAACTGGAATTAAAATTTTTAGTTGATTAGCTACTCTTCACGGAACTCAAATTAATTA
CAGACCTTCTATATTATGAAGATTAGGATTTGTATTTTTATTTACAGTAGGAGGATTAAC
AGGAGTAATTTTAGCTAATTCTTCTATTGATATTACTTTACATGATTCATATTATGTAGT
TGCTCATTTTCATTATGTTTTATCTATAGGAGCTGTTTTTGCTATTTTTGGTGGATTTAT
TCATTGATATCCTTTATTTACAGGATTAACCCTTAACCCATACCTTTTAAAAATTCAATT
TATTACTATATTCTTTGGAGTAAATTTAACTTTTTTTCCTCAACACTTTCTAGGACTAGC
TGGAATACCACGACGTTACTCTGATTACCCAGATAGTTATCTTTCTTGAAATATTATTTC
ATCATTTGGATCATATATTTCATTAATTTCTATAATAATAATAATAATAATCATTTGAGA
ATCTATAATTAATCAACGAATTATCCTATTTTCATTAAATATAACTTCTTCCATTGAATG
ATTACAAAATTTACCTCCTGCTGAACATTCATATAATGAAT???????????????????
???????????????????TGATCTACAAATGCGGTGGTATCGACAAACGTACCATCGAG
AAGTTCGAGAAGGAGGCCCAGGAAATGGGCAAGGGTTCCTTCAAATACGCCTGGGTATTG
GACAAACTGAAGGCTGAGCGTGAACGTGGTATCACTATCGACATCGCTCTGTGGAAGTTC
GAAACTAGCAAATACTATGTAACCATCATCGATGCTCCCGGACACAGAGATTTCATCAAG
AACATGATCACTGGAACCTCTCAAGCTGACTGCGCCGTGCTGATCGTCGCCGCCGGTACT
GGTGAGTTCGAAGCCGGTATTTCCAAGAACGGACAGACCCGTGAGCATGCYCTTCTCGCC
TTCACCCTTGGTGTAAAGCAGCTGATTGTTGGTGTCAACAAAATGGACTCCACTGAGCCC
CCATACAGTGAGTCCCGTTTCGAGGAAATCAAGAAAGAAGTATCTTCTTACATCAAAAAG
ATCGGTTACAACCCAGCTGCCGTCGCTTTCGTACCCATTTCTGGCTGGCACGGAGACAAC
ATGTTGGAGCCATCTACCAAGATGCCTTGGTTCAAGGGATGGAATGTRGAGCGTAAGGAA
GGTAAGGGTGAAGGCAAATGCCTTATTGAGGCACTGGATGCCATCCTGCCCCCTGCTCGT
CCCACAGACAAAGCCCTCCGTCTTCCCCTGCAGGACGTCTACAAAATCGGTGGTATTGGT
ACAGTGCCAGTAKGCAGAGTCGAAACTGGTGTCCT?????????????????????????
????????????????????????????????????????????????????????????
????????????????????????????????????????????????????????????
????????????????????????????????????????????????????????????
????????????????????????????????????????????????????????????
????????????????????????????????????????????????????????????
????????????????????????????????????????????????????????????
????????????????????????????????????????????????????????????
????????????????????????????????????????????????????????AGGC
GTCCGCTCATTTGGAAGGAGGGGCCAAGAAAGTCATCATCTCCGCTCCCAGTGCTGACGC
TCCCATGTTTGTCGTTGGTGTAAATCTTGAGGCGTACGATCCATCTTTCAAGGTCATTTC
TAACGCGTCCTGCACCACCAACTGCCTCGCGCCCTTGGCTAAGGTTATCCATGACAACTT
TGAAATCATTGAGGGTCTGATGACTACCGTTCATGCTACTACAGCTACTCAGAAAACCGT
CGACGGACCTTCTGGAAAACTGTGGCGTGATGGCCGTGGCGCCCAACAAAATATCATTCC
AGCTTCCACTGGTGCAGCCAAGGCTGTTGGAAAAGTCATTCCAGCTCTCAATGGCAAGCT
GACCGGTATGGCATTCCGTGTTCCTGTTGCGAACGTCTCTGTTGTCGATCTTACCGTTCG
TCTTGGCAAGCCCGCGAGCTACGATGCCATCAAGCAAAAGGTCAAGGAAGCAGCTGAAGG
CCCTCTGAAAGGAGTTTTAGGATATACCGAAGACCAGGTCGTGTCCTCTGACTTCATTGG
AGACTCCCACTCGTCTATTTTCGATGCTGCGGCTGGTATCTCTCTGAATGACAACTTCGT
TAAGCTGATCAGCTGGTATGACAATGAGTATGGTTACTC?????????????????????
????????????????????????????????????????????????????????????
????????????????????????????????????????????????????????????
????????????????????????????????????????????????????????????
????????????????????????????????????????????????????????????
????????????????????????????????????????????????????????????
????????????????????????????????????????????????????????????
????????????????????????????????????????????????????????????
????????????????????????????????????????????????????????????
????????????????????????????????????????????????????????????
????????????????????????????????????????????????????????????
????????????????????????????????????????????????????????????
????????????????????????????????????????????????????????????
????????????????????????????????CAGGAGTCCTCCCAACTGCAAACCCTGA
GGATGCTTTCAGGGACGTAGCTGCAGCTTTCCTTGTTGGCGCTATGCCCAGGAGAGAGGG
AATGGAAMGGAAAGATCTGCTCTCTGCAAATGTACGCATCTTTAAAGAACAGGGCCAGGC
CCTAGACAAAGTTGCACGTAAAGATGTTAAAGTACTTGTGGTTGGCAACCCTGCTAACAC
TAATGCATTGATCTGCTCTAAGTATGCTCCATCCATTCCAAAGGAAAACTTCACTGCTAT
GACCAGATTGGACCAAAACCGTGCTCAGTCTCAACTGGCTGCTAAACTAGGAATTCCAGT
AAGGGATGTCAAGAATGTTATTATTTGGGGCAACCATTCATCAACACAGTTCCCTGATGC
GTCCAATGCAATTGCCAAGATTGGCGGTGTTGATAAACCAGTACCTGCTGCTGTCAATGA
TGACAACTTCTTGAAGACCACATTTGTTTCAACAGTTCAGAAGCGTGGAGCAGCTGTTAT
AGCGGCAAGGAAAATGTCATCTGCTCTATCTGCTGCCAAAGCAGCGTCTGACCACATGAG
GGATTGGTTCTTAGGAACTGAT???GACCGCTGGGTGAGCATGGGTGTTGTTTCTGATGG
ATCCTACGGCACCCCACCAGATGTAGTTTTCTCTTTCCCAGTCACCGTTGTTAATGGA??
????????????????????????????????????????????????????????????
????????????????????????????????????????????????????????????
????????????????????????????????????????????????????????????
????????????????????????????????????????????????????????????
????????????????????????????????????????????????????????????
????????????????????????????????????????????????????????????
????????????????????????????????????????????????????????????
??????????????????????????????CACNGCCTYNACCGGCAGACATTNCCAGAA
TCAAACTTTTTGGAAGANGGAGTTGTTATGATGTCCAGGTATCGGATATGTCACTTCAAG
ATTACATCTCGGTGAAAGAAAAGTATGCTAAATACTTGCCCCACTCGGCAGGTAGGTACG
CTCACAAGCGGTTCCGCAAAGCTCAATGCCCAATCGTGGAGCGTCTAACCAACTCACTGA
TGATGCACGGACGTAATAACGGCAAGAAGTTAATGGCCGTTCGCATCGTAAAGCATGCAT
TTGAGATCATCCACCTTTTAACTGGTGAGAATCCRCTTCAAGTCTTGGTAACTGCTATCA
TTAACTCTGGACCTCGTGAGGACTCTACCAGAATTGGTCGTGCTGGTACCGTTCGTCGTC
AGGCCGTAGACGTGTCACCTCTCCGTCGCGTAAATCAAGCTATTTGGTTATTGTGCACTG
GCGCTAGGGAGGCAGCCTTCAGAAATATTAAAACAATTGCTGAGTGTGTAGCTGACGAAC
TCATCAACGCCGCTAAAGGCTCCTCTAACTCTTATGCTATCAAGAAGAAGGATGAGTTGG
AACGTG?????????????????????????????????????????????CGTGGGCGA
CTCGTTGAAGGACCGCTTCGACGGGGCCTCGCGGGTCATGATGCCCAACACGGATCTGGA
AGCGCCCGTGCAGAGGAACGACGCAGCTCCGCACAGGGTGCCCCGGAGAGATCGGTATCG
GTTCCAACTGCGACCGCACAACCCGGACCACAAGTCTCCGGGCGCCAAGGACCTCGTGTA
TCTAGAACCGTCGCCGGGTTTCTGCGAAAAGAACCCCCGGTTAGGGATCCCCGGCACGCA
CGGGCGAGCCTGCAATGACACGAGCATCGGCGTCGACGGCTGCGACCTCATGTGTTGCGG
CCGCGGATACCGGACCGAGACAATGTTTGTAGTGGAACGGTGTAAC
>Bungalotis_erythus_403ADW
???????GGAAGAAGGTCTCCTCCACCCTCTCCGGTCTCGAGGGCGAGCTCAAGGGCACC
TTCTTCCCCCTGACCGGCATGTCCAAGCAGACTCAACAACAGCTCATCGACGACCACTTC
CTCTTCAAGGAGGGCGACCGCTTCCTCCAGGCCGCCAACGCGTGCCGCTTCTGGCCCACC
GGCCGTGGCATCTACCACAACGAGAACAAGACCTTCCTCGTGTGGTGCAACGAGGAGGAC
CACCTCCGCATCATCTCGATGCAGATGGGCGGCGACCTGAAGGCTGTGTACAAGAGGCTC
GTGAACGCCGTGAATGACATCGAGAAGAGGATCCCGTTCTCGCACAACGACCGCCTCGGC
TTCCTGACCTTCTGCCCCACCAACCTCGGCACCACCGTGCGCGCGTCCGTGCACATCAAG
CTGCCCAAGCTGGCGGCGGACAAGGCGCGGCTGGAGGAGGTGGCCGGCAAGTACCACTTG
CAGGTGCGAGGCACCCGCGGGGAGCACACCGAGGCCGAGGGCGGCGTCTACGACATCTCC
AACAAGAGGCGCATGGGTCTTACCGAGTACGACGCCNTCAAGGAGATGTACGAGGG????
???????????????????????????????????????ACAAAGTTTAATAGAGTTAGT
ACAAAAATTGGAAGTTCGATGAAAAGCGTGGGAGAAGTAATGGCCATTGGCCGAAATTTT
GAAGAAGCTTTTCAAAAGGCTTTAAGGATGGTAGATGAAAACGTTAATGGCTTCGATCCT
AACATTAAAAAAGTAAATGAAAATGAACTGAGAGAACCAACTGATAAAAGAATGTTTGTT
TTAGCAGCTGCTCTTAAAAATGGTTACAGTGTTAATAAATTATATGAACTTACAAAAATA
GATCGTTGGTTCTTACATAAATTTAAAAATATAATAGATTATTACAATAACCTTGAAGCT
GTAAGTTGTGGATCTATTACTTACGACATTTTGAAAAATGCTAAGCAGATAGGATTTTCA
GACAAGCAAATTGCTGCTGCAATTAAAAGTACTGAATTAGCTGTTAGAAAACTCAGAGAA
GAACACAATATTACACCTTTTGTTAAAAAAATTGATACAGTWGCCGCTGAATGGCCAGCT
TCANCTAMYTATCTTTATCTTACWTACWATGGGAGCGCANATGATTTAGATTTTCCTGGA
GAGTTCGTTATGGTATTGGGATCTGGTGTATACAGAATTGGAAGTTCTGTTGAATTTGAT
TGGTGTGCTGTCGGGTGCTTAAGAGAACTTAAGAACCWAGGGAAGAAKACAATAATGATC
AATTACAATCCCGAGACTGTTAGTACCGATTATGATATGAGTGATAGATTATATTTTGAG
GAAATCTCCTTTGAAGTGGTAATGGATATTTATAATATTGAACAGCCTGATGGTGTCATA
TTATGC??????????????????????????????????????TTGGAACTTCATTAAG
ATTACTAATTCGAACTGAATTAGGAACCCCCGGGTCTTTAATTGGAGATGATCAAATTTA
TAATACTATTGTTACTGCTCATGCTTTTATTATAATTTTTTTTATAGTTATACCTATTAT
AATTGGAGGCTTTGGAAATTGATTAGTACCTTTAATGCTTGGAGCTCCTGATATAGCATT
CCCTCGAATAAATAATATAAGATTTTGATTATTACCTCCTTCCTTAACTCTTTTAATCTC
AAGAAGAATTGTAGAAAATGGAGCTGGAACTGGTTGAACAGTTTATCCTCCTTTATCCAC
CAATATTGCTCACCAAGGATCTTCTGTTGATTTAGCAATTTTTTCTCTTCATTTAGCTGG
AATTTCTTCTATTCTAGGAGCTATTAATTTTATTACAACAATTATTAATATACGAATTAG
AAATTTATCTTTTGATCAAATACCTTTATTTATTTGAGCTGTAGGAATTACAGCCCTTTT
ATTATTATTATCATTACCTGTTTTAGCTGGAGCTATTACTATACTTTTAACAGACCGAAA
TCTTAATACTTCTTTTTTTGATCCAGCAGGAGGAGGAGATCCAATTTTATATCAACATTT
ATTTTGATTTTTTGG?????????????????????????????????????????????
????????????????????????????????????????????????????????????
???????????????????????????????????????????????????????????C
TGTAGGAATAGATATTGATACACGAGCTTATTTTACATCTGCTACTATAATTATTGCAGT
CCCAACAGGAATTAAAATTTTTAGATGATTAGCTACTCTTCATGGAACTCAAATTAATTA
TAGTCCTTCTATATTATGAAGATTAGGATTTGTATTTTTATTTACAGTTGGAGGATTAAC
AGGAGTAATTTTAGCTAACTCTTCTATTGATATTACTCTTCATGACACTTATTATGTAGT
TGCCCATTTTCATTATGTTCTTTCAATAGGAGCAGTATTTGCTATTTTTGGGGGATTTGT
TCATTGATACCCTCTATTTACTGGATTAACTTTAAATCCTTACTTATTAAAAATTCAATT
TATTTCAATATTTTTCGGAGTTAATTTAACATTTTTTCCTCAACATTTTTTAGGTCTAGC
AGGTATACCTCGACGATATTCTGATTATCCTGATAGTTATATTTCATGAAATATTATTTC
CTCTTTTGGTTCTTATATCTCTTTACTATCTATAATAATAATAATAATTATTATTTGAGA
ATCAATAATTAATCAACGTTTAGTATTATTTCCATTAAATATACCTTCATCAATTGAATG
ATTACAAAATTTCCCTCCTGCTGAACATTCATATAATGAAT?????????????????AG
TCCACCACCACCGGCCANTTGATCKACAAATGCGGTGGTATCGACAAACGTACCATCGAG
AAGTTCGAGAAGGAGGCCCAGGAAATGGGCAAAGGTTCCTTCAAATATGCCTGGGTGTTG
GACAAACTGAAGGCTGAGCGCGAGCGTGGTATCACAATCGACATCGCCCTGTGGAAGTTC
YAGACAGCTAAATACTATGTCACCATCATTGACGCTCCTGGACACAGAGATTTCATCAAG
AACATGATCACTGGAACCTCTCAGGCCGACTGCGCCGTGCTGATCGTTGCCGCCGGTACT
GGTGAGTTCGAAGCCGGTATCTCCAAGAACGGCCAGACCCGCGAGCATGCCCTCCTTGCC
TTCACTCTCGGTGTCAAGCAGCTGATCGTAGGTGTCAACAAAATGGACTCCACGGAGCCC
CCATACAGCGAGCCCCGTTTCGAGGAAATCAAGAAAGAAGTGTCTTCCTACATCAAGAAA
ATCGGTTACAACCCAGCTGCCGTCGCTTTCGTACCCATTTCTGGCTGGCACGGAGACAAC
ATGTTGGAGCCATCTACCAAAATGCCCTGGTTCAAGGGATGGAACGTCGAGCGTAAGGAA
GGTAAGGCTGAAGGCAAGTGCCTCATTGAGGCTTTGGATGCCATCCTGCCTCCTGCTCGC
CCTACAGACAAGCCCCTCCGTCTTCCCCTGCAGGACGTCTACAAAATCGGTGGTATTGGT
ACAGTGCCAGTAGGCAGAGTTGAGACTGGTATCCTCAAGCCAGGTACCATTGTTGTATTC
GCCCCCGCAAACATCACCACTGAAGTTAAGTCTGTGGAGATGCACCACGAGGCTCTCCAA
GAGGCTGTGCCTGGAGACAACGTTGGTTTCAACGTTAAGAACGTATCTGTCAAGGAATTG
CGTCGTGGCTATGTCGCTGGTGACTCCAAGAACAACCCACCCAAGGGTGCCGCTGACTTC
ACTGCACAGGTCATCGTGCTTAACCATCCTGGTCAAATTTCCAATGGCTACACACCTGTG
TTGGATTGCCACACTGCTCACATTGCCTGTAAATTCGCAGAAATCAAAGAGAAGGTTGAC
CGTCGTACTGGTAAATCCACTGAGGAGAATCCTAAATCAATCAAGTCTGGTGATGCTGCC
ATTGTAAACCTAGTACCCTCCAAGCCTCTGTGCGTAGAGTCCTTCCAGGAGTTCCCACCC
CTCGGTCGTTTTGCC?????????????????????????????????????????????
????????????????????????????????????????????????????????????
???????????????????????????TAAGGCTTATGACCCATCCTACAAAGTAATCTC
TAATGCTTCCTGCACAACTAACTGCCTTGCTCCCTTGGCCAAGGTCATCCATGATAATTT
CGAAATTATTGAGGGTCTAATGACGACCGTTCATGCTACAACCGCCACCCAAAAAACCGT
CGACGGACCTTCGGGCAAGCTGTGGCGTGATGGACGTGGTGCCCAACAGAACATCATTCC
TGCTTCAACCGGCGCAGCCAAGGCTGTCGGTAAAGTCATTCCAGCTCTCAACGGCAAACT
GACTGGCATGGCCTTCCGTGTACCCGTCGCCAACGTGTCTGTTGTTGATCTTACAGTCCG
TCTTGGCAAGCCTGCCAGCTACGACGCTATCAAGCAGAAGGTCAAGGAAGCCGCTGAAGG
CCCACTTAAAGGAGTTCTGGGATACACTGAGGACCAAGTTGTATCCTCTGACTTCATTGG
AGACTCTCACTCCTCTATCTTCGACGCCGCTGCGGGTATCTCTCTTAACGACAACTTTGT
GAAGCTGATCAGCTGGTACGACAATGAATATGGTTACTCCAGCCGAGTCATT????????
????????????????????????????????????????????????????????????
??????????????????????????????ACCATTGACTGTGCTGAAGCTATTAAAAAG
TACAATGTTGGAATCAAGTGTGCTACCATCACACCTGATGAGAATAGAGTCGAAGAATTC
AAACTGAAGAAGATGTGGAAAAGTCCTAATGGCACCATCCGTAACATTCTAGGAGGAACC
GTTTTCAGAGAGGCCATTATTTGCAAGAATATCCCACGTCTTGTCACTGGTTGGGAGAAG
CCAATCATTATTGGGCGTCATGCTCACGCTGACCAATATAAAGCAACTGACTTTGTTGTA
CCAGGGGAAGGAAAACTTGAGCTTATTTTCACCCCTGCTTCTGGAGAACCAATCAAGCAC
GTGGTAAATGATTTTAAGGGTGCCGGTGTAGCTCTTGGTATGTACAACACTGATGCCTCA
ATTGTTGATTTTGCTCATTCATCGTTCAAGTATGCCTTGGATAGAAATTACCCTTTGTAC
TTGAGCACGAAGAACACCATCCTGAAGAAGTATGATGGACGTTTCAAGGACATTTTCCAA
GAAATCTATGATAAGCAGTACAAATCTCAATTTGATGCTGCAGGAATTTGGTATGAGCAC
CGCTTGATTGATGATATGGTGGCCTTT?????????????????????????????????
?????????????????????????AKGTTAGCTGGTGTACTTCCTACGGCGAACCCTGA
AGAGGCTTTCAAGGACGTGGCCGCAGCCTTCCTTGTCGGCGCGATGCCCAGGAGGGAAGG
AATGGAGAGGAAAGATTTGCTCTCGGCCAATGTACGCATTTTCAAGGAACAGGGCCAGGC
CCTTGACAAAGTCGCCCGTAAGGATGTTAAAGTACTGGTGGTTGGCAATCCTGCAAACAC
CAATGCGCTTATATGTTCCAAATATGCTCCATCCATTCCAAAGGAAAATTTCACTGCCAT
GACCCGTTTGGACCAGAATCGTGCTCAGTCGCAACTGGCTGCCAAACTTGGTATTCCAGT
TAAAGATGTTAAGAATGTAGTTATTTGGGGCAACCACTCATCGACACAGTTCCCTGATGC
CTCCAATGCAGTTGCCAAGATTGGAGGTGTTGACAAGCCAGTGCCAGCTGCAATCAATGA
TGATGAATACCTGAAAACAACCTTTGTATCAACTGTACAAAAGCGCGGAGCTGCCGTTAT
TGCTGCAAGGAAAATGTCTTCCGCTCTCTCTGCAGCGAAGGCAGCATCTGATCACATGCG
GGACTGGTTCTTGGGCTCCGGT???GACCGCTGGGTGAGCATGGGAGTTGTCTCTGATGG
ATCATATGGCACCCCACCCGATGTAGTGTTTTCATTCCCAGTTACGGTCACTAATGGAGT
CGCGGGGGGCCACGCGGGCGGGGACGCGGGCGCGGGCGCGGTAGGGGACGCGGCAAGGAA
GACCAGAAAGAGTGGGTGCCGGTCACCAAGCTAGGCCGTTTGGTGCGCGAGGGGAAGATC
GACAAACTCGAGAGCATCTATCTGTTCTCTCTTCCAATCAAAGAGTTCGAAATCATCGAC
TTTTTCTTGGGCGCCTCCCTCAACGATGAAGTCCTCAAGATCATGCCAGTGCAGAAACAG
ACRCGTGCCGGTCAGCGCACGCGTTTTAAGGCTTTCGTGGCAATTGGAGACAACAACGGA
CACATCGGTCTTGGAGTCAAGTGCAGCAAGGAAGTAGCGACTGCGATTAGAGGCGCTATA
ATTCTCGCCAAGCTCTCTGTGCTTCCCGTTCGCAGAGGCTACTGGGGTA???????????
???????????????????????????????????????AACCGGCGGATATCCCCGAAA
TCAAACTGTTTGGAAGATGGAGCTGTTACGACGTCCAGGTGTCGGATATGTCACTTCAGG
ATTATATCTCCGTAAAGGAGAAGTACGCTAAATATTTGCCGCACTCGGCAGGTAGGTACG
CTCACAAGCGATTCCGGAAAGCGCAGTGTCCTATTGTAGAGCGTCTCACCAACTCACTGA
TGATGCACGGACGCAACAACGGCAAGAAGCTGATGGCCGTTCGTATCGTGAAACACGCAT
TCGAGATCATCCACCTTTTGACAGGAGAGAACCCTCTTCAAGTTCTGGTGACTGCTATTA
TTAACTCTGGGCCTCGTGAGGACTCTACTAGGATCGGTCGTGCCGGTACCGTGCGTCGTC
AGGCCGTGGACGTCTCGCCTCTCCGTAGAGTGAACCAGGCTATCTGGCTACTGTGTACTG
GAGCCAGAGAAGCGGCCTTCAGGAACATTAAGACTATTGCTGAGTGTGTTGCTGATGAGC
TCATAAACGCCGCTAAGGGCTCTTCAAACTCTTACGCTATTAAGAAGAAGGATGAGTTGG
AGCGTGTTGCACGGTGAAGACCTGCTGGATGAGGCTACCAAGCTTCCGCTCCGTGGGTGA
CTCCTTGAAGGACCGCTTCGACGGAGCCTCACGCGTGATGATGCCCAACACGGACCTAGA
AGCGCCCGTGCAGCGGAACGACGCTGCACCACACAGAGTACCACGACGAGATCGATATCG
ATTSCAACTTCGGCCGCACAACCCGGACCACAAATCTCCGGGGGCGAAGGACCTCGTGTA
CCTGGAATCGTCGCCGGGTTTCTGCGAAAAGAACCCGAGGCTCGGCATTCCCGGGACGCA
CGGGCGCGCCTGCAACGACACGAGCATCGGCGTCGACGGCTGCGACCTCATGTGTTGCGG
CCGCGGCTACAGGACCGAGACCATGTTCGTCGTGGAACGCTGCAAC
>Burara_aquilina_383ADW
?????????????????????????????????????????GGGCGAACTCAAGGGTACC
TTCTACCCCCTCACCGGCATGTCCAAGCAGACCCAGCAGCAGCTCATCGATGACCACTTC
CTGTTCAAGGAGGGCGACCGCTTCCTCCAAGCCGCCAACGCGTGCCGCTTCTGGCCCACC
GGCCGTGGCATCTACCACAACGAGAACAAGACCTTCCTCGTGTGGTGCAACGAGGAGGAC
CACCTCCGCATCATCTCCATGCAGATGGGCGGCGACCTGAAGCAGGTGTACAAGAGGCTG
GTGACCGCTGTCAACGACATCGAGAAGAGGATCCCGTTCTCGCACAACGACCGGCTCGGC
TTCCTCACGTTCTGCCCCACGAACCTGGGCACCACGGTGCGCGCGTCCGTGCACATCAAG
CTGCCGAAGCTGGCCGCGGACAAGGCGAAGCTGGAGGAGGTCGCGTCCAAGTACCACCTG
CAGGTGCGCGGCACCCGCGGCGAGCACACCGAGGCCGAGGGCGGCGTGTACGACATCTCC
AACAAGAGGCGCATGGGCCTCACCGAGTACGACGCGGTCAAGGAAATGTACGATGGTAGN
TTAGATTACTGTGTAGTAAAAATACCAAGATGGGATTTAGCCAAATTTAATAGAGTAAGC
ACAAAAATTGGAAGTTCTATGAAAAGTGTTGGTGAAGTAATGGCCATCGGAAGAAATTTT
GAGGAAGCTTTCCAAAAAGCTTTGAGAATGGTGGACGAAAACGTTAACGGTTTTGATCCA
AACATTAAAAACGTAAATGAAAATGAACTTAGAGAACCGACCGATAAAAGAATGTTTGTT
TTAGCTGCCGCACTCAAAAGTGGTTACAGTATTGATAGACTATATGAACTTACTAAAATA
GATCGTTGGTTTCTTCAAAAATTTAAGAATGTAATCGATTATTACAATGATCTAGAAGCT
GTTAGTTGTGGTTCTATAACTTTCGATATCTTAAACAAGGCTAAACAAATTGGTTTTTCA
GACAAGCAGATAGCTGCTGCAATCAAAAGTACTGAGTTAGCTGTTCGAAAACTAAGAGAA
GAACTCCATATCACACCTTTTGTTAAGCAAATTGATACAGTWGCCGC?????????????
????????????????????????????????????????????????????????????
????????????????????????????????????????????????????????????
????????????????????????????????????????????????????????????
????????????????????????????????????????????????????????????
????????????????????????????????????????????????????????????
???????AMATTATATTTTATTTTTGGAATTTGAGCAGGAATAGTTGGAACTTCCCTAAG
TTTATTAATTCGAACAGAATTAGGTAACCCAGGATCTTTAATTGGAGATGATCAAATTTA
TAATACTATTGTTACAGCTCATGCTTTTATTATAATTTTTTTTATAGTTATACCAATTAT
AATTGGAGGATTTGGAAATTGATTAGTACCTTTAATATTAGGAGCTCCTGATATAGCATT
CCCACGAATAAATAATATAAGTTTTTGACTTTTACCCCCATCATTAACTTTATTAATTTC
AAGAAGAATTGTAGAAAATGGAGCAGGAACAGGATGAACAGTTTATCCCCCCCTATCTGC
TAATATTGCACACCAAGGTTCTTCAGTTGACTTAGCTATTTTTTCCCTACATTTAGCGGG
GATTTCATCTATTTTAGGTGCTATTAATTTTATTACTACTATTATTAATATACGAATTAA
TAACTTATCCTTTGATCAAATACCTTTATTTGTTTGAGCAGTAGGTATTACTGCCTTATT
ACTATTATTATCCTTGCCAGTTTTAGCTGGAGCTATTACTATACTATTAACAGATCGAAA
TTTAAATACTTCTTTTTTTGATCCTGCTGGTGGAGGAGATCCAATTTTATATCAGCATCT
ATTTTGATTTTTTGG?????????????????????????????????????????????
????????????????????????????????????????????????????????????
????????????????????????ATTAGGATTTATTGTTTGAGCTCATCATATATTCAC
TGTTGGAATAGATATTGATACTCGTGCTTATTTTACTTCAGCTACTATAATTATTGCTGT
CCCTACAGGAATTAAAATTTTTAGTTGATTAGCAACTTTACATGGTACTCAAATTAATTA
TAGACCCTCAATATTATGAAGATTAGGATTTGTATTTTTATTTACTGTTGGAGGATTAAC
TGGAGTAATTTTAGCTAACTCATCAATTGATATTACTTTACATGATACTTATTATGTAGT
AGCTCATTTTCACTATGTATTATCTATAGGAGCTGTTTTTGCTATTATTGGAGGATTTAT
TCATTGATATCCTTTATTTACTGGATTATCCTTAAACCCTTACCTTCTAAAAATTCAATT
TATTTCCATATTTATAGGAGTAAATTTAACTTTTTTCCCACAACATTTCCTAGGATTAGC
CGGTATACCTCGTCGATACTCTGATTACCCTGATAGTTATATTTCTTGAAATATTATTTC
TTCTTTTGGATCTTATATTTCCTTATTATCAATAATAATAATAATAATAATTATTTGAGA
ATCTATAATTAATCAACGTTTTATTTTATTTTCTCTTAATATACCTTCTTCTATTGAATG
ATTTCAAAATTTCCCACCTGCTGAACATTCATATAATGAAT???CGTCGACTCCGGCMAG
TCCACCACCACTGGTCAATTGATCTACAAATGCGGTGGTATCGACAAACGTACCATCGAR
AAGTTCGAGAAGGAGGCCCAGGAAATGGGCAAGGGTTCCTTCAAATACGCCTGGGTGTTG
GACAAACTGAAGGCTGAGCGCGAGCGTGGTATCACCATCGACATCGCTCTGTGGAAGTTC
GAGACCAGCAAATACTATGTGACAATCATCGACGCTCCCGGACACAGAGATTTCATCAAG
AACATGATCACGGGAACATCGCAGGCCGATTGCGCTGTGCTGATCGTCGCCGCCGGTACC
GGTGAGTTCGAGGCCGGTATCTCCAAGAACGGCCAGACCCGCGAGCATGCCCTCCTCGCC
TTCACCCTCGGTGTCAAGCAACTGATCGTAGGTGTCAACAAAATGGACTCCACTGAACCT
CCTTACAGCGAACCTCGTTTCGAGGAAATCAAGAAGGAAGTGTCCTCCTACATCAAAAAG
ATCGGTTACAACCCTGCTGCTGTCGCTTTCGTACCCATTTCTGGTTGGCACGGAGACAAC
ATGCTGGAGCCATCTACCAAAATGCCTTGGTTCAAGGGATGGATGGTTGAGCGCAAGGAG
GGCAAGGCCGAAGGCAAGTGCCTCATCGAAGCTTTGGACGCCATCCTGCCGCCTGCTCGC
CCCACAGACAAGGCCCTCCGTCTTCCCCTGCAGGACGTCTACAAAATCGGTGGTATTGGT
ACAGTGCCAGTGGGCAGAGTTGAAACTGGTGTCCTGAAACCCGGTACCATTGTTGTCTTT
GCCCCAGCTAACATCACCACTGAAGTCAAGTCCGTGGAGATGCACCACGAAGCCCTCCAA
GAGGCTGTGCCTGGAGATAACGTTGGTTTCAACGTAAAGAACGTATCCGTCAAGGAATTG
CGTCGTGGATACGTCGCCGGTGACTCCAAGAACAACCCACCCAAGGGTGCCGCAGACTTC
ACAGCACAGGTCATCGTGCTTAATCACCCTGGTCAAATTTCCAACGGCTACACACCTGTG
TTGGATTGCCACACTGCTCACATTGCCTGCAAGTTCGCAGAAATCAAAGAGAAGGTTGAC
CGTCGTACTGGTAAATCCACTGAAGATAATCCCAAATCAATCAAATCAGGTGATGCCGCC
ATTGTCAACCTCGTGCCCTCCAAGCCTCTGTGCGTGGAGTCCTTCCAGGAGTTCCCACCC
CTCGGTCGTTTCGCC????????????????????GTGTCTTCMCSACCACTGACAAGGC
CTCAGCTCACTTGGAGGGTGGAGCCAAGAAGGTCATCATCTCTGCTCCCAGTGCTGACGC
TCCCATGTTTGTTGTTGGCGTCAACCTTGAAGCTTATGATCCTTCCTTCAAGGTCATCTC
CAATGCTTCGTGCACCACCAACTGCCTCGCTCCCTTGGCTAAGGTCATCCATGACAACTT
CGAGATTATTGAAGGTTTAATGACCACTGTACACGCTACCACTGCTACTCAAAAGACCGT
TGATGGACCATCTGGCAAGCTGTGGCGTGATGGCCGTGGTGCCCAACAAAATATCATTCC
AGCCTCTACTGGAGCAGCTAAGGCTGTAGGTAAAGTCATTCCAGCTCTGAATGGGAAACT
GACTGGTATGGCTTTCCGTGTCCCTGTAGCCAATGTGTCTGTAGTTGATCTTACAGTTCG
TCTTGGAAAACCCGCTAACTATGATGCTATTAAGCAGAAGGTGAAGGAAGCCGCCCAAGG
CCCATTGAAGGGAATTCTTGGATACACTGAAGACCAAGTTGTATCTTCTGATTTCATTGG
TGACTCTCACTCTTCCATCTTTGATGCTGCAGCGGGTATCTCTCTAAACGACAACTTTGT
CAAGCTGATCAGCTGGTACGACAATGAGTATGGTTACTCCAGCCGAGTCATT????????
????????????????????????????????????????????????????????????
????????????????????????????????????????????????????????????
????????????????????????????????????????????????????????????
????????????????????????????????????????????????????????????
????????????????????????????????????????????????????????????
????????????????????????????????????????????????????????????
????????????????????????????????????????????????????????????
????????????????????????????????????????????????????????????
????????????????????????????????????????????????????????????
????????????????????????????????????????????????????????????
????????????????????????????????????????????????????????????
????????????????????????????????????????????????????????????
????????ATGA?TGSGCCCTG?CC?TGTTAGCCGGGGTGCTCCCCACCTGCAAGCCCGA
GGAGGCCTTCAAGGATGTGGCCGCAGCTTTCCTCGTCGGCGCCATGCCCCGCAGGGAAGG
CATGGAGAGGAAAGACCTCCTGTCAGCTAATGTTCGTATCTTCAAAGAACAGGGCCAAGC
ACTAGATAAAGTTGCCCGTAAAGATGTCAAAGTACTTGTTGTTGGCAACCCTGCAAACAC
AAATGCTCTCATCTGCTCGAAATATGCTCCATCAATTCCTAAGGAAAATTTTACTGCCAT
GACCCGCTTGGACCAGAATCGTGCCCAGTTCCAGTTAGCAGCTAAGCTTGGAATTCCATC
TAAAGATGTTAAGAATGTCATTATTTGGGGCAACCACTCCTCTACCCAGTTCCCTGATGC
CAGCAATGCTGTTGCTAAACTTGGTGGCGTTGAAAAGCCAGTGCCTGCTGCAATCAATGA
TGATGAGTACTTGAAAACTACATTTGTTTCTACTGTTCAGAAGAGAGGAGCAGCAGTTAT
TGCTGCAAGGAAAATGTCGTCAGCCCTCTCTGCGGCGAAAGCAGCTTCTGACCACATGAG
AGACTGGTTCTTGGGTACTGGT???GACCGCTGGGTGAGCATGGGTGTTGTCTCTGATGG
CTCGTATGGTGCCCCACCTGATGTAGTATTCTCCTTCCCGGTCACAGTGTCTAATGGA??
???????????????????????????????????????????????????GGCAAGGAA
GACCAGAAGGAATGGGTCCCCGTCACCAAGCTCGGCCGTCTAGTGCGCGAGGGAAAGATC
GACAAGCTCGAGAGCATCTATCTGTTCTCGCTCCCCATCAAAGAGTTTGAGATCATCGAC
TTCTTCCTCGGCGCTTCGCTTAATGATGAAGTGCTAAAGATCATGCCTGTCCAGAAACAA
ACCCGCGCCGGTCAGCGCACGCGTTTCAAGGCTTTCGTAGCCATCGGAGACAACAACGGG
CACATTGGTCTAGGTGTGAAGTGCAGCAAGGAAGTGGCCACTGCCATTAGAGGTGCTATC
ATCCTGGCAAAGCTGTCCGTGCTGCCAGTGCGCAGAGGTTATTGGGGAA????GGGGCCG
ATGCGGGCAGCATGGCTGTTGATAACATGCCACCGCCCCAACCGGCGGACATTCCCGAAA
TCAAACTTTTCGGAAGATGGAGTTGTTACGATGTCCAGGTGTCGGATATGTCACTTCAAG
ATTATATTTCAGTGAAAGAGAAGTATGCCAAGTACCTGCCACACTCTGCAGGTAGGTACG
CCCACAAGCGATTCCGCAAAGCGCAATGCCCTATTGTGGAGCGTCTCACCAACTCCCTGA
TGATGCATGGACGCAACAACGGTAAGAAGCTGATGGCCGTCCGCATCGTGAAGCACGCAT
TCGAGATCATYCATCTCCTGACCGGAGAGAATCCCCTTCAAGTTCTCGTCACTGCGATAA
TTAATTCTGGACCTCGTGAAGACTCCACTAGAATCGGTCGTGCCGGTACCGTGCGTCGTC
AGGCCGTGGACGTRTCTCCCCTCCGTAGAGTTAACCAAGCTATCTGGCTGTTGTGTACTG
GAGCAAGGGAGGCTGCTTTCAGGAACATTAAGACTATCGCTGAGTGTGTTGCTGATGAGY
TGATCAACGCAGCCAAGGGTTCATCAAACTCTTATGCTATCAAGAAGAAGGATGAGTTGG
AGCGTGGTGTACGGTGAAGACATGCTGGATGAGGCTGCCGAGTTTCCGTTCCGTGGGCGA
CGCGTTGAAAGACCGCTTCGACGGGGCGTCACGGGTCATGATGCCCAACACCGACCTGGA
GGCGCCCGTACAGCGGAACGACGCCGCGCCGCACAGAGTTCCGAGGAGAGATCGCTACAG
ATTCCAGCTTCGGCCGCACAATCCAGACCACAAGTCTCCGGGGTCCAAGGACCTCGTCTA
CTTAGAATCCTCGCCGGGATTCTGCGAAAAGAACCCGAGACTCGGCATTCCCGGCACGCA
CGGGCGCGCTTGCAATGACACGAGCATCGGCGTCGACGGCTGCGACCTCATGTGTTGCGG
CCGCGGCTATCGGACAGAGACTATGTTCGTAGTGGAACGCTGCAAC
>Butleria_bissexguttatus_629AVZB
????????????????????????????????????????????????????????????
?TCTNNYCGCTCACGGGCATGTCNNNTCAGACGCATCAGCTCCTCATCGACGACCACTTC
CTCTTCAAGGARGGCGACYGCTTCCTCCNGGNNNNCAACKCGTGCCGMTTCTGGCCCAGC
GGCCRYGGCATCTACCACAACGAGWACAAGACCTTCCTGGTGTGGTGCAACAAGGAGGAC
CACCTCCGCCTCATCTCCATGCWAATGGGCGGCKACCTGAATGYGGTCTACAAGCGGCTC
GTGRCRGNNGTCWRCGACATCGAGAAGAGGATCCCGTTCTCGCACAACGACYGGCTCGGC
TTCCTGACCTTCTGCCCCACCAACMTGKGGACCACGGTGCGGGCGTCCGTNNACATCAAG
CTGCCCAAGCTAGCGGCCGACAAGGCCAAGCTGGAGGAGGTGGCGTCCAAGTACCACCTG
CAGGTGCGCGGCACCCGCGGCGAGCACACGGAGGCCGAGGGCGGCGTGTACGACATCTCC
AACAAGCGCCGCATGGGGCTGACCGAGTACGACGCGGTCAAGGAGATGCACGACGGTAGC
TTARACTACTGTGTAGTGAAAATACCACGATGGGATTTAGCAAAGTTTAACAGAGTTAGT
ACAAAAATTGGAAGTTCGATGAAAAGCGTTGGAGAAGTTATGGCCATCGGTAGAAACTTT
GAAGAAGCATTTCAAAAGGCTTTAAGGATGGTAGATGAGAATGTTAACGGTTTCGACCCT
AACATTAAAAAAGTCAATGAAAATGAATTGAGAGAACCCACCGATAAACGGATGTTTGTT
TTAGCTGCAGCCCTTAAAAATGGTTACAGCGTTAATAAATTATATGATCTTACTAAAATA
GACCGTTGGTTCCTACATAAATTTAAAAATATTATAGATTACTACAATAAACTTCAAGCA
GTCAGTTGGGGCTCTATAACATACGACATTTTAAAGAACGCTAAGCAAATAGGATTTTCA
GACAAGCAAATTGCTGCAGCAATCAAAAGCACAGAATTAGCAGTAAGAAAGCTCAGAGAA
GAGCATAATATTACTCCTTTCGTCAAAAAAATTGATACRGTTGCTGCTGAATGGCCCGCT
TCTACTAATTATCTGTACCTTACATACAATGGCAGTTCACATGACTTAGATTTCCCTGGA
GAGTTAGTAATGGTATTAGGATCTGGCGTGTATAGAATTGGAAGTTCCGTTGAATTTGAT
TGGTGTGCCGTCGGATGCTTAAGAGAACTAAAGAACCAAGGTAAAAAGACAATTATGATA
AACTATAATCCCGAGACTGTCAGTACTGATTACGACATGAGCGATAGATTATACTTTGAG
GAAATCTCTTTTGAAGTAGTTATGGACATATACAATATTGAACGACCTGACGGTGTAATA
TTATGC?????????????????????????????CAGGAATAKTAGGTACATCATTAAK
ATTATTAATCCGAACARAACTAGGAAATCCAGGATCTTTAATTGGAGATGATCAAATTTA
TAATACTATTGTCACAGCTCATGCTTTTATTATAATTTTTTTCATAGTTATACCAATTAT
AATTGGAGGATTTGGAAATTGATTAGTCCCATTAATATTAGGAGCTCCTGATATAGCTTT
CCCACGAATAAATAATATAAGATTTTGAATGTTACCTCCCTCCTTAACATTATTAATTTC
AAGAAGAATTGTAGAAAATGGTGCTGGAACCGGATGAACTGTTTACCCCCCTCTTTCTTC
TAATATTGCTCATCAAGGATCTTCCGTAGATTTAGCAATTTTTTCCCTACATTTAGCTGG
TATTTCATCTATTCTAGGAGCTATTAATTTTATTACAACAATTATTAATATACGAATTAG
AAATTTATCTTTTGATCAAATACCACTATTCGTTTGAGCTGTTGGAATTACAGCTTTATT
ATTATTATTATCATTGCCCGTTTTAGCGGGAGCTATTACTATACTTTTAACAGATCGAAA
CTTAAATACATCATTTTTTGATCCTGCAGGAGGAGGAGACCCTATTTTATACCAACATTT
ATTTTGATTTTTTGG?????????????????????????????????????????????
????????????????????????????????????????????????????????????
????????????????ATTGGATTATTAGGATTTATTGTATGAGCTCATCATATATTTAC
AGTAGGGATAGACATTGATACACGAGCTTATTTTACCTCTGCAACTATAATTATTGCAGT
ACCAACAGGAATTAAAATTTTCAGTTGATTAGCAACTCTTCACGGAACTCAAATTAATTA
TAGTCCTTCTATACTATGAAGATTAGGATTTGTATTTTTATTTACAGTAGGAGGATTAAC
AGGAGTAATTTTAGCTAACTCTTCTATTGACATTACTTTGCATCACACTTATTATGTAGT
AGCCCATTTTCATTATGTTTTATCCATAGGAGCTGTTTTTGCTATTTTTGGGGGCTTTAT
CCATTGATATCCTTTATTTACAGGATTAACCCTTAATTCATTTTTATTAAAAATTCAATT
TATTTCGATATTTTTAGGAGTAAACTTAACCTTCTTCCCACAACATTTTTTAGGATTAGC
AGGAATACCTCGACGATATTCTGACTATCCTGATAGTTATATTTCATGAAATATTATTTC
TTCTTTTGGATCTTATATCTCATTACTATCTATAATAATAATAATAATAATTATTTGAGA
ATCTATAATCAATCAACGAATTGTTTTATTCCCTCTAAACATAACATCTTCTATTGAATG
ACTTCAAAAATTACCGCCCGCAGAACATTCCTATAATGAAT???????????????????
?????????????????????????????????????????????????GTACCATCGAG
AAGTTCGAGAAGGAGGCCCAGGAAATGGGCAAGGGTTCCTTCAAATACGCCTGGGTGTTG
GACAAACTGAAGGCTGAGCGCGAACGTGGTATCACAATCGACATCGCTCTGTGGAAGTTC
GAGACCGGTAGATACTATGTCACCATCATCGACGCTCCCGGACACAGGGATTTCATCAAA
AACATGATCACGGGAACCTCGCAGGCCGACWGCGCCGTGCTGATCGTCGCCGCCGGCACC
GGTGAGTTCGAGGCCGGCATCTCCAAGAACGGGCAGACCCGCGAGCACGCGCTTCTCGCC
TTCACCCTCGGCGTCAAGCAGCTGATCGTAGGTGTCAACAAAATGGACTCCACCGAGCCC
CCCTACAGCGAACCCCGTTTCGAAGAAATCAAGAAGGAAGTGTCCTCTTACATCAAGAAG
ATCGGTTACAACCCAGCTGCCGTCGCTTTCGTACCCATTTCTGGCTGGCACGGAGACAAC
ATGTTGGAGCCATCCAACAAAATGCCCTGGTTCAAGGGATGGAACGTTGAGCGCAAGGAA
GGTAAGGGTGAAGGCAAGTGCCTCATCGAAGCCCTGGACGCCATCCTGCCCCCGGCTCGT
CCCACAGACAAGGCCCTCCGCCTTCCCCTGCAGGACGTCTACAAAATTGGCGGTATCGGT
ACAGTGCCTGTAGGCAGAGTGGAGACCGGAATCCTCAAGCCTGGTACCATTGTTGTATTC
GCCCCYGCCAACATCACCACTGAAGTAAAATCTGTGGAGATGCACCACGAGGCTCTCCAA
GAGGCTGTGCCTGGAGACAATGTTGGTTTCAATGTAAAGAACGTTTCTGTCAAGGAATTG
CGTCGTGGCTACGTTGCCGGTGACTCCAAGAACAACCCACCCAAGGGTGCCGCCGACTTC
ACTGCACAGGTCATCGTGCTCAACCACCCCGGTCAAATTTCCAACGGCTACACGCCTGTG
CTGGATTGCCACACTGCTCACATTGCCTGCAAGTTTGCAGAAATCAAAGAGAAGGTTGAC
CGACGTACCGGTAAATCGACTGAGGACAATCCCAAATCTATCAAATCCGGTGATGCCGCC
ATTGTAGTACTAGTACCTTCCAAGCCCCTGTGTGTGGAATCCTTCCAGGAGTTCCCACCC
CTTGGTCGTTTCGCC?????????????????????????????????????????????
???????????????????????????????GTCATCATCTCTGCCCCSAGTGSCNATGC
TCCCATGTTNGTRGTTGGTGTGAATCTTGATRCTTACRATCCANCCNACAAGGTCATCTC
SNATGCTTCCTGTACCACAWACTGCCTGGCTCCTCTTGCCAAGGTCATCCATGATAACTT
TGAGATTATTGAGGGTCTGATGACCACCGTACACGCCACTACTGCTACCCAGAAGACTGT
TGACGGGCCCTCCGGCAAGCTGTGGCGTGATGGACGTGGTGCCCAACAGAACATCATTCC
RGCTTCCACCGGCGCAGCCAAGGCCGTAGGAAAAGTCATTCCAGCACTCAATGGTAAGCT
GACTGGCATGGCTTTCCGTGTGCCGGTTGCCAATGTCTCCGTTGTCGACCTTACTGTTCG
TCTCGGCAAGCCCGCCAGCTACGATGCTATCAAGCAAAAGGTCAAAGAAGCCGCTGAAGG
CCCACTTAAAGGTATTCTCGGCTACACTGAGGACCAAGTTGTATCTTCTGACTTCATCGG
AGACACTCACTCTTCCATTTTCGACGCCGCANCTGGTATTTCTCTCAACGACAACTTTGT
TAAGCTGATCAGCTGGTATGACAATGAGTATGGTTACT??????????????????????
????????????????????????????????????????????????????????????
?????????????????????????????????ATTGACTGTGCCGAAGCAATTAAAAAG
TACAATGTTGGTATTAAATGTGCCACTATTACACCAGATGAGAAAAGAGTAGAAGAGTTC
AAGCTRAAGAAGATGTGGAAAAGCCCTAATGGTACCATTCGTAACATTCTGGGTGGAACT
GTCTTCAGGGAGGCTATTATTTGCAAGAATATTCCTCGCCTTGTTACTGGTTGGGAGAAG
CCAATCATTATTGGCCGTCATGCTCATGCAGACCAATACAAAGCTACTGACTTTGTTGTA
CCAGGAGAAGGAAAACTTGAGTTCGTGTTCACCCCTAAGTCTGGAGAACCTATCAGGTAT
GTGGTAAATGATTACAAGGGTGCTGGAGTAGCTCTTGGAATGTATAATACTGATGCATCA
ATTATTGATTTTGCTCATTCGTCATTGAAGTTTGCCTTGGATAGGAAATATCCTCTGTAC
TTGAGCACTAAAAACACTATCCTGAAGAAGTATGATGGACGTTTTAAAGACATTTTCCAA
GAAATTTATGATAAGGAATACAAATCTCTATATGAGGCAGCTGGCATTTGGTATGAACAC
CGCCTGATTGATGATATGGTGGCCTTT?????????????????????????????????
??????????????????????????TGCTTGCAGGAGTACTCCCCACTGCTAGCCCGGA
GGAAGCATTCAAAGACGTAGCTGCAGCCTTCCTTGTTGGTGCGATGCCAAGGAGAGAAGG
AATGGAGAGGAAAGATTTGCTCTCTGCCAATGTACGCATTTTCAAAGAACAAGGCCAAGC
CCTCGACAAAGTAGCCCGTAAGGATGTCAAAGTACTGGTTGTGGGTAACCCTGCGAATAC
TAATGCTCTGATCTGCTCTAAATATGCTCCATCCATTCCTAAAGAAAACTTTACTGCCAT
GACTCGTTTGGACCAAAACCGAGCTCAGTCCCAACTGGCCGCTAAACTGGGTATCCCAGT
TAGGGATGTGAAGAATGTCATTATTTGGGGAAACCACTCCTCGACACAGTTTCCTGATGC
CTCCAATGCGATCGCCAAGATTGGTGGTGCTGACAAACCTGTGCCTGCTGCTATTAACGA
TGACAGTTACTTGAAGACCACATTTGTGTCTACTGTACAAAAGCGTGGAGCAGCAGTTAT
TGCAGCAAGGAAAATGTCGTCTGCCCTCTCTGCCGCAAAGGCAGCTTCTGACCACATGAG
GGACTGGTTCTTGGGAACCAGC???GATCGCTGGGTGAGCATGGGCGTTGTCTCGGATGG
ATCATAYGGTGCCCCTCCTGATGTAGTGTTCTCATTCCCAGTAACAGTCACCAACGGGGT
CGCGGAGGTCTACGTGGCCGAGGCCGCGGTCGCGGGCGTGGCAGAGGACGCGGCAAGGAA
GACCAAAAGGAGTGGGTGCCCGTAACCAAACTCGGCCGCTTAGTACGCGAGGGAAAGATT
GACAAACTCGAGAGCATCTACCTGTTTTCTCTCCCTATCAAGGAATTCGAAATCATCGAC
TTCTTCCTGGGAGCCTCCCTCAACGATGAAGTGCTCAAGATCATGCCTGTCCAGAAACAG
ACGCGTGCCGGGCAGCGTACGCGTTTCAAGGCTTTCGTGGCCATCGGAGACAACAATGGC
CACATCGGTCTCGGAGTCAAGTGCAGTAAGGAAGTGGCTACTGCGATCAGAGGTGCTATC
ATTCTTGCCAAGCTGTCTGTGCTTCCCGTCCGCCGAGGCTACTGGGGTA???????????
????????????????????????????????????????ACCGGCWGACATTCCCGAAA
TCAAACTTTTTGGGAGATGGAGCTGCTACGATGTCCAGGTGTCTGAWATGTCACTTCAGG
ATTATATTTCGGTGAAAGAGAAGTACGCCAAATATTTGCCCCATTCGGCAGGTAGGTACG
CGCACAAGCGGTTCCGCAAAGCGCAATGCCCTATTGTGGAGCGTCTAACTAACTCCCTGA
TGATGCACGGACGTAACAACGGCAAAAAGTTGATGGCAGTTCGTATCGTGAAGCACGCCT
TTGAGATCATCCACCTTCTAACGGGTGAGAACCCACTTCAAGTTTTGGTGACTGCTATTA
TTAACTCTGGGCCTCGTGAAGACTCCACTAGGATCGGTCGTGCCGGTACCGTGCGTCGTC
AAGCCGTGGACGTGTCTCCCCTCCGCCRAGTGAACCAAGCAATCTGGCTGTTGTGCACTG
GGGCAAGAGAGGCTGCCTTCAGAAACATTAAGACTATTGCTGAGTGTGTAGCCRATGAGC
TCATCAACGCCGCCAAAGGCTCATCAAACTCCTATGCTATTAARAARAAGGACGAGTTGG
AGCGTGGTGTACGGTGAAGACCTGCTGGATGAGGCTGCCGAGCTTCCGTTCCGTGGGCGA
TTCGTTGAAAGACCGCTTCGACGGAGCCTCGCGGGTTATGATGCCCAACACGGACTTGGA
AGCGCCCGTGCAGAGGAACGACGCGGCGCCACACAGGGTTCCCCGGCGGGATCGATATCG
GTTCCAGCTCCGACCGCACAACCCTGACCACAAGTCCCCGGTCGCCAAGGATCTCGTGTA
CCTAGAATCGTCGCCGGGTTTCTGCGAAAAGAACCCGCGACTGGGCATTTCGGGCACACA
CGGGCGCGCCTGCAACGACACGAGTATCGGCGTCGACGGCTGCGACCTCATGTGCTGCGG
CCGCGGGTACCGCACCGAAACCATGTTCGTCGTGGAGCGGTGTAAC
>Buzyges_rolla_UK84
????????????????????????????????????????????????????????????
????????????????????????????????????????????????????????????
????????????????????????????????????????????????????????????
????????????????????????????????????????????????????????????
????????????????????????????????????????????????????????????
????????????????????????????????????????????????????????????
????????????????????????????????????????????????????????????
????????????????????????????????????????????????????????????
????????????????????????????????????????????????????????????
????????????????????????????????????????????????????????????
????????????????????????????????????????????????????????????
????????????????????????????????????????????????????????????
????????????????????????????????????????????????????????????
????????????????????????????????????????????????????????????
????????????????????????????????????????????????????????????
????????????????????????????????????????????????????????????
????????????????????????????????????????????????????????????
????????????????????????????????????????????????????????????
????????????????????????????????????????????????????????????
????????????????????????????????????????????????????????????
????????????????????????????????????????????????????????????
????????????????????????????????????????????????????????????
????????????????????????????????????????????????????????????
????????????????????????????????????????????????????????????
????????????????????????????????????????????????????????????
???????????????????TTAGGTAACCCAGGATCTTTAATTGGAGATGATCAAATTTA
TAATACTATTGTTACAGCTCATGCTTTCATTATAATTTTTTTTATAGTAATACCAATTAT
AATTGGAGGATTTGGAAACTGATTAGTACCTCTAATATTAGGAGCACCTGATATAGCTTT
TCCTCGAATAAACAATATAAGATTTTGAATATTACCACCTTCATTAACTTTATTAATTTC
AAGAAGAATTGTAGAAAATGGTGCAGGAACTGGTTGAACCGTTTATCCCCCCCTATCTTC
TAATATTGCCCACCAAGGATCATCTGTTGATTTAGCTATTTTTTCTTTACATTTAGCTGG
TATTTCATCTATTTTAGGAGCTATTAACTTTATTACAACAATTATTAATATACGAATTAA
AAATTTATCATTTGATCAATTATCACTATTTGTATGATCTGTAGGAATCACAGCACTATT
ATTACTTCTATCCTTACCTGTCTTAGCTGGAGCTATTACTATATTACTTACAGATCGAAA
TTTAAATACCTCATTTTTCGATCCAGCAGGAGGAGGAGATCCTATTTTATACCAACACTT
ATTTTGATTTTTTGG?????????????????????????????????????????????
???????????????????????????????????AANCTTTTGGATCTTTANGAATNNT
TTANNNCATNTTANCTATNGGATTATTAGAGTTTATTGTTTGARCTCATCATATATTNAC
AGTTGGNATANATATTGATACNNNNNNTTACTTTACTTCAYCCNCTANAATTATTGNNGT
TCCAACTGGAATTNAANTTTTTAGTTGATTAGCANCTCTNCAAGGAACTCAAATTAANTA
TAGANCTTCNATATTATGAAGKTTACGATTTGGATTTTTATTCACAGTAGGGGGTTTAAC
AGGAGTAATTTTAGCTAATTCTTCTATTGATATTACTCTTCATGATTCTTATTATGTAGT
GGCACATTTTCATTATGTATTATCTATAGGAGCTGTTTTTGCCATTTTTGCAGGATTTAT
TCATTGATATCCTTTATTTACAGGATTAACTTTAAACCCATATTTATTAAAAATTCAATT
TATTTTAATATTTTTTGGAGTGAATTTAACATTTTTTCCTCAACATTTTTTAGGATTAGC
AGGAATACCTCGACGATATTCTGACTATCCTGATAGCTACTTATCATGAAATATTATTTC
CTCATTTGGATCTTATATTTCACTATTATCAATAATAATAATAATAATAATTATTTGAGA
ATCAATAATTTATCAACGTATAATCTTATTTTCATTAAATATATCCTCATCTATTGAATG
ATTACAAAATCTGCCCCCTGCTGAACATTCTTATAATGAAT???????????????????
????????????????????????????????????????????????????????????
????????????????????????????????????????????????????????????
????????????????????????????????????????????????????????????
????????????????????????????????????????????????????????????
????????????????????????????????????????????????????????????
????????????????????????????????????????????????????????????
????????????????????????????????????????????????????????????
????????????????????????????????????????????????????????????
????????????????????????????????????????CTGGCTGGCACGGAGACAAC
ATGTTGGAGCCATCAACCAAGATGCCTTGGTTCAAGGGATGGAATGTTGAGCGCAAGGAA
GGTAAGGCTGAAGGCAAATGCCTTATTGAGGCCCTGGACGCCATCCTGCCCCCAGCTCGT
CCCACAGACAAAGCCCTCCGTCTTCCCCTGCAGGACGTTTACAAAATCGGTGGTATTGGT
ACAGTGCCCGTAGGCAGAGTCGAAACTGGTGTCCT?????????????????????????
????????????????????????????????????????????????????????????
????????????????????????????????????????????????????????????
????????????????????????????????????????????????????????????
????????????????????????????????????????????????????????????
????????????????????????????????????????????????????????????
????????????????????????????????????????????????????????????
????????????????????????????????????????????????????????????
????????????????????????????????????????????????????????????
?????CTCACTTGGAGGGAGGTGCCAAGAAAGTCATTATCTCTGCCCCCAGTGCGGACGC
TCCCATGTTTGTCGTTGGCGTAAATCTCGAGGCTTATGATCCATCTTTCAAGGTCATTTC
TAACGCTTCCTGCACCACAAACTGCCTCGCGCCCTTGGCCAAGGTCATCCATGACAACTT
TGAAATTGTCGAGGGTCTGATGACCACCGTGCACGCTACCACCGCTACCCAGAAGACCGT
CGACGGACCCTCCGGTAAGCTGTGGCGTGATGGCCGTGGTGCCCAACAGAATATCATTCC
AGCTTCAACTGGCGCAGCCAAGGCCGTAGGAAAAGTCATTCCAGCTCTGAACGGCAAGCT
GACCGGTATGGCATTCCGTGTMCCCGTTGCGAACGTCTCCGTTGTCGACCTCACTGTTCG
TCTTGGTAAGCCCGCAAGCTATGATGCTATCAAGCAAAAGGTCAAGGAAGCCGCTCAGGG
CCCTCTGAAAGGAGTTCTTGGATATACCGAGGACCAGGTTGTATCCTCTGACTTCATCGG
GGACACGCACTCCTCAATCTTCGATGCCGCGGCTGGTATCTCTCTGAATGACAACTTTGT
CAAGCTCATCAGCTGGTATGACAATGAGTACGGTTACTCCAGCCGTGTCATT????????
????????????????????????????????????????????????????????????
??????????????????????????AGTNACTATTGACTGCGCTGAAGCTATCAAAAAA
TACAATGTAGGTATTAAGTGTGCCACCATAACACCTGATGAAAAGAGAGTAGAAGAGTTC
AAGCTGAAGAAAATGTGGAAGAGTCCCAATGGAACCATTCGTAACATTTTGGGAGGAACT
GTCTTCAGGGAGGCTATTATTTGCAAGAATATCCCTCGTCTGGTCACCGGTTGGGAAAAG
CCTATCATTATTGGCCGTCATGCTCATGCTGACCAATATAAGGCAACTGACTTTGTTGTG
CCAGGAGTAGGAAAGCTTGAGCTTGTATTCACCCCTGCATCTGGGGAACCTATCAGGCAT
GTGGTAAATGACTTCAAGGGTGCTGGAGTAGGTCTTGCCATGTACAATACTGATGCCTCC
ATTATTGATTTTGCTCATTCATCATTCAAGTTTGCTTTGGATCGGAAATATCCTCTGTAC
TTGAGTACCAAGAATACAATTTTGAAGAAGTATGATGGTCGCTTCAAGGACATTTTTCAA
GAAATTTATGACAACCAATACAAGACTCAATTTGATGCAGCTGGTATCTGGTATGAACAT
CGCTTGATTGATGATATGGTGGCCTTT?????????????????????????????????
????????????????????????????????????????????????????????????
????????????????????????????????????????????????????????????
????????????????????????????????????????????????????????????
????????????????????????????????????????????????????????????
????????????????????????????????????????????????????????????
????????????????????????????????????????????????????????????
????????????????????????????????????????????????????????????
????????????????????????????????????????????????????????????
????????????????????????????????????????????????????????????
????????????????????????????????????????????????????????????
????????????????????????????????????????????????????????????
????????????????????????????????????????????????????????????
??????GGCCCACGTGGCCGCGGACGTGGTCGCGGGCGWGGTAGAGGACGCGGCAAGGAA
GATCAGAAAGAGTGGGTGCCCGTCACTAAGCTCGGTCGTTTAGTTCGCGAAGGAAAGATC
GACAAACTCGAGAGCATTTACCTGTTCTCCCTCCCCATCAAGGAGTTCGAAATCATCGAC
TTCTTCCTGGGCGCGTCTCTCAACGATGAAGTACTGAAGATCATGCCCGTCCAGAAACAA
ACACGTGCAGGTCAGCGTACGCGTTTCAAGGCGTTTGTGGCCATCGGAGACAACAATGGA
CACATCGGTCTCGGAGTAAAGTGCAGCAAGGAAGTCGCTACTGCTATCCGGGGAGCTATA
ATTCTTGCCAAGCTGTCTGTACTTCCCGTTCGACGAGGCTACTGGGGTA???????????
????????????????????????????????????????CCCGACAGATATTCCCGAAA
TCAAACTCTTCGGAAGATGGAGTTGTTATGATGTCCAGGTTTCGGACATGTCTCTGCAGG
ATTATATCTCTGTAAAAGAGAAATACGCTAAATATTTGCCCCACTCAGCAGGTAGGTACG
CGCACAAGCGCTTCCGCAAAGCGCAATGCCCTATCGTGGAGCGCCTTACAAACTCGCTGA
TGATGCACGGACGTAACAACGGCAAGAAGTTGATGGCCGTTCGCATCGTGAAACACGCAT
TCGAGATCATCCATCTTCTAACTGGTGAGAACCCACTTCAGGTTCTGGTGACTGCTATTA
TTAACTCCGGGCCCCGCGAGGACTCCACTAGAATCGGTCGCGCTGGTACCGTTCGTCGTC
AGGCCGTGGACGTGTCACCTCTCCGTCGCGTAAACCAAGCTATCTGGTTGTTGTGTACTG
GCGCTAGGGAGGCAGCCTTCAGAAATATTAAGACAATCGCAGAATGTGTAGCTGATGAGC
TCATTAACGCGGCCAAGGGTTCTTCAAACTCTTACGCTATCAAGAAGAAGGATGAGTTGG
AGCGTG???????????????????????????????????????????????TGGGCGA
CTCATTGAAGGATCGTTTTGATGGGGCCTCGCGAGTCATGATGCCGAACACGGATCTGGA
AGCGCCCGTGCAGCGGAATGACGCCGCTCCGCACAGGGTGCCCCGGAGAGATCGATACCG
TTTCCAGCTCCGACCGCACAACCCGGACCACAAATCTCCGGGCGCCAAGGACCTTGTTTA
TCTAGAACCGTCGCCGGGCTTCTGCGAAAAGAATCCTCGGCTCGGCATCCCCGGCACACA
TGGGCGGGCTTGCAACGACACGAGCATCGGTGTGGACGGCTGCGACCTTATGTGTTGCGG
CCGCGGCTACAGAACTGAGACTATGTTTGTAGTAGAAAGGTGTAAC
>Cabares_potrillo_499ADW
????????????????????????????????????????????????????????????
????????????????????????????????????????????????????????????
????????????????????????????????????????????????????????????
????????????????????????????????????????????????????????????
????????????ATCTCTATGCAGATGGGCGGTGACCTGAAGGCCGTGTACAAGAGGCTC
GTCAACGGCGTCAACGACGTCGAGAAGAGGATCCCGTTCTCGCACAACGACCGCCTGGGC
TTCCTGACCTTCTGCCCCACCAACCTGGGAACCACCGTGCGCGCCTCCGTGCACATCAAG
CTGCCCAAGCTGGCGGCGGACAAGGCGCGGCTGGAGGAGGTGGCGTCCAAGTACCACTTG
CAGGTGCGCGGAACACGCGGCGAGCACACCGAGGCCGARGGTGGCGTCTACGACGTCTCC
AACAAGAGGCGCATGGGTCTCACCGAGTACGAGGCCGTCAAGGAGATGTACGACGGTAGC
TTAGACTATTGTGTAGTAAAGATACCGCGATGGGATTTAGCAAAGTTTAATAGAGTTAGT
ACAAAAATTGGAAGTTCGATGAAAAGTGTCGGAGAAGTAATGGCGATTGGTAGAAACTTT
GAGGAAGCATTTCAAAAGGCATTACGAATGGTAGATGAGAATGTAAATGGCTTTGATCCG
AATATCAAGAATGTAAACGAGGACGAGTTAAGAGAACCTACAGATAAAAGAATGTTTGTT
TTAGCAGCTGCTTTAAAGAAAGGCTACAGTGTTAATAAGTTATATGAGCTGACAAAAATA
GACCGTTGGTTCCTATACAAGTTCAAAAACATAATAGACTATTACAATAACCTTGAAGCT
GTTAGTTGTGGGTCTATTACGTACGAAATTTTGAAACACGCTAAGCAAATAGGATTTTCC
GATAAACAAATTGCTGCAGCCATCAAAAGTACCGAATTAGCTGTTAGGAAGCTCAGAGAA
GAGCACAATATCACTCCGTTTGTTAAAAAAATTGATACAGTWGCCGC?????????????
????????????????????????????????????????????????????????????
????????????????????????????????????????????????????????????
????????????????????????????????????????????????????????????
????????????????????????????????????????????????????????????
????????????????????????????????????????????????????????????
??????AACTTTATATTTTATTTTTGGAATTTGAGCAGGATTAGTAGGTACTTCTTTAAG
CTTATTAATTCGAACTGAATTAGGAACTCCTGGATCATTAATTGGTGATGATCAAATTTA
TAATACTATTGTAACAGCTCATGCTTTTATTATAATTTTCTTTATAGTAATACCTATTAT
AATTGGAGGATTTGGAAATTGATTAGTACCTTTAATATTAGGAGCACCTGACATAGCTTT
CCCCCGTATAAACAATATAAGATTTTGATTATTACCCCCATCCCTAACTCTTTTAATTTC
TAGTAGTATTGTAGAAAATGGTGCTGGAACAGGATGAACTGTTTATCCTCCTCTTTCTTC
TAATATTGCTCACCAAGGAGCTTCAGTTGATTTAGCAATTTTTTCCCTTCATCTTGCAGG
TATTTCTTCTATTCTTGGAGCCATTAATTTTATTACAACAATTATTAATATACGTGTTAA
TAATTTATCATTTGACCAAATACCTCTTTTCGTTTGAGCCGTAGGAATTACAGCTCTTCT
TCTTTTACTTTCTTTACCTGTTTTAGCTGGAGCTATTACTATATTATTAACAGATCGAAA
TTTAAATACCTCATTTTTTGATCCTGCAGGAGGAGGAGACCCAATTTTATATCAACATTT
ATTTTGATTTTTTGG?????????????????????????????????????????????
????????????????????????????????????????????????????????????
???????????????????????????????????????????????????TATATTTAC
AGTAGGTATAGATATTGATACTCGAGCTTATTTTACTTCTGCTACTATAATTATTGCAGT
TCCAACAGGAATTAAAATTTTTAGTTGATTAGCAACTCTTCATGGAACTCAAATTAATTA
TAGCCCATCTATATTATGAAGTTTAGGTTTTGTATTTTTATTTACAGTAGGAGGTTTAAC
AGGTGTAATTTTAGCAAATTCTTCTATTGATATTACCTTACATGATACATATTATGTAGT
AGCTCATTTTCATTATGTTTTATCTATAGGGGCAGTATTTGCAATTTTTGGAGGATTTAT
TCATTGATATCCTTTATTTACCGGTCTTTCTTTAAATCCTTATTTATTAAAAATTCAATT
TATTTCTATATTTTTAGGAGTAAATTTAACTTTTTTTCCTCAACATTTTTTAGGGTTAGC
TGGAATACCTCGTCGTTATTCTGACTATCCTGATAGTTATATTTATTGAAATGTAATTTC
TTCTTTTGGATCTTATATTTCCTTATTATCAATAATAATAATAATAATAATTATTTGAGA
ATCAATGATTAATCAACGATTAATTTTATTTCCATTAAATATACCTTCTTCTATTGAATG
ATTCCAAAATCTTCCTCCTGCAGAACATTCTTATAATGAAT?????????????????AG
TCCACCAYCACCGGTCAMTTGATCTACAAATGTGGTGGTATCGACAAACGTACCATCGAG
AAGTTCGAGAAGGAGGCCCAGGAAATGGGCAAAGGTTCCTTCAAATACGCCTGGGTGTTG
GACAAACTGAAGGCTGAGCGTGAACGTGGTATCACAATCGACATTGCTCTGTGGAAGTTC
GAGACCGCGAAATACTATGTTACCATCATCGACGCTCCCGGACACAGAGATTTCATCAAG
AACATGATCACAGGAACCTCACAGGCCGATTGCGCCGTGCTGATCGTCGCCGCCGGTACT
GGTGAGTTCGAAGCCGGTATTTCCAAGAACGGACAGACCCGTGAACACGCCCTCCTTGCC
TTCACTCTCGGCGTCAAGCAGCTGATCGTGGGTGTCAACAAAATGGATTCCACTGARCCC
CCATACAGCGAATCCCGTTTCGAGGAAATCAAGAAGGAAGTATCTTCCTACATCAAGAAA
ATCGGTTACAACCCAGCTGCCGTCGCTTTCGTACCCATTTCTGGCTGGCACGGAGACAAC
ATGTTGGAGCCATCTACCAAAATGCCCTGGTTCAAGGGATGGAACGTTGAGCGTAAGGAA
GGTAAGGCTGAAGGCAAGTGCCTCATTGAGGCCTTGGACGCCATCCTGCCTCCYGCTCGT
CCCACAGACAAGGCCCTCCGTCTTCCCCTGCAGGACGTCTACAAAATCGGTGGTATTGGT
ACAGTGCCCGTAGGCCGAGTTGAAACTGGTATCCTCAAGCCTGGTACCATTGTTGTATTT
GCCCCCGCTAACATCACCACTGAAGTAAAGTCCGTGGAGATGCACCACGAGGCTCTCCAA
GAGGCTGTGCCTGGAGACAATGTTGGTTTCAACGTAAAGAACGTCTCTGTTAAGGAATTG
CGTCGTGGCTACGTTGCCGGTGACTCCAAGAACAACCCACCCAAGGGTGCCGCTGACTTC
ACCGCACAGGTCATCGTGCTCAACCACCCTGGTCAAATTTCCAATGGTTACACACCTGTG
TTGGATTGCCACACTGCTCACATTGCCTGCAAATTCGCAGAAATCAAAGAAAAGGTTGAC
CGTCGTACTGGTAAATCAACTGAAGAGAACCCGAAATCAATCAAGTCTGGTGATGCTGCC
ATTGTTAACCTAGTACCCTCTAAGCCTCTCTGCGTAGAGTCTTTCCAGGAGTTCCCACCC
CTTGGTCGTTTCGCC?????????ARAATCTACTGGCGTTTTCMCCACTACTGACAAGGC
TTCCGCTCACTTGGAAGGTGGTGCCAARAAAGTWATCATCTCTGCCCCCAGTGCTGATGC
CCCTATGTTTGTTGTTGGTGTCAATCTTGAGGCTTACGACCCATCCTTCAAGGTCATCTC
TAATGCTTCCTGCACCACTAACTGCCTTGCTCCCCTGGCCAAAGTCATCCATGACAACTT
CGAAATTATTGAGGGTCTAATGACCACCGTACACGCTACTACTGCCACCCAGAAGACCGT
AGATGGACCTTCGGGCAAGCTGTGGCGTGATGGCCGTGGTGCGCAACAGAATATCATTCC
AGCTGCGACTGGCGCAGCCAAGGCTGTCGGTAAAGTCATTCCAGCTCTGAACGGCAAGCT
TACTGGTATGGCCTTCCGTGTCCCCGTCGCCAACGTCTCTGTCGTCGATCTTACAGTACG
TCTTGGCAAGCCTGCCAGCTATGAYGCTATCAAGCAGAAGGTCAAGGAAGCCGCTCAAGG
CCCACTGAAAGGCGTTCTGGGATACACTGAGGACCAAGTTGTATCTTCTGACTTCATTGG
AGACTCTCACTCCTCTATCTTCGACGCTGCTGCGGGTATCTCTCTCAATGACAACTTCGT
GAAGCTGATCAGTTGGTACGACAACGAGTATGGT??????????????????????????
????????????????????????????????????????????????????????????
????????????????????????????????????????????????????????????
????????????????????????????????????????????????????????????
????????????????????????????????????????????????????????????
????????????????????????????????????????????????????????????
????????????????????????????????????????????????????????????
????????????????????????????????????????????????????????????
????????????????????????????????????????????????????????????
????????????????????????????????????????????????????????????
????????????????????????????????????????????????????????????
????????????????????????????????????????????????????????????
????????????????????????????????????????????????????????????
?????????????????????AAA?ATGTTAGCTGGTGTTCTTCCCACTGCTAATCCTGA
GGAGGCCTTCAAGGATGTCACTGCAGCCTTCCTCGTCGGYGCTATGCCCAGGAGGGAAGG
TATGGAAMGGAAAGATCTACTTTCAGCGAATGTACGCATTTTCAAGGAACAGGGCCAGGC
TCTGGACAAAGTTGCCCGTAAGGATGTCAAGGTACTGGTAGTTGGCAACCCAGCAAACAC
CAATGCGCTGATTTGYTCCAAATATGCTCCATCTATTCCAAAGGAAAATTTCACTGCCAT
GACACGTTTAGATCAAAATCGTGCCCAGTCCCAATTGGCTGCTAAGCTTGGTATTCCWGT
TAAAGATGTTAAGAATGTAATAATTTGGGGCAAYCACTCATCGACACAATTCCCTGATGC
CTCAAATGCTGTTGCCAAGATTGGAGGTGTCGACAAGCAAGTGCCAGCTGCAATCAATGA
TGACAACTACTTGAAAACTACATTTGTTTCAACTGTTCAAAAGCGTGGAGCAGCCGTTAT
AGCTGCTAGGAAAATGTCCTCTGCTCTCTCTGCTGCCAAGGCAGCATCTGACCACATGCG
GGACTGGTTCTTGGGGACTGGT???GACCGCTGGGTGAGCATGGGTGTTGTATCTGACGG
TTCATATGGTGCTCCACCTGATATAGTTTTCTCATTCCCCGTTACAATCACTAATGGGGT
CGCGGAGGTCCGCGTGGTCGGGGCCGCGGTCGTGGGCGCGGTAGGGGACGCGGCAAGGAA
GACCAAAAAGAGTGGGTGCCGGTCACGAAACTCGGTCGTTTAGTACGAGAAGGAAAAATC
GATAAACTCGAGAGCATTTATCTATTCTCTCTCCCGATTAAAGAGTTTGAAATCATCGAC
TTCTTCCTGGGGGCGTCCCTCAACGATGAAGTTCTCAAGATCATGCCCGTACAGAAACAG
ACGCGTGCCGGTCAGCGCACGCGTTTCAAGGCTTTCGTGGCCATYGGAGACAATAATGGA
CATATCGGTCTTGGTGTAAAGTGCAGCAAGGAAGTAGCGACTGCTATTAGAGGCGCTATC
ATTCTCGCCAAGCTGTCTGTCCTTCCTGTCCGCAGAGGTTACTGGGGTA???????????
????????????TGGCTGTTGATAGCATGCCATTGCCGCAGCCGGCAGATATTCCCGAAA
TCAAACTGTTCGGAAGATGGAGCTGTTACGATGTCCAGGTGTCGGATATGTCACTCCAGG
ATTACATTTCCGTGAAGGAGAAGTACGCTAAATACTTACCGCATTCCGCTGGTAGGTACG
CACACAAGCGATTCAGGAAAGCTCAGTGCCCAATCGTGGAGCGTCTCACAAACTCGCTGA
TGATGCATGGACGWAACAACGGCAAGAAGCTGATGGCYGTTCGCATCGTTAAGCACGCAT
TCGAGATCATCCACCTCCTAACAGGAGAGAATCCTCTTCAAGTTCTGGTGACCGCTATTA
TCAACTCTGGTCCTCGTGAGGACTCCACTAGGATCGGTCGTGCCGGTACAGTCCGTCGTC
AGGCCGTAGACGTGTCTCCTCTCCGCCGTGTGAACCAGGCTATCTGGTTGCTCTGTACCG
GGGCCAGAGAAGCCGCCTTCAGGAATATTAAGACTATCGCCGAGTGTGTTGCTGATGAGC
TYATCAACGCAGCCGAGGGATCATCAAACTCCTATGCTATCAAGAAGAAGGATGAGTTGG
AGCGTGATGCACGGTGAAGACCTGCTGGATGAGGTTGCCGAGTTTCCGGTCCGTGGGTGA
CTCGTTGAAGGACCGTTTCGACGGGGCCTCACGAGTCATGATGCCTAACACGGACCTCGA
GGCGCCCGTGCAGCGGAACGAYGCAGCGCCGCACCGGGTACCACGACGAGATCGGTATCG
ATTCCAACTTCGGCCCCACAATCCCGATCACAAATCCCCGGGGGCCAAAGATCTCGTGTA
CCTAGAATCGTCGCCAGGTTTCTGCGAAAAGAACCCGAGGCTCGGCATTCCTGGCACACA
CGGGCGCGCCTGTAACGATACAAGCATCGGTGTCGACGGCTGCGACCTGATGTGCTGCGG
CCGCGGCTACAGGACCGAGACTATGTTCGTGGTGGAACGGTGCAAC
>Cabirus_procas_UK34
??????????????GGTCTCCACCACCCTCTCCGGCCTCGAGGGCGAGMTCNAGGGCACC
TTCTACCCCCTCACCGGCATGTCNAAGCAGACCCWGCASCAGYTGATCGACGACCACTAC
CTGTTCAAGGAGGGAGACCGCTTCCTCCAGGCCGCCAACGCCTGCCGCTTCTGGCCCAGT
GGCCGCGGCATCTACCACAACGAGAACAAGACCTTCCTCGTGTGGTGCAACGAGGAGGAC
CACCTCCGCCTGATCTCCATGCAGATGGGCGGCGACCTGAAGACGGTGTACAAGAGGCTG
GTGACCGCCGTCAACGACATCGAGAAGAGGATTCCGTTCTCGCACAACGACCGCCTCGGA
TTCCTGACCTTCTGCCCGACCAACCTGGGCACGACGGTGCGCGCGTCGGTGCACATCAAG
CTGCCCAAGCTGGCGGCGGACAAGGCGAAGCTGGAGGAGGTGGCCTCCAAGTACCACTTG
CAGGTGCGCGGCACCCGCGGCGAGCACACCGAGGCCGAGGGCGGTGTGTACGATATCTCC
AACAAGCGGCGCATGGGCCTCACCGAGTACGACGCCGTCAAGGAAATGTACGACGG????
?????????????????????????????????????????????????????AGTAAGT
RCAAAAATTGRAAGTTCGATGAAAAGTGTTGGTGAAGTAATGGCTATCGGTAGAAATTTT
GAAGAAGCTTWTCAAAAAGCCTTAAGAATGGTGGATGAAAATGTTAATGGCTTTGATCCT
AACATTAAACAAGTAAATGAAGATGAATTAAGTGAACCCACTGATAAACGAATGTTTGTC
TTAGCCGCTGCACTTAAAAATGGTTACAGTGTTAATAAATTATATGACCTCACAAAAATA
GACCGTTGGTTTCTACATAAATTCAAAAATATTATTGACTACTATAATGATCTTGAAGCA
GTCAGTTGTGGTTCGATTACATACGATATCTTAAAGAAAGCTAAACAGATAGGGTTTTCA
GATAAACAAATAGCCGCAGCAATCAAAAGTACTGAGTTAGCTGTAAGGAAACTTAGAGAA
GAACACAAAATTACCCCTTTTGTGAAACAAATTGACACAGTTGCTGCCGAATGGCCAGCA
TCTACTAATTACCTCTATCTTACTTATAACGGTAGTGCACACGATTTAGATTTCCCTGGA
GAGTTAGTGATGGTATTAGGTTCGGGCGTATATAGAATTGGGAGCTCCGTAGAATTTGAT
TGGTGTGCTGTTGGGTGTTTAAGAGAGCTTAAAAACCAAGGTAAAAAGACAATTATGATA
AACTATAACCCCGAAACTGTCAGTACAGATTACGATATGAGTGATAGATTATATTTCGAA
GAAATTTCCTTTGAAGTAGTAATGGACATATATAAAATAGAACAACCTAATGGTGTAATT
TTTTGT??????????????????????????????????????????????????????
??????????????????ATTAGGTAATCCTGGATCTTTAATTGGCGATGATCAAATTTA
TAATACTATTGTAACAGCTCATGCTTTTATTATAATTTTTTTTATGGTTATACCAATTAT
AATTGGAGGATTTGGAAATTGATTAGTACCATTAATACTAGGAGCCCCTGATATAGCATT
TCCACGAATAAATAATATAAGATTCTGATTATTACCCCCTTCATTATTATTATTAATTTC
AAGAAGTATTGTAGAAAATGGAGCTGGAACAGGATGAACTGTTTACCCCCCATTATCTTC
TAACATTGCTCATCAAGGATCGTCAGTTGATTTAGCTATTTTTTCTTTACATTTGGCTGG
TATTTCATCTATTTTAGGAGCAATTAATTTTATTACCACAATTATTAATATACGAGTTAA
TAATTTGTCTTTTGATCAAATACCTTTATTTGTATGAGCTGTAGGAATTACAGCTCTTTT
ATTACTACTATCTTTACCAGTTTTAGCTGGAGCTATTACAATATTATTAACAGATCGAAA
CTTAAATACATCATTTTTTGACCCTGCTGGAGGGGGAGATCCAATTTTATATCAACATTT
ATTTTGATTTTTTGG?????????????????????????????????????????????
????????????????????????????AAAAAAGAAACCTTTGGATGTTTAGGAATAAT
TTACGCAATGATAGCAATTGGATTATTAGGGTTTATTGTTTGAGCTCATCACATATTTAC
TGTAGGTATAGATATTGATACACGAGCTTATTTTACTTCAGCAACTATAATTATTGCTGT
CCCCACAGGAATTAAAATTTTCAGATGATTAGCAACTTTACACGGAACTCAAATTAATTA
TAGTCCTTCTATACTATGAAGTTTAGGATTTGTATTTTTATTTACTGTAGGAGGATTAAC
AGGAGTAATTTTAGCAAACTCATCTATTGATATTTCATTACATGATACATATTATGTGGT
AGCTCATTTTCATTATGTACTTTCCATAGGAGCTGTATTTGCTATTTTTGGAGGATTTAT
TCACTGATATCCTTTATTTACAGGTTTAATAATAAACCCATTCATATTAAAAATTCAATT
TATTTCTATATTTTTAGGAGTTAATTTAACATTTTTCCCACAACATTTTTTAGGTTTAGC
GGGAATACCTCGTCGTTATTCAGATTATCCTGATAGCTATATTTCCTGAAATATTATTTC
TTCTTTTGGATCTTATATTTCTTTAATGTCTATAATAATAATAATAATAATTATTTGAGA
ATCAATAATTAATCAACGAATTGTTTTATTTCCATTAAATATAACATCTTCTATAGAATG
ACTTCAAAATTTACCTCCAGCTGAACACTCATATAATGAAA???????????????????
???????????????????TGATCTACAAATGTGGTGGTATCGACAAACGTACCATCGAG
AAGTTCGAGAAGGAGGCCCAGGAAATGGGCAAAGGTTCCTTCAAATATGCCTGGGTATTG
GACAAACTGAAGGCTGAACGTGAACGTGGTATCACAATCGATATTGCTCTGTGGAAGTTC
GAAACCGCCAAATACTATGTCACTATTATCGATGCTCCCGGACACAGGGATTTCATCAAG
AACATGATCACTGGAACCTCACAGGCTGACTGCGCTGTGCTGATCGTCGCTGCCGGTACC
GGCGAGTTTGAAGCTGGTATCTCGAAGAACGGCCAAACTCGTGAGCATGCCCTCCTTGCC
TTCACCCTTGGCGTCAAGCAGCTGATCGTAGGTGTTAACAAAATGGATTCCACTGAGCCC
CCATACAGTGAACCTCGTTTTGAGGAAATTAAGAAAGAAGTTTCTTCCTACATTAAGAAA
ATCGGTTACAATCCAGCTGCCGTCGCTTTCGTACCCATTT????????????????????
????????????????????????????????????????????????????????????
????????????????????????????????????????????????????????????
????????????????????????????????????????????????????????????
????????????????????????????????????????????????????????????
????????????????????????????????????????????????????????????
????????????????????????????????????????????????????????????
????????????????????????????????????????????????????????????
????????????????????????????????????????????????????????????
????????????????????????????????????????????????????????????
????????????????????????????????????????????????????????????
????????????????????????????????????????????????????????????
????????????????????????????????CTGGCGTTTTCMCTACTACTGAAAAGGM
CTCGGCWCATTTGGAAGGTGGTGCTAAAAAAGTTATCATTTCTGCTCCMAGTGCTGATGC
TCCCATGTWTGTTGTTGGTGTAAAACTTGATGCTTATGATCCATCCTACAAGGTTATTTC
TAATGCTTCCTGCACCACCAACTGCCTTGCTCCTCTGGCCAAGGTTATCAATGACWATTT
TGAGATTATTGAGGGTCTCATGACCACTGTACATGCTACTACTGCTACCCAGAAAACAGT
GGATGGACCATCTGGCAAGCTGTGGCGTGATGGACGTGGTGCTCAGCAGAACATCATTCC
AGCTTCAACTGGTGCTGCTAAGGCTGTGGGCAAAGTCATTCCAGCCCTGAATGGTAAACT
GACTGGTATGGCTTTCCGTGTACCTGTTGCCAATGTTTCTGTTGTTGATCTTACTGTACG
TCTGGGCAAACCAGCCAGCTATGATGCCATTAAGCAGAAGGTCAAGGAAGCCGCTCAAGG
CCCACTAAAAGGAGTTTTGGGATACACAGAAGACCAAGTTGTATCCTCTGACTTTATTGG
TGATGCTCACTCGTCCATCTTTGATGCTGCTGCGGGTATCTCTTTGAACGACAACTTTGT
CAAACTGATCAGCTGGTATGACAATGAGTATGGTTACTC?????????????????????
????????????????????????????????????????????????????????????
??????????????????????????AGTCACTATAGACTGTGCTGAAGCCATCAAAAAA
TATAATGTTGGTATTAAGTGTGCTACTATTACACCTGATGAGAAAAGAGTGGAAGAATTT
AAACTTAAGAAGATGTGGAAAAGCCCTAATGGTACCATTCGTAACATTTTAGGAGGGACT
GTCTTCAGGGAAGCTATTATWTGCAAGAACATTCCACGTCTTGTAACTGGATGGGATAAG
CCAATCATTATTGGTCGTCATGCTCATGCCGACCAATACAAAGCAACAGACTTTATTGTG
CCAGGAGAAGGCAAACTGGAGTTCATATTCACTCCTGCCTCTGGGGAGCCCATCAAGCAT
GTTGTAAATGACTTTAAAGGCGCTGGAGTAGCTCTCGGAATGTATAACACTGATGCTTCA
ATTGTTGACTTCGCTCATTCATCATTTAAATATGCTTTAGAGAGGAAGTACCCTATGTAC
TTGAGCACAAAGAACACGATTTTGAAAAAATATGATGGACGTTTCAAAGATATTTTCCAA
GACATATATGAGAAGGAATACAAGTCCCARTTTGATGCTGCAGGYATATGGTACGAGCAT
CGCTTGATTGATGATATGGTGGCCTTT?????????????????????????????????
???????????????????????????????????GTGTGMTTCCCWCTGYTAANNCGGA
KGARGCTTTCAAGGATGTTGCTGCTGCTTTCCTTGTTGGAGCTATGCCACGGAGGGAAGG
TATGGAAAGGAAAGATCTGCTTTCTGCTAATGTACGTATTTTCAAAGAACAGGGTCAAGC
CCTTGACAAGGTCGCCCGTAAAGATGTCAAAGTACTAGTGGTTGGTAACCCTGCTAATAC
TAATGCACTCATCTGCTCTAAATATGCACCATCAATTCCAAAGGAAAACTTCACAGCTAT
GACACGTTTGGATCAGAATCGTGCTCAGTCTCAGCTGGCTGCTAAGCTTGGGATTCCAGT
TAAGGATGTAAAGAATGTTATTATTTGGGGTAACCACTCATCTACACAGTTCCCAGATGC
CTCTAGTGCAGTTGCCAAGATTGGTGGACTTGAAAAATCAGTTCCAGCAGCCATTAATGA
TGACAACTTCCTGAAAACAACATTTGTTTCAACTGTTCAAAAGCGTGGTGCTGCAGTTAT
TGCTGCAAGGAAAATGTCCTCAGCTCTGTCAGCTGCTAAGGCAGCTTCTGATCACATGAG
GGACTGGTTCCTTGGTACTGGT???GATCGCTGGGTGAGTATGGGAGTTGTCTCAGATGG
ATCATATGGTGTTCCACCTGATGTTGTCTTCTCGTTCCCAGTTACAGTCACAAATGGAGT
CGTGGGGGSCCACGTGGCCGTGGCCGCGGTCGTGGACGAGGCAGAGGACGCGGCAAGGAA
GACCAGAAGGAATGGGTGCCCGTCACCAAGCTTGGTCGCTTAGTTCGTGAGGGAAAGATC
GACAAACTAGAGAGCATCTACCTATTCTCTCTGCCTATCAAAGAGTTTGAAATTATTGAC
TTTTTCCTCGGTGCCTCACTTAACGATGAAGTTCTGAAGATCATGCCTGTTCAGAAACAA
ACGCGTGCCGGTCAACGTACACGTTTCAAGGCTTTCGTAGCTATTGGAGACAACAACGGG
CACATTGGTCTTGGAGTCAAATGTAGCAAGGAAGTGGCCACCGCTATTAGAGGAGCTATC
ATACTTGCCAAACTGTCTGTATTGCCAGTTCGAAGAGGCTACTGGGGTA???????????
?????????????????????????????CCACTGCCACAACCGGCAGACATTCCTGAAA
TCAAACTTTTTGGACGATGGAGCTGCTATGATGTTCAAGTGTCCGATATGTCACTTCAGG
ATTACATTTCTGTTAAAGAAAAGTACGCAAAATACTTACCCCATTCAGCAGGTAGGTACG
CACACAAGCGATTCCGTAAGGCACAGTGCCCTATTGTTGAGCGTCTCACTAACTCGCTAA
TGATGCACGGACGTAATAACGGCAAGAAGCTAATGGCCGTCCGTATCGTTAAACACGCTT
TTGAAATCATCCACCTTTTGACTGGAGAGAATCCTCTCCAGGTTTTAGTGACAGCCATTA
TTAACTCTGGACCTCGTGAGGACTCAACTAGAATTGGTCGTGCTGGTACCGTACGTCGTC
AGGCCGTAGATGTGTCTCCACTCCGCAGAGTGAACCAGGCTATCTGGTTACTGTGCACAG
GGGCCCGGGAGGCTGCCTTTAGGAATATCAAGACTATTGCTGAATGTGTAGCTGATGAAC
TCATCAATGCTGCTAAAGGGTCATCTAACTCTTATGCTATTAAGAAGAAGGATGAATTGG
AACGTG?????????????????????????????????????????????CGTGGGTGA
TTCATTGAAAGATCGTTTTGATGGAGCCTCGCGTGTAATGATGCCCAACACAGACCTGGA
GGCCCCTGTGCAACGTAACGACGCAGCGCCGCACAGAGTGCCCCGACGRGATCGGTATCG
CTTCCAACTTCGACCSCACAATCCGGATCACAAGAGTCCTGGGTCTAAGGACCTCGTRTA
CCTAGAATCGTCGCCGGGCTTTTGCGAAAAGAACCCACGGCTCGGCATTCCCGGTACACA
TGGGCGTGCCTGCAACGATACGAGTATCGGTGTCGACGGGTGCGACCTGATGTGCTGCGG
TCGCGGCTACAGGACCGAGACCATGTTCGTAGTGGAGCGGTGCAAC
>Caenides_dacela_566ADW
????????????????????????????????????????????????????????????
?????????????CCGGYATGTCTAAGCAGACACAGCWNCAGCTCATCGACGACCACTTC
MTCTTCAAGGAGGGCGAYCGTTTCCTGCAAGCCGCCAACGCYTGCCGCTTCTGGCCCAGC
GGCCGCGGTATCTACCACAACGAGAACAAGACTTTCCTCGTCTGGTGCAATGAGGAGGAC
CACCTCCGCCTGATCTCCATGCAGATGGGCGGCGACTTGAAGACCGTGTACAAGAGGCTC
GTGACAGCAGTCAACGACATCGAGAAGAGGATCCCGTTCTCGCACAACGACAGGCTCGGC
TTCCTGACCTTCTGCCCCACGAACTTGGGTACGACGGTGCGCGCGTCGGTGCACATCAAG
CTGCCCAAGCTGGCGGCCGACAAGGCGAAGCTGGAGGAGGTCGCCGGCAAGTACCACTTG
CAGGTGCGCGGCACGCGCGGCGAGCACACGGAGGCCGAGGGCGGCGTCTACGACATCTCC
AACAAGCGCCGCATGGGTCTCACCGAGTACGACGCCGTCAAGGAGATGCACGACGG????
???????ACTGTGTAGTAAAAATACCACGATGGGATTTGGCAAAGTTTAATAGAGTTAGC
ACAAAAATTGGAAGTTCGATGAAAAGCGTTGGAGAAGTAATGGCTATTGGCAGAAGCTTT
GAAGAANCTTTTCANAARGCTTTAANAATGGTAGATGAAAATGTTAATGGATTTGATCCR
WATATCAAAAAAGTCAATGAAGATGAAYTGAGGGAACCGACTGACAAGCRAATGTTTGTT
TTAGCCGCAGCGTTAAAGATTGGTTAYAGTGTTGACAAGCTATATGATCTTACTAAAATA
GATCCRTGGTTTCTCCATAAATTTAAAAATATAATCGATTATTACTCWAATCTTGAAGCA
GTCAGTTGTGGCTCTATTACRTACACCATTTTAAAAAACGCTAAACAAATAGGTTTTTCT
GACAAACAAATTGCTGCTGCAATAAAAAGTACTGAATTAGCAGTAAGAAAGCTTAGAGAG
GAACACAACATCACTCCTTTTGTTAAAAAAATCGATACRGTTGCMGCYGARTGGCCTGCT
TCTACTAACTATCTATACCTTACTTATAACGGTTGCACACACGATTTAGAATTCCCAGGT
GAATTGATAATGGTCTTAGGATCTGGTGTGTATAGAATTGGAAGTTCCGTAGAATTTGAT
TGGTGTGCTGTTGGATGCTTAAGAGAGCTRAAAAATCAAGGCAAAAGAACCATTATGATA
AACTATAATCCTGAGACGGTTAGTACTGATTATGATATGAGTGATAGATTGGATTTTGAA
GAAATATCATTTGAAGTGGTAATGGACATATATAACATCGAACATCCTGATGGKGTAATA
TTATGCAACTTTATATTTTATTTTTGGTATTTGAGCAGGATTATTAGGAACATCTTTAAG
TTTATTAATTCGAACAGAATTAGGCAATCCAGGTTCATTAATTGGAGATGATCAAATTTA
TAATACCATTGTAACAGCCCATGCTTTTATTATAATTTTTTTTATAGTTATACCTATTAT
AATTGGTGGATTTGGAAATTGATTAGTTCCTTTAATATTAGGAGCTCCTGATATAGCTTT
CCCTCGTATAAATAATATAAGATTTTGAATACTTCCCCCTTCTTTAACTCTTTTAATTTC
AAGAAGAATTGTTGAAAATGGTGCAGGAACTGGATGAACAGTTTATCCCCCACTTTCATC
TAATATTGCTCATCAGGGATCTTCTGTTGATCTAGCTATTTTTTCTTTACACTTAGCAGG
TATTTCATCTATTTTAGGAGCTATTAATTTTATTACTACAATTATTAATATACGTATTAA
AAATTTATCTTTTGATCAAATACCTTTATTTGTTTGATCAGTTGGAATTACAGCTCTCCT
TCTTCTTTTATCCCTTCCTGTGTTAGCAGGAGCTATTACTATACTTTTAACAGATCGAAA
TCTTAATACTTCTTTTTTTGATCCTGCTGGAGGTGGAGATCCTATTCTATACCAACATTT
ATTTTGATTTTTTGG?????????????????????????????????????????????
????????????????????????????????????????????????????????????
???????????????????????CTTCTGGTTTTATTGTATGAGCTCATCATATATTTAC
AATTGGTATAGATATTGATACTCGAGCTTATTTTACTTCTGCTACTATAATTATTGCTGT
TCCAACAGGTATTAAAATTTTTAGTTGATTAGCTACTCTTCATGGAACACAAATTAATTA
TAGTCCTTCTATATTATGAAGTCTTGGATTCGTATTTTTATTTACTGTTGGAGGATTAAC
AGGAGTAGTCTTAGCTAATTCTTCTATTGATATTACTCTTCATGATTCTTATTATGTTGT
AGCCCATTTTCATTATGTTTTATCTATAGGAGCTGTATTTGCTATTTTTGGAGGATTTAT
TCATTGATATCCTTTATTTACAGGTTTATCTTTAAATCCTTATTTATTAAAAATTCAATT
TATTTCCATATTTTTAGGTGTAAATTTAACTTTTTTCCCTCAACATTTTTTAGGTTTAGC
AGGAATACCTCGTCGTTATTCTGATTATCCTGATAGTTATATTTCTTGAAATATTATTTC
TTCTTTTGGTTCATATATTTCTTTATTCTCTATAATAATAATAATAATTATTATTTGAGA
TTCTTTTATTAATCAACGAATTATTTTATTTTCTTTAAATATAGCTTCTTCTATTGAATG
ATCCCAAAATCTCCCTCCTGCTGAACATTCTTATAATGAAT???CGTCGACTCCGGCAAG
TCCMCTACCACNGGTCACTTGATCTACAAATGTGGTGGTATCGACAAACGTACGATCGAG
AAGTTCGAGAAGGAGGCCCAGGAAATGGGCAAAGGTTCYTTCAAATACGCCTGGGTGTTG
GACAAACTGAAGGCTGAGCGTGAACGTGGTATCACAATTGATATCGCATTGTGGAAGTTC
GAGACCGCCAAATACTATGTAACTATCATCGACGCTCCCGGCCACAGAGATTTCATCAAG
AACATGATCACAGGAACCTCACAAGCCGACTGCGCCGTGCTGATCGTTGCCGCTGGTACT
GGTGAATTCGAAGCCGGTATTTCCAAGAACGGACAGACCCGTGAGCACGCCCTCCTCGCC
TTCACCCTCGGCGTCAAGCAGCTGATCGTAGGTGTCAACAAAATGGACTCCACCGAGCCA
CCATACAGCGAGTCCCGTTTCGAGGAAATCAAGAAAGAAGTGTCTTCTTACATCAAGAAA
ATCGGTTACAACCCTGCTGCTGTCGCTTTCGTACCCATTTCTGGCTGGCACGGAGACAAC
ATGTTGGAGCCATCCACTAAGATGCCTTGGTTCAAGGGATGGAATGTTGAGCGTAAGGAA
GGTAAGGCTGAAGGCAAATGCCTCATTGAGGCCCTGGATGCCATCCTACCCCCAGCTCGT
CCCACAGACAAAGCCCTCCGTCTTCCCCTGCAGGACGTCTACAAAATCGGTGGTATTGGT
ACAGTGCCTGTAGGCAGAGTAGAGACTGGAATCCTGAAACCCGGTACCATTGTTGTATTT
GCCCCTGCTAACATCACCACTGAAGTAAAATCTGTGGAGATGCACCACGAGGCTCTCCAA
GAGGCTGTGCCTGGAGACAATGTTGGTTTCAACGTAAAGAACGTTTCTGTTAAGGAATTG
CGCCGTGGCTACGTCGCTGGTGACTCCAAGAACAACCCACCCAAGGGTGCCGCCGACTTC
ACTGCACAAGTCATTGTGCTCAACCACCCTGGTCAAATTTCCAAYGGTTATACCCCTGTG
CTGGATTGCCACACTGCTCACATTGCCTGCAAATTCGCAGAAATCAAAGAGAAGGTAGAC
CGTCGTACTGGTAAATCAACTGAGGAGAATCCTAAATCCATCAAATCTGGTGATGCTGCC
ATTGTTAACCTAGTACCTTCCAAACCTCTGTGTGTAGAATCCTTCCAGGAGTTCCCACCC
CTCGGTCGTTTYGCT?????????????????????????????????????????????
????????????????????????????????????????????????????????????
????????????????????????????????????????????????????????????
????????????????????????????????????????????????????????????
????????????????????????????????????????????????????????????
????????????????????????????????????????????????????????????
????????????????????????????????????????????????????????????
????????????????????????????????????????????????????????????
????????????????????????????????????????????????????????????
????????????????????????????????????????????????????????????
????????????????????????????????????????????????????????????
????????????????????????????????????????????????????????????
????????????????????????????????????????????????????????????
????????????????????????????????????GACTGTGCTGAAGCAATCAAAAAG
TACAACGTCGGTATTAAGTGTGCCACCATAACACCTGATGAGAAGAGAGTGGAAGAATTT
AAGCTGAAGCAGATGTGGAAGAGTCCCAATGGTACTATTCGTAATATTTTAGGAGGAACT
GTGTTCAGGGAGGCTATCATTTGTAAAAATATTCCTCGTCTCGTCACTGGCTGGGAAAAG
CCTATTATTATTGGTCGTCATGCTCATGCAGATCAATATAAGGCAACTGATTTTGTTGTG
CCAGGYGAAGGAAAGCTTGAGCTTGTATTCACTCCTGCATCTGGAGAACCTATTAGGCAT
GTWGTAAATGACTTCAAGGGTGCTGGAGTTGCTCTTGGCATGTACAATACRGATGCCTCA
ATTGTTGATTTCGCTCATTCATCATTCAAGTATGCTTTGGATAGGAAGTATCCTCTGTAT
TTGAGCACGAAAAACACAATTTTGAAGAAGTATGAYGGTCGTTTCAAGGACATTTTCCAA
GATATTTATGATAATCAATACAAGTCTCAATTTGATGCAGCAGGTATCTGGTATGAACAT
CGCTTGATTGATGATATGGTGGCCTTT?????????????????????????????????
??????????????????????????TGCTAGCGGGAGTTCTACCCACTGCCAATCCCGA
GGAAGCATTCAAGGACGTAGCCGCAGCTTTCCTCGTCGGTGCTATGCCAAGAAGAGAAGG
AATGGAAAGGAAAGATCTGCTCTCAGCYAATGTACGTATTTTCAAAGAGCAGGGCCAAGC
CCTAGACAAAGTTGCTCGTAAAGATGTTAAAGTCCTTGTTGTTGGCAACCCTGCAAACAC
CAATGCTCTCATCTGCTCTAAGTATGCTCCATCAATTCCAAAGGAAAACTTCACTGCCAT
GACCCGTTTAGATCAGAATCGTGCTCAGTCTCAATTAGCTGCTAAGCTGGGTATTCCTGT
TAGGGATGTTAAGAATGTTATTATTTGGGGCAACCATTCATCAACACAGTTCCCTGATGC
AACWAATGCAATTGCCAAGATTGGTGGGGTTGAAAAACCAGTGCCCGCTGCTGTCAATGA
TGACAACTTCTTGAAGACTACATTTGTTTCAACAGTCCAAAAGCGKGGAGCTGCTGTTAT
WGCAGCAAGGAAAATGTCTTCTGCACTTTCTGCAGCTAAGGCYGCTTCTGACCACATGAG
YGACTGGTTCTTGGGWACTGGT???GACCGCTGGGTGAGCATGGGTGTYGTGTCTGACGG
GTCATAYGGTACACCACAGGATGTAGTTTTCTCTTTCCCAGTTACTATCTCTAACGGA??
????????????????????????????????????????????????????????????
????????????????????????????????????????????????????????????
????????????????????????????????????????????????????????CGAC
TTCTTCTTGGGCGCCTCTCTCAACGATGAAGTACTAAAGATTATGCCGGTACAGAAACAA
ACGCGTGCTGGTCAGCGTACTCGCTTCAAGGCGTTCGTGGCCATCGGTGACAACAACGGG
CACATTGGTCTCGGGGTCAAGTGCAGCAAGGAAGTCGCTACTGCGATCAGGGGTGCCATC
ATCCTCGCTAAGCTGTCAGTACTCCCTGTCCGAAGAGGCTACTGGGGTA????GG?GCGG
A?GCGGGCAGCATGGTTGTTGATACCATGCCACTGCCGCAACCGGCAGACATTCCTGAAA
TCAAACTTTTTGGAAGATGGAGTTGCTATGATGTCCAAGTGTCGGACATGTCACTTCAGG
ATTACATCTCGGTGAAAGAAAAGTATGCCAAATACTTGCCCCACTCGGCAGGTAGGTACG
CGCACAAGCGTTTCCGCAAAGCACAGTGCCCCATTGTGGAGCGTCTCACCAACTCTCTGA
TGATGCACGGACGCAATAACGGCAAGAAGTTGATGGCTGTTCGCATCGTAAAGCACGCAT
TCGAGATCATCCATCTTCTAACTGGCGAGAACCCTCTTCAGGTTTTGGTGACTGCTATYA
TTAATTCTGGACCTCGTGAAGACTCTACCAGAATCGGTCGTGCCGGTACTGTTCGTCGTC
AGGCCGTGGACGTGTCTCCTCTTCGTCGTGTGAACCAAGCAATTTGGTTGTTGTGTACTG
GTGCCAGGGAAGCAGCCTTCAGAAATATTAAGACAATTGCAGAGTGTGTAGCCGATGAGC
TCATCAATGCTGCCAAGGGCTCGTCAAACTCCTATGCTATTAAGAAGAAGGATGAGCTTG
AGCGTG??????????????????????????????????????????????????????
???GTTGAAGGATCGCTTCGACGGAGCTTCGCGAGTCATGATGCCGAACACGGACCTCGA
AACACCTGTGCAACGGAACGACGCAGCTCCGCACAGAGTACCGCGGCGGGATCGCTATCG
ATTCCAACTCCGACCGCACAATCCGGATCATAAATCCCCGGGAGCCAAGGACCTCGTTTA
CTTAGAACCGTCGCCGGGTTTCTGCGAAAAGAACCCACGGCTGGGTATTCCCGGCACACA
CGGTCGGGCTTGCAACGACACGAGCATCGGCGTCGACGGCTGCGACCTCATGTGCTGCGG
CCGGGGCTTCAGAACAGAGACTATGTTTGTAGTAGAACGATGTAAT
>Caligulana_caligula_472ADW
????????????????????????????????????????????????????????????
????????????????????????????????????????????????????????????
????????????????????????????????????????????????????????????
????????????????????????????????????????????????????????????
????????????????????????????????????????????????????????????
????????????????????????????????????????????????????????????
????????????????????????????????????????????????????????????
????????????????????????????????????????????????????????????
????????????????????????????????????????????????????????????
????????????????????????????????????????????????????????????
????????????????????????????????????????????????????????????
????????????????????????????????????????????????????????????
????????????????????????????????????????????????????????????
????????????????????????????????????????????????????????????
????????????????????????????????????????????????????????????
????????????????????????????????????????????????????????????
????????????????????????????????????????????????????????????
????????????????????????????????????????????????????????????
????????????????????????????????????????????????????????????
????????????????????????????????????????????????????????????
????????????????????????????????????????????????????????????
????????????????????????????????????????????????????????????
????????????????????????????????????????????????????????????
????????????????????????????????????????????????????????????
????????????????????????????????????????????????????????????
????????????????????????????????????????????????????????????
????????????????????????????????????????????????????????????
????????????????????????????????????????????????????????????
????????????????????????????????????????????????????????????
????????????????????????????????????????????????????????????
????????????????????????????????????????????????????????????
????????????????????????????????????????????????????????????
????????????????????????????????????????????????????????????
????????????????????????????????????????????????????????????
????????????????????????????????????????????????????????????
????????????????????????????????????????????????????????????
????????????????????????????????????????????????????????????
?????????????????????ACTTTTAGGATTTATTGTATGAGCTCATCATATATTTAC
AGTTGGAATAGATATTGATACTCGAGCTTACTTCACTTCAGCTACTATAGTTATTGCAGT
TCCAACAGGAATTAAAATTTTTAGTTGATTAGCAACTCTTCACGGAACTCAAATTAATTA
TAGACCTTCAATATTATGAAGATTAGGATTTGTATTTTTATTTACAGTAGGAGGATTAAC
AGGAGTAATTTTAGCCAATTCCTCAATCGACATTACCCTTCACGATTCTTATTATGTGGT
AGCTCACTTTCACTATGTACTATCTATAGGGGCTGTATTTGCTATTTTTGCAGGATTTAT
TCATTGATATCCATTATTTACAGGATTAACCTTAAATCCTTATCTTCTTAAAATTCAATT
TATTTTAATATTTTTAGGAGTTAATCTAACTTTTTTTCCTCAACATTTTTTAGGATTAGC
AGGTATACCTCGTCGTTACTCTGATTATCCAGATAGATATCTTTCATGAAATATTATTTC
ATCATTTGGATCTTATATTTCATTATTAGCTATAATAATAATAATAATAATTATTTGAGA
ATCAATAATTTATCAAAATATTATTTTATTCCCCTTAAATATAACCTCTTCTATTGAATG
ACTCCAAAATTTACCCCCAGCTGAACATTCTTATAATGAAT???????????????????
????????????????????????????????????????????????????????????
????????????????????????????????????????????????????????????
????????????????????????????????????????????????????????????
????????????????????????????????????????????????????????????
????????????????????????????????????????????????????????????
????????????????????????????????????????????????????????????
????????????????????????????????????????????????????????????
???????????????????????????????????????????????????????AGAAG
ATCGGTTACAACCCAGCTGCCGTCGCTTTCGTACCCATTTCTGGCTGGCATGGAGACAAC
ATGTTGGAGCCATCCACTAAGATGCCTTGGTTCAAGGGATGGAATGTTGAGCGTAAGGAG
GGTAAGGCTGAAGGCAAATGCCTTATTGAGGCCCTGGATGCCATCCTGCCCCCAGCTCGT
CCCACAGACAAAGCCCTCCGTCTTCCCCTGCAGGACGTTTACAAAATCGGTGGTATTGGT
ACAGTGCCCGTAGGCAGAGTGGAAACYGGAATCCTAAAGCCCGGTACYATTGTTGTGTTT
GCCCCCGCCAACATCACCACTGAAGTAAAATCTGTGGAGATGCACCACGAAGCTCTCCAA
GAGGCTGTGCCTGGAGACAATGTAGGTTTCAACGTSAAGAACGTTTCTGTCAAGGAATTG
CGTCGTGGCTACGTCGCTGGTGACTCCAAGAACAACCCACCCAAGGGTGCCGCTGACTTC
ACTGCACAAGTCATYGTGCTCAACCACCCTGGTCAAATTTCCAACGGTTATACACCTGTG
TTGGATTGCCACACTGCCCACATTGCCTGTAAATTCGCAGAAATCAAAGAGAAGGTTGAC
CGTCGTACTGGTAAATCGACTGAGGAAAATCCAAAATCTATCAAATCTGGTGATGCCGCT
ATTGTTAATCTAGTACCTTCCAAGCCTCTGTGTGTAGAATCCTTCCAGGAGTTCCCACCC
CTTGGTCGTTTCGCC?????????????????????????????????????????????
????????????????????????????????????????????????????????????
????????????????????????????????????????????????????????????
????????????????????????????????????????????????????????????
????????????????????????????????????????????????????????????
????????????????????????????????????????????????????????????
????????????????????????????????????????????????????????????
????????????????????????????????????????????????????????????
????????????????????????????????????????????????????????????
????????????????????????????????????????????????????????????
????????????????????????????????????????????????????????????
????????????????????????????????????????????????????????????
????????????????????????????????????????????????????????????
????????????????????????????????????????????????????????????
????????????????????????????????????????????????????????????
????????????????????????????????????????????????????????????
????????????????????????????????????????????????????????????
????????????????????????????????????????????????????????????
????????????????????????????????????????????????????????????
????????????????????????????????????????????????????????????
????????????????????????????????????????????????????????????
????????????????????????????????????????????????????????????
????????????????????????????????????????????????????????????
????????????????????????????????????????????????????????????
????????????????????????????????????????????????????????????
????????????????????????????????????????????????????????????
????????????????????????????????????????????????????????????
????????????????????????????????????????????????????????????
????????????????????????????????????????????????????????????
????????????????????????????????????????????????????????????
????????????????????????????????????????????????????????????
????????????????????????????????????????????????????????????
????????????????????????????????????????????????????????????
????????????????????????????????????????????????????????????
????????????????????????????????????????????????????????????
????????????????????????????????????????????????????????????
????????????????????????????????????????????????????????????
????????????????????????????????????????????????????????????
????????????????????????????????????????????????????????????
????????????????????????????????????????????????????????????
????????????????????????????????????????????????????????????
????????????????????????????????????????????????????????????
????????????????????????????????????????????????????????????
????????????????????????????????????????????????????????????
????????????????????????????????????????????????????????????
????????????????????????????????????????????????????????????
????????????????????????????????????????????????????????????
????????????????????????????????????????????????????????????
????????????????????????????????????????????????????????????
????????????????????????????????????????????????????????????
????????????????????????????????????????????????????????????
????????????????????????????????????????????????????????????
????????????????????????????????????????????????????????????
??????GTGCACGGTGAAGACCTGCTGGATGAGGTTGCCAAGCTTCCGTTCCGTGGGTGA
CTCGTTGAAGGATCGCTTCGATGGGGCCTCTCGAGTCATGATGCCCAACACGGACCTGGA
AGCACCGGTGCAACGGAACGATGCCGCTCCGCACAGGGTGCCCCGGAGAGATCGATACCG
TTTCCAGCTCCGACCGCACAACCCGGATCATAAGTCTCCGGGCGCCAAGGACCTCGTATA
TCTAGAACCGTCGCCAGGTTTCTGCGAAAAGAACCCTAGGCTCGGCATCCCCGGCACACA
CGGGCGGGCCTGCAACGACACGAGCATYGGTGTCGACGGCTGCGACCTCATGTGTTGCGG
CCGCGGCTACAGAACAGAGACTATGTTTGTGGTAGAACGGTGTAAC
>Calliades_zeutus_529ADW
????????????????????????????????????????????????????????????
????????????????????????????????????????????????????????????
????????????????????????????????????????????????????????????
????????????????????????????????????????????????????????????
????????????????????????????????????????????????????????????
????????????????????????????????????????????????????????????
????????????????????????????????????????????????????????????
????????????????????????????????????????????????????????????
????????????????????????????????????????????????????????????
????????????????????????????????????????????????????????????
????????????????????????????????????????????????????????????
???????TTGGAAGTTCGATGAAAAGTGTTGGCGAAGTAANNNNNATCGGTAGAAATTTT
GAAGAAGCTTTTCAAAAGGCTTTAAGGATGGTAGACGAAAATGTAAACGGATTTGACCCT
AACATCAAAAATGCCAACGAGGATGAATTAAGAGAACCTACGGATAAAAGGATGTTTGTT
TTAGCAGCTGCATTAAAAAAAGGTTATAGTGTAAATAAGCTATATGAACTGACAAAAATA
GATCGTTGGTTCCTACATAAATTCAAAAACATAGTAGACTATTACAATAACCTTGAGGCT
GTCAGTTGTGGGTCTATTACATACGAAATTTTGAAAAACGCCAAGCAGATAGGATTTTCC
GACAAGCAAATTGCTGCAGCAATCAAAAGTACTGAATTAGCTGTTAGAAAGCTTAGAGAA
GAGCATAACATTACACCTTTTGTTAAAAAAATTGATACAGTTGCTGCTGAATGGCCAGCT
TCGACTAACTATCTTTATCTTACGTATAATGGTAGCACACATGATTTGGAATTCCCTGGA
GAATTAGTAATGGTATTAGGATCTGGTGTGTATAGAATCGGAAGTTCCGTTGAATTTGAT
TGGTGTGCTGTCGGATGCTTAAGAGAGCTTAAGAATCAAGAAAAGAAGACAATAATGATC
AATTACAATCCCGAGACTGTCAGTACTGATTACGATATGAGTGATAGGTTATATTTTGAG
GAAATATCTTTTGAAGTAGTTATGGATATATATAAAATTGAACAGCCTGATGGTGTCATA
TTGTGT?ACTTTATATTTTATTTTTGGTATTTGAGCAGGTTTAATCGGAACTTCATTAAG
ATTATTAATTCGAACTGAATTAGGTACACCTGGTTCTTTAATTGGAGATGATCAAATTTA
TAATACTATTGTTACAGCTCATGCTTTTATTATAATTTTCTTTATAGTTATACCTATTAT
AATTGGAGGATTTGGAAATTGACTTATTCCTCTTATATTAGGAGCTCCTGATATAGCTTT
TCCACGAATAAATAATATAAGATTTTGATTATTACCACCTTCTATTACATTATTAATTTC
TAGAAGTATTGTTGAAAATGGAGCTGGAACAGGATGAACAGTTTACCCCCCTTTATCAAC
TAATATTGCTCACCAAGGAGCTTCAGTAGATTTAGCAATTTTTTCCCTTCATTTAGCTGG
TATTTCTTCTATTCTAGGAGCTATTAATTTTATTACAACAATTATTAACATACGAATTAA
TAATTTATCATTTGATCAAATACCTTTATTTATTTGAGCAGTTGGTATTACTGCTTTATT
ATTATTACTTTCTCTTCCTGTTTTAGCTGGAGCTATTACTATACTTTTAACTGATCGAAA
TTTAAATACTTCTTTCTTTGATCCAGCAGGAGGAGGAGATCCTATTTTATACCAACATTT
ATTTTGATTTTTTGG?????????????????????????????????????????????
????????????????????????????????????????????????????????????
????????????????ATTGGATTACTTGGATTTATTGTTTGAGCTCATCATATATTTAC
AGTAGGAATAGATATTGATACTCGTGCTTATTTTACTTCAGCTACTATAATTATTGCAGT
ACCTACGGGAATTAAAATTTTTAGTTGATTAGCAACTCTTCATGGTACTCAAATTAATTA
TAGTCCTTCTATAATATGAAGATTAGGATTTGTTTTTTTATTTACAGTTGGAGGTTTAAC
AGGAGTAATTTTAGCTAATTCTTCTATTGATATTACCTTACATGATACATATTATGTTGT
TGCTCATTTTCATTATGTTCTTTCTATAGGAGCTGTATTTGCTATTTTCGGAGGATTTAT
TCATTGATATCCTTTATTTACTGGATTATCTCTTAACCCATTTATATTAAAAATTCAATT
TATTTCCATATTTATTGGTGTTAATTTAACTTTTTTTCCTCAACATTTTTTAGGTTTAGC
AGGTATACCTCGACGATATTCTGATTATCCTGATAGTTATATTTCTTGAAATATTATCTC
TTCTTTAGGCTCTTATATTTCTTTAATTTCAATAATTATAATAATAATAATTATTTGAGA
ATCCTTTATTAATCAACGATTAATTTTATTCCCTTTAAATATAGCCTCTTCTATTGAATG
ATTCCAAAATCTACCTCCTGCAGAACATTCTTATAATGAAT???????????????????
???????????????????TGATCTACAAATGCGGTGGTATCGACAAACGTACCATCAAG
AAGTTCGAGAAGGAGGCCCAGGAGATGGGCAAAGGTTCCTTCAAATACGCCTGGGTGTTG
GACAAACTGAAGGCTGAGCGTGAACGTGGTATCACGATCGACATTGCTCTGTGGAAGTTC
GAGACTGCCAAATACTATGTCACCATCATAGACGCTCCCGGACACAGAGATTTCATCAAG
AACATGATCACAGGAACGTCCCAAGCTGACTGCGCCGTGCTTATCGTCGCCGCCGGTACC
GGCGAGTTCGAAGCCGGTATCTCCAAGAACGGCCAGACCCGTGAACACGCTCTCCTTGCC
TTCACTCTCGGTGTCAAGCAGCTGATTGTGGGTGTCAACAAAATGGACTCCACTGAGCCC
CCATACAGTGAATCCCGTTTCGAGGAAATCAAGAAGGAAGTGTCTTCCTACATCAAGAAA
ATTGGTTACAACCCAGCTGCCGTCGCTTTCGTACCCATTTCTGGCTGGCACGGAGACAAC
ATGTTGGAGCCATCTACTAAAATGCCCTGGTTCAAGGGATGGAACGTTGAGCGCAAGGAA
GGAAAGGCTGAAGGCAAGTGCCTCATTGAAGCTTTGGACGCCATCCTGCCTCCCGCTCGT
CCTACAGACAAGGCCCTTCGTCTTCCCCTGCAGGACGTCTACAAAATCGGTGGTATTGGT
ACAGTGCCCGTAGGCAGAGTTGAAACTGGTATCCTCAAGCCTGGTACCATTGTTGTATTC
GCCCCAGCTAACATCACCACTGAAGTAAAATCTGTGGAGATGCACCACGAGGCTCTCCAA
GAGGCTGTGCCTGGAGACAATGTTGGTTTCAACGTAAAGAACGTATCTGTCAAGGAATTG
CGTCGTGGCTATGTTGCTGGTGACTCCAAGAACAACCCACCCAAGGGTGCCGCCGACTTC
ACTGCACAGGTTATCGTGCTCAACCACCCTGGCCAAATTTCCAACGGTTACACACCTGTG
TTGGATTGCCACACTGCTCACATTGCCTGCAAATTCGCAGAAATCAAAGAGAAGGTTGAT
CGTCGTACTGGTAAATCCACTGAGGAGAACCCGAAATCCATCAAGTCTGGTGATGCTGCC
ATTGTTAACCTAGTACCCACCAAGCCCCTATGTGTTGAGTCCTTCCAGGAGTTCCCACCT
CTTGGTCGTTTCGCC?????????????????????????????????????????????
???????????????????????CAAGTACATTCAA?CCTTTAGYGAGGGTTAAAVATGC
CCCCATRTTTGTTGTCKGAKTTAATCTTGAGGCTTATGACCCATCCTACAAAGTCATTTC
TAATGCTTCTTGCACCACTAACTGCCTTGMCCCTCTGGCTAAAGTCATCCATGACAACTT
CGAAATTATTGAAGGTCTGATGACCACCGTTCATGCTACCACCGCCACCCAAAAGACTGT
AGATGGACCTTCTGGCAAGTTGTGGCGTGATGGCCGTGGTGCGCAACAGAATATCATTCC
AGCTGCGACCGGCGCAGCCAAGGCTGTCGGTAAAGTTATTCCAGCGCTTAATGGCAAGCT
GACTGGTATGGCCTTCCGCGTCCCCGTCGCCAACGTCTCCGTTGTTGATCTTACGGTCCG
TCTTGGCAAGCCTGCCAGCTATGATGCTATCAAGCAAAAGGTCAAGGAAGCAGCTCAGGG
CCCACTGAAGGGTGTTCTGGGATACACCGAGGACCAAGTTGTATCCTCTGATTTCATTGG
AGACTCTCACTCTTCTATCTTTGATGCTGCTGCGGGTATCTCTCTGAACGACAACTTCGT
AAAACTGATCAGCTGGTACGACAACGAGTATGGTTACTCCAGCCGAGTGATT????????
????????????????????????????????????????????????????????????
????????????????????????????????????????????????????????????
????????????????????????????????????????????????????????????
????????????????????????????????????????????????????????????
????????????????????????????????????????????????????????????
????????????????????????????????????????????????????????????
?????????????????????????????????????CTTCTGGGGCTCCTATCAGGCAC
GTAGTAAATGATTTCAAGGGTGCGGGTGTTGCTCTTGGTATGTACAATACTGATGCGTCA
ATTGTTGACTTCGCTCATTCATCATTCAAGTATGCCTTGGAGAGAAAGTACCCTCTGTAC
TTGAGTACCAAGAACACCATTCTGAAAAARTATGATGGGCGTTTCAAGGACATTTTCCAA
GACATCTATGATAAGGAATACAAATCTCAGTTTGATGCTGCAGGCATTTGGTATGAGCAT
CGCTTGATTGATGATATGGTGGCCTTT?????????????????????????????????
???????????????????????????GTTAGCTGGAGTACTTCCTACAGCGAACCCCGA
GGAGGCTTTCAAGGATGTCGCCGCGGCTTTCCTCGTCGGCGCCATGCCCAGGAGAGAAGG
AATGGAAAGGAAAGATCTGCTTTCCGCCAATGTACGCATTTTTAAAGAACAAGGGCAGGC
CCTTGACAAAGTTGCCCGTAAGGATGTCAAAGTATTGGTAGTTGGTAATCCTGCAAACAC
CAATGCACTTATTTGCTCTAAATATGCTCCATCCATTCCAAAGGAAAATTTCACTGCCAT
GACTCGTTTGGACCAAAACCGTGCTCAGTCTCAACTGGCTGCCAAACTTGGTGTTCCAGT
TAAAGATGTTAAGAATGTAATTATTTGGGGCAACCACTCATCAACACAGTTCCCTGATGC
CTCCAATGCTGTTGCTAAGATTGGAGGTGCTGATAAGCCAGTGCCAGCTGCAATTAATGA
TGACAACTACCTGAAAACGACATTTGTCTCAACTGTTCAAAAGCGTGGAGCAGCTGTAAT
AGCTGCTAGGAAAATGTCCTCTGCTCTCTCTGCTGCAAAGGCAGCGTCTGACCATATGCG
AGATTGGTTCCTGGGCACTGGT???GACCGCTGGGTGAGCATGGGTGTAGTGTCTGATGG
ATCATATGGCACCCCACCTGATGTTGTGTTCTCATTCCCAGTTACAGTAACTAATGGGGT
CGAGGAGGCCCACGTGGTCGTGGTCGTGGCCGCGGGCGTGGTAGGGGCCGCGGGAAGGAA
GACCAAAAAGAGTGGGTACCAGTCACGAAACTCGGGCGTTTAGTGCGCGAGGGAAAGATT
GACAAACTTGAGAACATCTACCTGTTCTCTCTACCTATCAAAGAATTCGAGATTATCGAC
TTCTTCTTAGGCGCCTCTCTCAACGATGAAGTCCTCAAGATCATGCCTGTCCAGAAACAG
ACGCGTGCCGGTCAGCGCACACGTTTCAAGGCTTTCGTGGCCATTGGAGACAACAACGGG
CACATCGGTCTCGGCGTCAAGTGTAGCAAGGAAGTGGCGACTGCGATTAGAGGCGCTATC
ATTCTCGCCAAGCTGTCTGTACTCCCGGTTCGCAGAGGATACTGGGGTA???????????
????????????????????????????????????????????????????????????
???????????????????????????????????????????????ATGTCGCTTCAGG
ATTATATTTCCGTGAAGGAGAAGTACGCTAAATACTTGCCGCACTCCGCTGGTAGGTACG
CACACAAGCGGTTCCGTAAAGCTCAGTGCCCCATTGTAGAGCGTCTCACTAACTCGCTCA
TGATGCACGGACGTAACAACGGCAAGAAGCTGATGGCCGTTCGCATTGTGAAACACGCAT
TTGAAATCATCCACCTCTTGACAGGAGAAAATCCTCTCCAAGTTTTGGTGACCGCTATCA
TTAACTCTGGACCTCGCGAGGACTCCACTAGGATTGGTCGTGCCGGTACAGTCCGTCGTC
AGGCTGTGGATGTGTCTCCCCTTCGCCGAGTGAACCAGGCTATCTGGCTGCTCTGCACCG
GGGCGAGAGAAGCGGCCTTCAGAAACATTAAGACTATCGCTGAGTGCGTTGCTGATGAAC
TGATCAACGCAGCGAAGGGTTCATCGAACTCCTATGCTATTAAGAARAAGGATGAATTGG
AGCGTGGTGCACGGTGAAGACCTGCTGGATGAGGTTGCCGAGTTTCCGTTCGGTGGGCGA
CTCGTTGAAGGACCGCTTCGACGGAGCCTCGCGTGTCATGATGCCCAACACGGATCTCGA
AGCGCCAGTGCAGCGGAACGATGCGGCGCCACATCGGGTACCTCGACGAGATCGGTATCG
GTTTCAGCTTCGGCCCCACAATCCGGAACACAAATCCCCGGGGGCCAAAGATCTCGTGTA
CCTCGCCTCGTCGCCGGGTTTCTGCGAAAAGAACCCGAGGCTCGGCATTCCTGGCACACA
CGGTCGCGCCTGCAACGACACGAGCATCGGTGTCGACGGCTGCGACCTGATGTGCTGCGG
CCGCGGTTACAGGACCGAGACTATGTTCGTAGTGGAACGGTGCAAT
>Callimormus_radiola_80ADW
????????????????????????????????????????????????????????????
????????????????????????????????????????????????????????????
????????????????????????????????????????????????????????????
???????????????????????????????????????????????????????AGGAC
CACCTGCGTCTCATCTCCATGCAGATGGGCGGCGACCTGAAGACCGTGTACAAGAGGCTC
GTGACCGCCGTCAACGACATCGAGAAGAGGATTCCCTTCTCGCACAACGAGAGGCTCGGC
TTCCTCACTTTCTGCMCCACGAACTTGGGAACGACGGTGCGTGCGTCGGTGCACATCAAG
CTGCCCAAGCTGGCCGCTGACAAGGCGAAGCTGGAGGAGGTCGCSAGCAAGTACCACTTG
CAGGTCCGGGGCACCCGCGGGGAGCACACGGAGGCCGAGGGCGGGGTGTACGACATCTCC
AACAAGCGCCGCANGGGCCTCACCGAGTACGACGCCNTCAAGGAGATGCACGACGGNAGC
TTGGATTACTGTGTCGTAAAAATACCGCGATGGGACTTANCAAAGTTTAACAGAGTCAGC
ACYAAGATAGGCAGTTCCATGAAAAGCGTTGGAGAAGTAATGGCTATTGGCAGAAGCTTT
GAGGAAGCTTTTCAGAAAGCCTTAAGAATGGTTGATGAAAATGTAAATGGTTTCGATCCT
AATATAAAACAAGTAAATGAAGATGAATTACGAGAGCCAACAGATAAACGGATGTTTGTT
TTAGCGGCAGCCTTAAARATAGGRTATAGTGTGGATAAATTGTATGATCTTACAAAAATA
GATCGCTGGTTTCTACATAAATTTAAAAACATAATTGACTATTACTCTACCCTTGTAGCA
GTTAGTTCTGGCTCTATTACATATGATATTTTRAAACATGCYAAGCAAATAGGATTTTCA
GATAAACAAATTGCTGCTGCAATTAAAAGCACGGAATTAGGTGTGAGAAAACTAAGAGAA
GAGCTCAACATAACTCCTTTTGTCAAACAGATCGATACAGTWGCCGCAGAATGGCCTGCT
TCTACCAATTATTTATACCTTACTTATAATGGTAGTGCACATGAYTTAGAATTCCCAGGA
GAACTAATAATGGTGTTGGGTTCTGGTGTTTATAGAATAGGAAGTTCTGTGGAATTTGAT
TGGTGTGCTGTTGGATGCTTAAGAGAACTGAAGAATCAAGGCAAAAAAACAATTATGATA
AACTATAATCCCGAAACAGTTAGTACTGATTATGATATGAGTGACAGATTRTATTTTGAA
GAAATATCGTTTGAGGTAGTAATGGACATATATAACATCGAACATCCTGTCGGTGTAATA
TTATGCGACTTTATACTTTATTTTTGGAATTTGAGCAGGAATACTTGGTACTTCTTTAAG
TTTATTAATTCGTACAGAATTAGGAAATCCTGGCTCTTTAATTGGAGATGATCAAATTTA
TAATACTATTGTAACTGCTCATGCTTTCATTATAATTTTTTTTATAGTTATACCAATTAT
AATTGGAGGATTTGGAAATTGATTAGTTCCTTTAATATTAGGAGCCCCTGATATAGCTTT
CCCACGAATAAATAATATAAGATTTTGAATACTTCCCCCATCATTAATACTTTTAATTTC
AAGAAGACTTGTAGAAAATGGTGCAGGTACTGGTTGAACAGTTTATCCTCCTCTTTCTTC
TAATATTGCTCACCAAGGATCTTCAGTTGATTTAGCAATTTTTTCTTTACATCTTGCAGG
AATTTCTTCTATTTTAGGAGCTATTAATTTTATCACTACAATTATTAATATACGAGTTAG
AAATCTTTCTTTTGATCAAATACCTTTATTTGTTTGATCAGTTGGTATTACAGCTTTACT
TTTACTTTTATCTTTACCAGTTTTAGCTGGAGCTATTACTATACTTTTAACAGATCGAAA
TCTTAATACTTCATTTTTTGATCCAGCTGGAGGGGGAGATCCAATTCTTTATCAACATTT
ATTTTGATTTTTTGG?????????????????????????????????????????????
????????????????????????????????????????????????????????????
????????????????ATTGGTTTATTAGGATTTATTGTTTGAGCTCATCATATATTTAC
AGTAGGTATAGATATTGATACTCGAGCTTATTTTACTTCAGCTACTATAATTATTGCAGT
ACCAACAGGAATTAAAATTTTCAGTTGATTAGCTACTCTTCATGGAACTCAAATTAATTA
CAGACCTTCTATACTTTGAAGTTTAGGGTTTGTTTTCTTATTTACAGTAGGAGGATTAAC
AGGAGTAATTTTAGCTAATTCTTCTATTGATATTACTTTACATGATTCTTATTATGTTGT
AGCCCATTTCCATTATGTTCTATCTATAGGAGCTGTATTTGCCATCTTTGCAGGATTTAT
CCATTGATATCCTTTATTTACAGGATTAACTTTAAACCCATATCTTTTAAAAATTCAATT
TATTTCTATATTTTTAGGGGTAAATTTAACCTTCTTCCCTCAACATTTTTTAGGATTAGC
TGGTATACCTCGTCGATACTCAGATTATCCTGATAGTTATCTTTCTTGAAATATTATTTC
ATCTTTTGGATCTTATATTTCATTACTTTCTATAATAATAATAATAATTATTATTTGAAA
ATCAATAATTGATCAACGTATTATTTTATTTAGCTTAAATATAACTTCCTCTATTGAATG
ACTTCAAAATCTACCCCCAGCTGAACATTCTTATAATGAAT??????CGACTCCGGCAAG
TCCACAACCACCGGTCANTTGATYTACAAATGCGGTGGTATCGACAAACGTACCATCGAG
AAGTTCGAGAAGGAGGCCCAGGAAATGGGCAAAGGTTCCTTCAAATACGCCTGGGTATTG
GACAAACTGAAGGCTGAGCGTGAACGTGGTATCACTATCGACATCGCCCTGTGGAAGTTC
GAGACCAGCAAGTACTATGTCACGATCATCGACGCTCCCGGACACAGAGAYTTCATCAAG
AACATGATCACTGGAACCTCCCAGGCCGACTGCGCCGTGCTGATCGTCGCTGCCGGTACC
GGTGAGTTCGAAGCCGGTATCTCCAAGAACGGTCAGACCCGCGAGCACGCCCTTCTCGCC
TTTACCCTCGGTGTCAAGCAGCTGATTGTAGGTGTCAACAAAATGGACTCMACGGAGCCC
CCATACAGTGAGTCYCGTTTCGAGGAAATCAAGAAAGAAGTGTCTTCTTACATCAAGAAG
ATTGGTTACAACCCAGCTGCTGTCGCTTTCGTACCCATTTCTGGCTGGCACGGAGACAAC
ATGTTGGAGCCATCCACTAAGATGCCTTGGTTCAAGGGATGGAATGTTGAGCGCAAGGAA
GGTAAGGCTGAAGGCAAATGCCTCATTGAGGCTCTCGATGCCATCCTGCCCCCAGCTCGT
CCCACAGACAAAGCCCTYCGTCTTCCCCTGCAGGACGTCTACAAAATCGGTGGTATTGGT
ACGGTGCCCGTAGGCAGAGTGGAGACCGGAATCCTGAAGCCCGGTACCATTGTTGTGTTY
GCCCCTGCCAACATTACCACTGAAGTCAAGTCYGTGGAGATGCACCACGAGGCTCTCCAA
GAGGCTGTGCCTGGAGACAACGTAGGTTTCAACGTAAAGAACGTATCTGTTAAGGAATTG
CGTCGTGGCTACGTCGCTGGTGACTCCAAGAACAACCCACCCAAGGGTGCCGCTGACTTC
ACTGCACAAGTCATCGTGCTCAACCACCCCGGTCAAATTTCCAATGGATATACACCTGTG
CTGGATTGCCACACTGCTCACATTGCCTGCAAATTCGCAGAAATCAAAGAGAAGGTTGAC
CGTCGTACTGGTAAATCGACTGAGGAGAATCCTAAATCCATCAAATCTGGTGATGCCGCC
ATTGTTAACCTAGTACCTTCCAAGCCTCTGTGTGTGGAATCCTTCCAGGAGTTCCCACCC
CTCGGTCGTTTCGCC??????????????????????????????????????????GGC
ATCAGCTCANTTGGAAGGTGGTGYCAAGAAGGTCATCATTTCGGCTCCCAGTGCTGACGC
TCCTATGTTCGTCGTTGGCATKAAYATAGAAGCCTACAACCCATCTTTCAAGGTCATTTC
CTATGCTTCCTGTACTACAWACTGCCTTGCGCCCTTGGCCAAGGTCATCCATGATAACTT
TGAGATTGTTGAGGGTCTGATGACTACTGTACACGCTACTACCGCTACCCAGAAGACCGT
CGACGGCCCCTCGGGCAAGCTGTGGCGTGATGGCCGTGGTGCCCAACAGAACATTATTCC
AGCTTCAACCGGCGCCGCCNAGGCTGTAGGAAAGGTCATTCCAGCTCTCAATGGCAAGCT
GACCGGTATGGCATTCCGCGTTCCCGTTGCGAAYGTCTCCKTTGTCGACCTGACTGTCCG
TCTCGGCAAGCCCGCTACCTACGATGCCATCAAGCAGAAGGTCAAGGAAGCCGCCRAGGG
CCCACTGAAAGGCGTTCTTGGATACACCGAGGACCAGGTCGTATCATCTGACTTTATCGG
AGACACGCACTCCTCTATCTTTGATGCTGCAGCTGGTATCTCCTTGAACGACAACTTCGT
TAAGCTCATCAGCTGGTATGACAATGAGTATGGTTAC???????????????????????
????????????????????????????????????????????????????????????
??????????????????????????????ACTATTGACTGTGCCGAGGCTATCAAAAAG
TATAACGTCGGCATTAAATGTGCCACCATAACACCNGATGAGAAGAGAGTYGAAGAATTT
AAGCTGAAGAAGATGTGGAAGAGTCCCAATGGTACAATTCGTAACATTTTGGGAGGAACT
GTGTTCAGGGAGGCTATTATTTGCAAGAATATACCTCGTCTTGTCACTGGCTGGGAGAAG
CCAATCATTATCGGGCGTCATGCTCATGCTGAYCAGTATAAGGCAACTGATTTYGTTGTC
CCTGGGGAAGGAAAGCTCGAGCTTGTATTCACCCCTGCCTCTGGGGAACCTATCAGGCAT
GTGGTWAATGACTTCAAGGGAGCTGGAGTGGCTCTTGGCATGTACAATACTGATGCATCA
ATCATTGATTTTGCACATTCATCATTCAAGTATGCTTTGGACAGGAAATATCCTCTGTAC
CTGAGTACCAAGAATACAATTTTGAAGAAGTATGATGGTCGCTTCAAGGACATTTTCCAA
GATATTTATGACAACCAATACAAGACTCAATTTGAGGCAGCTGGTATCTGGTATGAACAT
CGCTTGATTGATGATATGGTGGCCTTT???????????????TCTCGAAGGTGTTGTTAT
GGAATTGGCTGATTGTGCCTTGCCCTTGCTTGCTGGCGTTCTCCCTACCGCTAACCCAGA
GGAAGCGTTTAAAGATGTAGCTGCTGCTTTCCTGGTCGGAGCCATGCCAAGGAGAGAGGG
AATGGAGAGGAAAGATCTCCTTTCAGCCAATGTACGCATTTTCAAGGARCAGGGTCAGGC
GCTAGACAAAGTGGCACGAAAAGATGTTAAAGTACTGGTAGTTGGCAACCCTGCTAACAC
TAATGCGTTGATCTGCTCGAAGTACGCACCATCAATTCCTAAAGAAAACTTTACAGCAAT
GACACGCTTGGACCAAAACCGTGCCCAATCCCAATTGGCAGCAAAACTAGGAGTTCCAGT
ACAAGCCGTAAAAAATGTTATTATTTGGGGAAA???????????????????????????
????????????????????????????????????????????????????????????
????????????????????????????????????????????????????????????
????????????????????????????????????????????????????????????
????????????????????????????????????????????????????????????
????????????????????????????????????????????????????????????
?GTGGAGGCCCACGTGGCCGCGGCCGTGGTCGCGGGCGAGGCAGAGGACGTGGCAAGGAA
GACCAGAAAGAGTGGGTGCCAGTCACCAAGCTCGGTCGTCTAGTGCGTGAGGGAAAAATC
GACAAACTCGAGAGCATTTACCTGTTCTCGCTACCCATCAAAGAGTTCGAAATCATCGAC
TTCTTCCTCGGAGCTTCCCTCAACGATGAAGTACTGAAAATCATGCCCGTCCAGAAACAG
ACCCGTGCCGGTCAGCGTACACGTTTCAAGGCGTTTGTGGCCATCGGAGACAACAATGGA
CACATCGGACTCGGAGTCAAGTGCAGCAAGGAAGTCGCTACTGCGATCAGGGGTGCTATA
ATCCTTGCCAAGCTGTCTGTACTTCCTGTCCGAAGAGGCTACTGGGGTA??ATGGAGCGG
ACGCTGGCAGCATGGTTGTTGATACCATGCCACTGCCACAACCGGCAGACATTCCCGAAA
TCAAACTTTTCGGAAGATGGAGTTGTTATGACGTCCAGGTGTCGGACATGTCACTGCAGG
ATTACATCTCTGTTAAGGAGAAGTACGCTAAATACTTGCCCCACTCGGCAGGTAGGTACG
CGCACAAGCGTTTCCGCAAAGCGCAGTGCCCTATCGTGGAGCGCCTTACAAACTCGCTGA
TGATGCACGGGCGTAACAACGGCAAGAAATTAATGGCCGTTCGSATCGTGAAGCACGCAT
TCGAGATCATCCATCTCCTWACTGGCGAGAACCCCCTTCAAGTTTTGGTGACTGCAATCA
TTAATTCTGGACCTCGTGAGGACTCGACCAGAATCGGTCGCGCCGGTACTGTCCGTCGTC
AGGCTGTGGATGTGTCACCTCTCCGTCGAGTGAACCAGGCTATCTGGTTGTTGTGTACTG
GCGCCAGGGAGGCAGCCTTCAGAAATATTAAGACTATCGCCGAGTGCGTAGCCGATGAGC
TCATCAACGCTGCCAAGGGCTCCTCAAACTCTTATGCTATCAAGAAAAAGGATGAGTTGG
AGCGTGGTGCACTGTGAAGACCTGCTGGATGAGGCTGCCGAGCTTCCGTTCCGTTGGGGA
CGCGTTAAAGGACCGCTTCGACGGGGCCTCGCGAGTTATGATGCCCAACACGGACCTAGA
AGCGCCCGTACAACGGAACGATGCTGCACCTCACAGGGTGCCTCGGAGAGATCGATATCG
CTTCCAGCTCCGACCGCACAACCCGGACCACAAGTCTCCGGGCGCCAAAGACCTCGTGTA
TCTTGAACCGTCGCCGGGTTTCTGCGAGAAGAACCCTCGGCTGGGCATCCCCGGCACGCA
CGGGCGGGCCTGCAACGACACCAGCATCGGTGTCGACGGCTGCGACCTCATGTGTTGCGG
TCGCGGCTATAGGACTGAGACTATGTTTGTGGTGGAACGGTGTAAT
>Caltoris_RS8
????????????????TTTCCTCCMCCCTCTCCGGGCTTGAAGGCGAGCTGAAGGGTACC
TTCTACCCCCTCACTGGTATGTCGAAGCAGACGCAGCAGCAGCTCATCGATGATCACTTC
CTGTTCAAGGAGGGTGACAGGTTCTTGCAGGCTGCCAACGCTTGCCGTTTCTGGCCCACC
GGCCGTGGTATTTACCACAACGAGAATAAGACCTTCCTCGTGTGGTGCAACGAAGAGGAC
CACCTGCGTCTTATCTCCATGCAGATGGGTGGCGACTTGAAGACTGTGTACAAGAGGCTT
GTAACCGCCGTTAACGACATCGAGAAGAGGATCCCGTTCTCGCACAACGACAGACTTGGC
TTCCTCACCTTCTGCCCCACGAACCTGGGAACAACGGTGCGCGCATCCGTGCACATCAAG
CTGCCGAAGTTAGCCGCTGACAAGGCTAAACTGGAGGAAGTAGCCGGCAAGTACCACCTG
CAAGTCCGCGGTACCCGCGGCGAGCACACAGAGGCAGAAGGTGGCGTCTACGACATTTCC
AACAAGCGCCGCATGGGTCTTACTGAGTACGACGCCGTCAAGGAGATGTACGACGG????
?????????????????????????????????????????ARAGTTWANMAGAGTAAGC
ACARAAATTGGAAGTTCGATGAAAAGCGTGGGAGAAGTTATGGCCATAGGCAGAAGTTTT
GAAGAAGCTTTTCAAAAAGCTTTAAGAATGGTTGATGAAAATGTAAATGGTTTCGATCCC
AATATAAAAACTGTGAATGAAGATGAATTGAGAGAGCCCACAGATAAACGCATGTTTGTT
TTAGCGGCAGCACTTAAAATGGGTTACAGTGTTGATAAATTATATGATCTTACTAAGATA
GATCGCTGGTTTCTCCATAAATTTAAAAATATAATTGATTATTATTCTAAACTTGAATCA
GTTAGTTGTGGCTCTATTACATACGAAATTTTAAAAAACGCTAAGCGAATAGGATTTTCT
GATAAGCAAATTGCTGCTGCAATCAAAAGTACTGAAGTGGCTGTAAGAAAGCTCAGAGAA
GACAACAATATAACCCCTTTCGTTAAAAAAATTGATACTGTTGCTGCTGAATGGCCTGCT
TCTACTAACTATTTATACCTTACCTATAATGGAAATGCACATGATTTAGATTTCCCAGGG
GAGTTAATAATGGTATTGGGATCTGGTGTATATAGAATTGGAAGTTCTGTAGAATTTGAT
TGGTGTGCTGTTGGATGCTTAAGAGAACTAAAAAATCAAGGTAAAAAAACAATAATGATA
AACTATAACCCCGAAACAGTTAGTACTGATTACGACATGAGTGATAGATTGTACTTTGAA
GAAATTTCTTTTGAAGTGGTTATGGACATATATAACATTGAACATCCTGATGGCGTAATA
TTATGT??????????????????????????GAGCAGGAANANTCGGAACATCCTTAAG
TNNATTAATTCGAACAGAATTAGGAAATCCTGGCTCATTAATNGGAGATGACCAAATTTA
TAACACTATTGTTACAGCTCATGCTTTTATTATAATTTTTTTTATAGTTATACCTATTAT
AATTGGAGGATTTGGAAATTGATTAGTCCCTTTAATACTAGGAGCTCCTGATATAGCTTT
CCCCCGAATAAATAATATAAGTTTTTGAATGCTACCCCCTTCATTAACTTTATTAATTTC
AAGAAGAATTGTAGAAAATGGTGCAGGTACTGGATGAACAGTTTATCCCCCACTTTCATC
TAATATTGCACACCAAGGATCCTCTGTAGATCTAGCAATTTTTTCATTACATCTTGCAGG
AATTTCCTCTATTCTAGGAGCTATTAATTTTATTACTACAATCATTAATATACGAATTAA
AAATCTTTCTTTTGATCAAATACCTTTATTTATTTGATCCGTAGGAATTACAGCATTATT
ATTACTTTTATCATTACCAGTTTTAGCAGGAGCTATTACTATATTACTTACAGACCGAAA
CTTAAATACTTCTTTTTTTGATCCTGCTGGAGGAGGAGACCCAATCCTTTATCAACACTT
ATTTTGATTTTTTGG?????????????????????????????????????????????
??????????ATTTCACAAGARAGAGGAAAAAAAGAAACTTTTGGATGCTTAGGTATAAT
TTATGCTATACTAGCTATTGGCTTATTAGGATTTATTGTATGAGCTCACCACATATTTAC
AGTAGGAATAGATATTGATACCCGAGCTTACTTTACTTCTGCTACTATAATTATTGCTGT
TCCAACTGGAATTAAAATTTTTAGTTGATTAGCTACTCTTCACGGAACTCAAATTAATTA
CAGACCTTCTATATTATGAAGATTAGGATTCGTATTTTTATTTACAGTAGGAGGATTAAC
AGGAGTAATTTTAGCTAATTCTTCTATTGATATTACTTTACATGATTCATATTATGTAGT
TGCTCATTTTCATTATGTTTTATCTATAGGAGCTGTTTTTGCTATTTTTGGTGGATTTAT
TCATTGATATCCTTTATTTACAGGATTAACCCTTAACCCATACCTTTTAAAAATTCAATT
TATTACTATGTTCTTTGGAGTAAATTTAACTTTTTTTCCTCAACACTTTCTAGGACTAGC
TGGAATACCACGACGTTACTCTGATTACCCAGATAGTTATCTTTCTTGAAATATTATTTC
ATCATTTGGATCATATATTTCATTAATTTCTATAATAATAATAATAATAATCATTTGAGA
ATCTATAATTAATCAACGAATTATCCTATTTTCATTAAATATAACTTCTTCCATTGAATG
ATTACAAAATTTACCTCCTGCTGAACATTCATATAATGAAT???CGTCGACTCCRGCAAG
TCCACCACCACTGGTCANTTGATCTACAAATGCGGTGGTATCGACAAACGTACCATCGAG
AAGTTCGAGAAGGAGGCCCAGGAAATGGGCAAGGGTTCCTTCAAATACGCCTGGGTATTG
GACAAACTGAAGGCTGAGCGTGAACGTGGTATCACTATCGACATCGCTCTGTGGAAGTTC
GAAACTAGCAAATACTATGTAACCATCATCGATGCTCCCGGACACAGAGATTTCATCAAG
AACATGATCACTGGAACCTCTCAAGCTGACTGCGCCGTGCTGATCGTCGCCGCCGGTACT
GGTGAGTTCGAAGCCGGTATTTCCAAGAACGGACAGACCCGTGAGCATGCCCTTCTCGCC
TTCACCCTTGGTGTAAAGCAGCTGATTGTTGGTGTCAACAAAATGGACTCCACTGAGCCC
CCATACAGTGAGTCCCGTTTCGAGGAAATCAAGAAAGAAGTATCTTCTTACATCAAAAAG
ATCGGTTACAACCCAGCTGCCGTCGCTTTCGTACCCATTTCTGGCTGGCACGGAGACAAC
ATGTTGGAGCCATCTACCAAGATGCCTTGGTTCAAGGGATGGAATGTRGAGCGTAAGGAA
GGTAAGGGTGAAGGCAAATGCCTTATTGAGGCACTGGATGCCATCCTGCCCCCTGCTCGT
CCCACAGACAAAGCCCTCCGTCTTCCCCTGCAGGACGTCTACAAAATCGGTGGTATTGGT
ACAGTGCCAGTAGGCAGAGTCGAAACTGGTGTCCT?????????????????????????
????????????????????????????????????????????????????????????
????????????????????????????????????????????????????????????
????????????????????????????????????????????????????????????
????????????????????????????????????????????????????????????
????????????????????????????????????????????????????????????
????????????????????????????????????????????????????????????
????????????????????????????????????????????????????????????
?????????????????????????????????TGGTGTTTTNACCACCACTGACAARGC
GTCCGCTCATTTGGAAGGAGGGGCCAAGAAAGTCATCATCTCCGCTCCCAGTGCTGACGC
TCCCATGTTTGTCGTTGGTGTAAATCTTGAGGCGTACGATCCATCTTTCAAGGTCATTTC
TAACGCGTCCTGCACCACCAACTGCCTCGCGCCCTTGGCTAAGGTTATCCATGACAACTT
TGAAATCATTGAGGGTCTGATGACTACCGTTCATGCTACTACAGCTACTCAGAAAACCGT
CGACGGACCTTCTGGAAAACTGTGGCGTGATGGCCGTGGCGCCCAACAAAATATCATTCC
AGCTTCCACTGGTGCAGCCAAGGCTGTTGGAAAAGTCATTCCAGCTCTCAATGGCAAGCT
GACCGGTATGGCATTCCGTGTTCCTGTTGCGAACGTCTCTGTTGTCGATCTTACCGTTCG
TCTTGGCAAGCCCGCGAGCTACGATGCCATCAAGCAAAAGGTCAAGGAAGCAGCTGAAGG
CCCTCTGAAAGGAGTTTTAGGATATACCGAAGACCAGGTCGTGTCCTCTGACTTCATTGG
AGACTCCCACTCGTCTATTTTCGATGCTGCGGCTGGTATCTCTCTGAATGACAACTTCGT
TAAGCTGATCAGCTGGTATGACAATGAGTATGGTTAC???????????????????????
????????????????????????????????????????????????????????????
????????????????????????????????????????????????????????????
????????????????????????????????????????????????????????????
????????????????????????????????????????????????????????????
????????????????????????????????????????????????????????????
????????????????????????????????????????????????????????????
????????????????????????????????????????????????????????????
????????????????????????????????????????????????????????????
????????????????????????????????????????????????????????????
????????????????????????????????????????????????????????????
????????????????????????????????????????????????????????????
????????????????????????????????????????????????????????????
????????CTGACTGTGCNNTTNNTATGTTAGCAGGAGTCCTCCCAACTGCAAACCCTGA
GGATGCTTTCAGGGACGTAGCTGCAGCTTTCCTTGTTGGCGCTATGCCCAGGAGAGAGGG
AATGGAAAGGAAAGATCTGCTCTCTGCRAATGTACGCATCTTTAAAGAACAGGGCCAGGC
CCTAGACAAAGTTGCACGTAAAGATGTTAAAGTACTTGTGGTTGGCAACCCTGCTAACAC
TAATGCATTGATCTGCTCTAAGTATGCTCCATCCATTCCAAAGGAAAACTTCACTGCTAT
GACCAGATTGGACCAAAACCGTGCTCAGTCTCAACTGGCTGCTAAACTAGGAATTCCAGT
AAGGGATGTCAAGAATGTTATTATTTGGGGCAACCATTCATCAACACAGTTCCCTGATGC
GTCCAATGCAATTGCCAAGATTGGCGGKGTTGATAAACCAGTACCTGCTGCTGTCAATGA
TGACAACTTCTTGAAGACCACATTTGTTTCAACAGTTCAGAAGCGTGGAGCAGCTGTTAT
AGCGGCAAGGAAAATGTCATCTGCTCTATCTGCTGCCAAAGCAGCGTCTGACCACATGAG
GGATTGGTTCTTAGGAACTGAT???GACCGCTGGGTGAGCATGGGTGTTGTTTCTGATGG
ATCCTACGGCACCCCACCAGATGTAGTTTTCTCTTTCCCAGTCACCGTTGTTAATGGA??
CGTGGAGGCCCACGTGGCCGTGGACGAGGTCGCGGACGTGGCAGAGGACGCGGCAAGGAA
GATCAGAAGGAATGGGTGCCCGTTACCAAACTTGGTCGTTTAGTACGCGAGGGAAAGATC
GACAAGTTGGAGAGCATTTATTTGTTCTCTCTCCCCATCAAAGAGTTCGAAATCATTGAC
TTCTTCCTTGGTGCTTCCCTTAATGATGAAGTGCTAAAGATTATGCCTGTCCAGAAACAA
ACGCGTGCTGGTCAACGAACACGCTTCAAGGCGTTTGTGGCTATAGGAGATAACAATGGG
CACATTGGTCTCGGAGTTAAATGCAGCAAGGAAGTGGCTACTGCTATTAGGGGCGCAATT
ATTCTTGCCAAACTGTCAGTACTTCCAGTCCGAAGAGGTTACTGGGGTA???????????
??????????????????????????????????GCCTCAACCGGCAGACATTCCAGAAA
TCAAACTTTTTGGAAGANGGAGTTGTTATGATGTCCAGGTATCGGATATGTCACTTCAAG
ATTACATCTCGGTGAAAGAAAAGTATGCTAAATACTTGCCCCACTCGGCAGGTAGGTACG
CTCACAAGCGGTTCCGCAAAGCTCAATGCCCAATCGTGGAGCGTCTAACCAACTCACTGA
TGATGCACGGACGTAATAACGGCAAGAAGTTAATGGCCGTTCGCATCGTAAAGCATGCAT
TTGAGATCATCCACCTTTTAACTGGTGAGAATCCRCTTCAAGTCTTGGTAACTGCTATCA
TTAACTCTGGACCTCGTGAGGACTCTACCAGAATTGGTCGTGCTGGTACCGTTCGTCGTC
AGGCCGTAGACGTGTCACCTCTCCGTCGCGTAAATCAAGCTATTTGGTTATTGTGCACTG
GCGCTAGGGAGGCAGCCTTCAGAAATATTAAAACAATNGCTGAGTGTGTAGCTGACGAAC
TCATCAACGCCGCTAAAGGCTCCTCTAACTCTTATGCTATCAAGAAGAAGGATGAGTYGG
AACGTG????????????????????????????????????????????CCGTGGGCNN
NNNNNNNNNNGACCGCTTCGACGGGGCCTCGCGGGTCATGATGCNNNNNNNGGATCTGGA
AGCGCCCGTGCAGAGGAACGACGCAGCTCCGCACAGGGTGCCCCGGAGAGATCGGTATCG
GTTCCAACTGCGACCGCACAACCCGGACCACAAGTCTCCGGGCGCCAAGGACCTCGTGTA
TCTAGAACCGTCGCCGGGTTTCTGCGAAAAGAACCCCCGGTTAGGGATCCCCGGCACGCA
CGGGCGAGCCTGCAATGACACGAGCATCGGCGTCGACGGCTGCGACCTCATGTGTTGCGG
CCGCGGATACCGGACCGAGACAATGTTTGTAGTGGAACGGTGTAAC
>Calpodes_ethlius_144ADW
????????AGAGAAGGTCTCGTCCACCCTCTCCGGCCTCGAGGGTGAGCTGAARGGCACA
TTCTACCCTCTGACCGGCATGTCGAAGCAGACGCAGCAGCAGCTCATCGACGACCACTTC
CTGTTCAAGGAGGGCGACAGGTTCCTCCAGGCCGCCAACGCTTGCCGCTTCTGGCCCAGC
GGCCGTGGTATCTACCACAACGAGAACAAGACTTTCCTCGTATGGTGCAACGAGGAGGAC
CACCTGCGTCTCATCTCCATGCAGATGGGCGGTGACCTGAAGACCGTGTACAAGAGGCTC
GTGACCGCCGTCAACGACATCGAGAAGAGGATTCCGTTCTCGCACAACGACAGGCTCGGC
TTCCTCACCTTCTGCCCCACCAACCTGGGTACGACGGTGCGCGCGTCCGTGCACATCAAG
CTGCCTAAGCTGGCCGCCGACAAGGCCAAGCTGGAGGAGGTCGCCGGCAAGTACCACTTG
CAGGTGCGCGGTACCCGCGGCGAGCACACCGAGGCCGAGGGCGGCGTCTACGACATCTCC
AACAAGCGCCGCANGGGTCTCACCGAGTACGACGCCNTCAAGGAGATGCACGACGGNAGT
TTANACTACTGTGTCGTAAAAATACCACGATGGGAMTTGGCGAAGTTTAACAGAGTTAGT
ACCAAAATTGGTAGTTCGATGAAAAGCGTTGGAGAAGTAATGGCTATCGGTAGAAGCTTT
GAAGAAGCTTTTCAAAAGGCACTAAGAATGGTAGATGAAAATGTGAATGGCTTCGACCCT
TATATTAAAAAAGTGAATGAAGATGAATTACGAGAGCCAACTGATAAACGGATGTTTGTA
TTGGCAGCAGCACTTAAAATGGGTTACAGTGTTGATAAATTATACGATCTTACTAAAATA
GATCGGTGGTTCCTGTATAAGTTCAAAAATATTATTGATTATTACACTAATCTCGAAGCA
GTCAGCTATGGCTCAATTACGTATGATATTCTAAAAAATGCTAAGCAGATGGGATTTTCA
GATAAGCAAATTGCTGCTGCAATCAAAAGCACAGAATTAGGTGTAAGAAAACTTAGAGAA
GAGCACAACATAACTCCTTTCGTAAAACAAATTGATACAGTWGCCGCYGAATGGCCTGCT
TCTACTAATTATTTATACCTTACCTATAATGGTAGTGCACATGATTTAGAATTTCCAGGA
GAATTAATAATGGTATTGGGTTCTGGTGTCTATAGAATTGGAAGCTCTGTAGAATTTGAT
TGGTGTGCTGTTGGATGCCTAAGAGAACTAAAAAATCAAGGGAAAAAAACAATTATGATA
AACTATAAYCCCGAAACAGTCAGTACCGATTACGACATGAGTGATAGATTGTACTTTGAA
GAAATATCTTTTGAGGTAGTAATGGACATATATAACATCGAACATCCTAATGGTGTAATA
TTATGTAACTTTATATTTTATTTTTGGTATTTGAGCAGGAATATTAGGTACTTCATTAAG
TTTATTAATTCGTACAGAATTAGGTAATCCTGGATCATTAATTGGTGATGATCAAATTTA
TAATACTATTGTTACAGCTCATGCATTTATTATAATTTTTTTTATAGTTATACCTATTAT
AATTGGAGGATTCGGAAATTGATTAGTTCCATTAATACTTGGAGCTCCTGATATAGCTTT
TCCTCGAATAAATAATATAAGATTTTGAATATTACCCCCTTCATTAACTTTATTAATTTC
AAGAAGAATCGTAGAAAATGGTGCAGGTACTGGATGAACTGTTTATCCTCCTCTTTCTTC
TAATATTGCTCACCAAGGTTCTTCAGTTGATTTAGCTATTTTTTCCTTACATTTAGCAGG
TATTTCTTCAATTTTAGGAGCTATTAATTTTATTACTACAATTATTAATATACGAGTTAA
AAATTTAATATTTGATCAAATACCTTTATTTGTTTGATCGGTAGGAATTACTGCTTTATT
ATTACTTTTATCTTTACCTGTATTAGCAGGAGCTATTACTATACTTCTTACTGATCGTAA
TTTAAATACATCTTTTTTTGATCCTGCAGGAGGAGGAGATCCAATTTTATATCAACATTT
ATTTTGATTTTTTGG?????????????????????????????????????????????
????????????????????????????????????????????????????????????
????????????????ATTGGTTTATTAGGATTTATTGTATGAGCTCATCATATATTTAC
AGTAGGAATAGATATTGATACACGAGCTTACTTCACTTCAGCTACTATAATTATTGCTGT
ACCAACAGGAATTAAAATTTTTAGATGATTAGCAACTTTACATGGAACTCAAATTAATTA
TAGTCCTTCAATATTATGAAGATTAGGATTTGTATTTTTATTTACAGTAGGAGGATTAAC
CGGAGTAATTTTAGCTAACTCTTCTATTGATATTACTTTACATGATTCTTATTATGTAGT
AGCCCATTTCCATTATGTTTTATCTATGGGAGCTGTATTTGCTATTTTTGCAGGATTTAT
TCATTGATATCCATTATTTACAGGATTAACTTTAAATCCTTATCTTTTAAAAATTCAATT
TATTTCTATATTTTTAGGAGTAAATTTAACCTTTTTTCCTCAACACTTCTTAGGATTAGC
AGGTATACCTCGTCGTTATTCTGATTATCCTGATAGATATCTTTCATGAAATGTAATTTC
ATCTTTTGGTTCATATATTTCTTTATTATCTATAATAATAATAATAATAATTATTTGAGA
ATCATTTATTAATCAACGTATTATTTTATTCTCATTAAATATAGCTTCCTCAATTGAATG
ATTACAAAATTTACCTCCTGCGGAACATTCATATAATGAAT????GTCGACTCCGGCAAG
TCCACCACCACTGGTCAMTTGATCTACAAATGCGGTGGTATCGACAAACGTACCATCGAG
AAGTTCGAGAAGGAGGCCCAGGAAATGGGCAAGGGTTCCTTCAAATACGCCTGGGTGTTG
GACAAACTGAAGGCTGAGCGTGAACGTGGTATCACAATCGACATTGCTCTGTGGAAGTTC
GAAACWAGCAAGTACTATGTTACTATCATCGACGCCCCCGGACACAGAGATTTCATCAAG
AACATGATTACGGGAACATCCCAGGCTGACTGCGCCGTGTTGATCGTCGCTGCCGGTACT
GGTGAGTTCGAAGCCGGTATTTCCAAGAACGGACAGACCCGTGAGCACGCCCTTCTCGCC
TTCACCCTCGGTGTCAAGCAGCTGATCGTAGGTGTCAACAAAATGGACTCRACTGAGCCA
CCATACAGTGAGTCTCGTTTCGAGGAAATCAAGAAAGAAGTGTCTTCCTACATCAAAAAG
ATTGGTTACAACCCAGCTGCCGTCGCTTTCGTACCCATTTCTGGCTGGCACGGAGACAAC
ATGTTGGAGCCATCTACCAAGATGCCTTGGTTCAAGGGATGGAATGTCGAGCGTAAGGAA
GGTAAGGCTGAAGGCAAATGCCTCATTGAGGCCCTCGATGCCATCCTGCCCCCAGCTCGT
CCCACAGACAAAGCCCTCCGTCTTCCCCTGCAGGACGTATACAAAATCGGTGGTATTGGT
ACRGTGCCAGTAGGCAGAGTGGAAACCGGTATCCTGAAGCCTGGTACCATTGTTGTGTTC
GCCCCTGCTAACATCACCACTGAAGTAAAATCCGTGGAGATGCACCACGAGGCTCTCCAA
GAGGCTGTGCCTGGAGACAATGTAGGTTTCAACGTCAAGAACGTTTCTGTTAAGGAATTG
CGTCGTGGCTACGTCGCTGGTGACTCCAAGAACAACCCACCCAAGGGTGCCGCCGACTTC
ACCGCACAAGTCATTGTGCTCAACCACCCTGGTCAAATTTCCAACGGTTACACGCCTGTG
CTGGATTGCCACACCGCTCACATTGCCTGCAAATTCGCAGAAATCAAAGAGAAGGTTGAC
CGTCGTACTGGTAAATCGACTGAGGAGAATCCCAAATCTATCAAGTCTGGTGATGCCGCC
ATTGTTAACCTAGTACCTTCCAAGCCTCTGTGTGTAGAATCCTTCCAGGAATTCCCACCT
CTCGGTCGTTTCGCT???????GTARAATCTACTGGTGTTTTCACCACCACTGACAARGC
TTCCGCTCACTTGGAAGGTGGTGCCAAGAAGGTCATCATCTCTGCCCCCAGCGCTGACGC
ACCCATGTTYGTCGTCGGCGTAAACCTCGAGGCTTATGACCCATCTTTCAAGGTCATTTC
CAACGCTTCCTGTACCACAAACTGCCTTGCGCCCTTGGCCAAGGTCATCCATGACAACTT
TGAAATTATTGAAGGTTTGATGACCACCGTCCACGCTACTACCGCCACCCAAAAGACCGT
TGACGGACCCTCTGGTAAACTGTGGCGTGATGGCCGTGGTGCCCAACAGAATATCATTCC
AGCTTCAACCGGCGCAGCCAAGGCTGTCGGTAAAGTCATTCCAGCTCTCAATGGCAAGCT
GACCGGTATGGCGTTCCGCGTCCCTGTTGCCAACGTCTCCGTTGTCGACCTTACTGTTCG
TCTTGGCAAGCCCGCCAGCTATGAYGCCATCAAGCAAAAGGTCAAGGAAGCCGCTCAGGG
CCCACTGAAGGGAGTTCTTGGATATACCGAAGACCAGGTTGTATCCTCTGACTTCATCGG
AGACTCACACTCGTCCATCTTTGATGCTGCAGCTGGTATCTCCCTGAACGACAACTTCGT
CAAGCTCATCAGCTGGTATGATAACGAGTATGGTTACT??????????????????????
????????????????????????????????????????????????????????????
????????????????????????CAAGTNNCTATYGACTGYGCTGAAGCTATTAAAAAG
TACAATGTCGGTATTAAGTGTGCCACYATAACACCCGATGAAAAGAGAGTGGAGGAATTT
AAGCTGAAGAAGATGTGGAAAAGTCCCAATGGAACCATTCGTAACATTTTGGGAGGAACT
GTTTTCAGGGAAGCTATTATTTGCAAGAATATCCCTCGTCTTGTAACTGGTTGGGAAAAG
CCAATMATTATCGGGCGTCATGCCCATGCTGACCAATATAAGGCAACAGATTTTGTTGTG
CCAGGGGARGGAAAGCTTGAGCTGATATTCACTCCTGCTTCTGGAGAACCTATCAGGCAC
GTGGTAAATGACTTCAAGGGTGCTGGAGTAGCTCTTGGCATGTACAATACGGATGCCTCA
ATTGTTGACTTTGCACATTCGTCATTCAAATATGCTTTGGATAGGAAATATCCCCTGTAC
CTGAGTACTAAAAACACTATCTTGAAGAAGTATGATGGTCGCTTCAAGGACATTTTCCAA
GAAATTTATGATAATGAATACAAGTCTCAATTTGATGCTGCTGGAATTTGGTATGAACAT
CGCTTGATTGATGATATGGTGGCCTTT???????????????TCTCGAAGGTGTTGTCAT
GGAATTGGCAGATTGTGCACTTCCTTTGTTAGCGGGAGTCCTTCCTACTGCCAACCCAGA
GGAAGCATTCAAAGATGTAGCTGCAGCATTTCTTGTTGGAGCTATGCCCAGGAGAGAAGG
AATGGAAAGGAAAGATCTGCTCTCGGCCAATGTTCGCATTTTCAAAGAACAGGGCCAGGC
CCTTGACAAAGTTGCACGCAAAGATGTTAAAGTACTTGTTGTTGGCAACCCTGCTAACAC
CAATGCATTGATCTGCTCCAAGTATGCACCATCTATTCCAAAGGAAAACTTTACTGCAAT
GACCCGTTTAGATCAAAACCGTGCCCAATCTCAACTGGCTGCTAAGCTGGGAATTCCAGT
AAGGGACGTTAAGAATGTTATTATTTGGGGAAA???????????????????????????
????????????????????????????????????????????????????????????
????????????????????????????????????????????????????????????
????????????????????????????????????????????????????????????
????????????????????????????????????????????????????????????
????????????????????????????????????????????????????????????
CGTGGAGGCCCACGTGGCCGCGGCCGTGGTCGCGGGCGCGGAAGAGGACGCGGCAAGGAA
GATCAGAAAGAATGGGTGCCCGTCACTAAGCTCGGTCGTTTAGTACGTGAAGGAAAGATC
GACAAACTCGAGAGCATCTATCTGTTCTCCCTCCCTATTAAAGAATTCGAAATTATCGAT
TTCTTCCTGGGTGCTTCCCTCAACGATGAAGTACTAAAGATCATGCCTGTCCAGAAACAA
ACCCGCGCTGGTCAGCGTACGCGCTTCAAGGCGTTTGTGGCCATCGGCGATAACAACGGA
CACATTGGTCTCGGAGTCAAGTGCAGCAAGGAAGTTGCTACTGCCATCAGGGGTGCTATT
ATTCTCGCCAAGCTGTCGGTACTTCCTGTTCGAAGAGGCTACTGGGGTA????GGAGCCG
ACGCAGGCAGCATGGTTGTTGACACCATGCCACTGCCGCAACCGGCAGACATTCCCGAAA
TCAAACTTTTCGGARGAKGGAGTTGTTATGATGTCCAGGTATCGGATATGTCGCTGCAGG
ATTACATCTCAGTAAAAGAGAAGTACGCTAAATACTTGCCCCATTCGGCAGGTAGGTACG
CGCACAAGCGCTTCCGTAAAGCGCAGTGCCCTATCGTGGAGCGCCTTACAAACTCGCTGA
TGATGCACGGTCGAAACAACGGCAAGAAGTTGATGGCCGTTCGCATCGTGAAGCACGCAT
TCGAGATCATCCACCTCCTAACGGGCGAAAACCCACTTCAAGTTTTGGTGACTGCCATCA
TTAACTCTGGACCCCGTGAGGACTCTACCAGAATCGGTCGCGCGGGTACCGTTCGTCGTC
AGGCCGTGGACGTGTCACCTCTCCGTCGTGTAAACCAAGCTATCTGGTTGTTGTGTACTG
GCGCTAGGGAGGCAGCMTTCAGAAATATTAAGACAATTGCAGAGTGCGTAGCTGACGAGC
TCATCAACGCTGCCAAGGGCTCYTCAAACTCTTATGCTATCAAGAAGAAGGATGAGCTGG
AGCGTGGTGCACGGTAGAGACCTGCTGGATGAGGCTGCCAAGCTTCCGTTCCGTGGGGGA
TGCATTGAAGGATCGCTTCGATGGAGCTTCGCGAGTTATGATGCCTAACACGGACTTGGA
AGCTCCCGTGCAACGGAACGACGCTGCTCCACACAGGGTGCCCCGGAGAGATCGGTACCG
TTTCCAACTCCGACCACACAACCCGGACCACAAATCTCCGGGCGCCAAGGACCTCGTGTA
TCTAGAATCATCGCCGGGTTTCTGCGAAAAGAATCCTCGGCTCGGCATTCCCGGCACGCA
CGGGCGGGCTTGCAACGACACGAGCATCGGTGTCGACGGCTGCGACCTTATGTGTTGCGG
CCGCGGCTACAGGACCGAGACTATGTTTGTGGTAGAACGGTGCAAT
>Caltoris_malaya_ADW609
???????????????GTTTCCTCCACCCTCTCCGGGCTTGAAGGCGAGCTGAAAGGTACC
TTCTACCCCCTCACTGGTRTGTCGAARCAGACGCAACAGCAGCTCATCGATGACCACTTC
CTGTTCAAGGAGGGTGACAGGTTCTTGCAGGCTGCCAACGCTTGCCGTTTCTGGMCCAGM
GGCCGTGGTATTTACCACAACGAGAATAAGACCTTCCACGTGTGGTGCAACGAAGAGGAC
CACCTGCGTCTTATCTCCATGCAGATGGGTGGCGACTTGAAGACTGTGTACAAGAGGCTT
GTAACCGCCGTTAATGACATTGAGAAGAGGATCCCGTTCTCGCACAACGACAGGCTTGGC
TTCCTCACCTTCTGCCCCACGAACCTGGGAACAACGGTGCGCGCATCCGTGCACATCAAG
CTGCCGAAGTTAGCCGCTGATAAGGCTAAACTGGAGGAAGTAGCAGGCAAGTACCACCTG
CAAGTCCGCGGTACACGCGGCGAGCACACAGAGGCAGAAGGTGGTGTCTACGACATTTCC
AACAAGCGCCGCATGGGTCTTACTGAGTACGACGCCATCAAGGAGATGTACGACGG????
???????????????????????????????????????GCARAGTTTAAAAGAGTRAGC
ACWRAAWTTGGAAGTTCGATGAAAAGCGTGGGAGAAGTTATGGCCATTGGCAGAAGTTTT
GAAGAAGCTTTTCRAAAANCTTTAAGAATGGTTGATGAAAATGTAAATGGKTTCNNTCCC
AATATAAAAACTGTGAATGAARATGAATTGAGAGAGCCCACAGATAAACGCAYGTWTGTW
TTAGCGRCAGCWCTTNAKATGGGTTACAGKGTTGATAAATTATATGATCTTACTAAGATM
GATCGCTSGTTTCTCCATRAATTTRAAAATATAATTGATTATTATTCTAAACTTGAATCN
NYTAGCTGTGGCTCCMTTACATACGAAATTYTAAAAAACGCTCAGCGAATAGGATTTTCT
GATAAGCAAATTGCTGCTNNNNNNNAAAATACTGAAGTGGCTGTAAGAAAGCTCAGAGAA
GACAACAATATAACCCCTTTCGTTAAACAAATTGATACTGTTGCTGCTGAATGGCCTGCT
TCTACTAACTATTTATACCTTACCTATAATGGAAATGCACATGATTTAGATTTCCCAGGT
GAGTTAATAATGGTATTGGGATCTGGTGTATATAGAATTGGAAGTTCTGTAGAATTTGAT
TGGTGTGCTGTTGGATGCTTAAGAGAACTAAAAAATCAAGGTAAAAAAACAATAATGATT
AACTATAACCCCGAAACAGTTAGTACTGATTACGACATGAGTGATAGATTGTAYTTTGAA
GAANTTTCTTTTGARGTGGTTATGGACATATATAACATTGAACATCCTGATGGCGTAATA
TTATGG????????????????????????????GCAGGAANANNTGGAACATCTTTAAG
NCTTTTAATTCGAACAGAATTAGGAAACCCTGGTTCACTAATTGGGGATGATCAAATTTA
TAACACTATTGTCACAGCTCATGCCTTTATTATAATTTTTTTTATAGTTATACCAATTAT
AATTGGAGGATTTGGAAATTGACTAGTTCCCCTAATACTAGGAGCTCCTGATATAGCTTT
TCCTCGAATAAATAACATAAGATTTTGAATACTACCCCCTTCATTAACTTTATTAATCTC
AAGAAGAATTGTAGAAAATGGTGCAGGTACCGGATGAACAGTTTACCCCCCACTTTCATC
TAATATCGCTCATCAAGGATCCTCAGTAGATTTAGCAATTTTTTCCCTCCATCTTGCAGG
AATCTCTTCTATCCTTGGAGCTATTAATTTTATTACTACTATTATTAATATACGAGTAAA
AAATATTTCTTTTGATCAAATACCCCTATTTGTTTGATCTGTAGGAATTACAGCACTTTT
ATTACTCCTATCTTTACCAGTTTTAGCTGGAGCTATCACTATATTATTAACAGATCGAAA
CTTAAATACCTCATTTTTTGACCCCGCTGGAGGAGGAGATCCCATTCTTTATCAACATTT
ATTTTGATTTTTTGG????????????????????????????????GANNNGGAANAAT
TTCCCANNNTATTTCTCAGGAGRGAGGAAAAAAAGAAACTTTTGGATGTTTAGGTATAAT
CTACGCTATATTAGCTATTGGATTATTAGGATTTATTGTATGAGCTCATCATATGTTTAC
AGTAGGAATAGATATTGATACACGAGCATATTTTACTTCTGCTACCATAATTATTGCTGT
TCCAACTGGAATTAAAATTTTTAGTTGGTTAGCTACTCTTCACGGAACTCAAATTAATTA
TAGAGCCTCTATATTATGAAGATTAGGGTTTGTATTCTTATTTACAGTAGGTGGTTTAAC
AGGAGTTATTTTAGCTAATTCTTCTATTGATATTACCTTACATGACTCATATTATGTAGT
CGCTCATTTTCACTATGTACTATCTATAGGAGCTGTTTTTGCTATTTTTGGGGGATTTAT
TCACTGATATCCTTTATTCACAGGATTAACTCTTAGCCCTTATCTATTAAAAATTCAATT
TATTACTATATTTTTTGGAGTAAATTTAACCTTTTTCCCTCAACATTTTTTAGGATTAGC
TGGGATACCTCGACGTTACTCTGATTACCCAGATAGTTATCTCTCTTGAAATATTATCTC
TTCCTTTGGTTCATATATTTCTTTATTATCTATAATAATAATAATACTTATTATTTGAGA
ATCTATAATCAATCAACGAATCATTTTATTCCCCTTAAATATAACTTCCTCAATCGAATG
ATTACAAAATTTACCTCCTGCTGAACATTCATATAATGAAC???????????????????
????????????????????????????????????????????????????????????
???????????????????????????????????TTCCTTCAAATACGCCTGGGTATTG
GACAAACTGAAGGCTGAGCGTGAACGTGGTATTACTATCGACATCGCTTTGTGGAAGTTC
GAAACTAGCAAATACTATGTAACCATCATCGATGCTCCCGGACACAGAGATTTCATCAAG
AACATGATCACTGGAACCTCTCAGGCTGACTGCGCCGTGCTGATCGTCGCCGCCGGCACT
GGTGAGTTCGAAGCCGGTATTTCCAAGAACGGACAGACCCGTGAGCATGCCCTTCTCGCC
TTCACCCTCGGTGTAAAGCAGCTGATCGTTGGTGTCAACAAAATGGACTCCACTGAGCCC
CCATACAGTGAGTCCCGTTTCGAGGAAATCAAGAAAGAAGTGTCTTCTTATATCAAAAAG
ATCGGTTACAACCCAGCTGCCGTCGCTTTCGTACCCATTT????????????????????
??????????????????????????????????????ATGGAATGTGGAGCGTAAGGAA
GGTAAGGCTGAAGGCAAATGCCTTATTGAGGCACTGGATGCCATCCTGCCCCCAGCTCGT
CCCACAGACAAAGCCCTCCGTCTTCCCCTGCAGGACGTCTACAAAATCGGTGGTATTGGT
ACAGTGCCAGTAGGCAGAGTCGAAACTGGTGTCCT?????????????????????????
????????????????????????????????????????????????????????????
????????????????????????????????????????????????????????????
????????????????????????????????????????????????????????????
????????????????????????????????????????????????????????????
????????????????????????????????????????????????????????????
????????????????????????????????????????????????????????????
????????????????????????????????????????????????????????????
???????????????????????????????ACTGGTGTTTTCNCCACCMCTGACANNNC
GTCCGCTCATTTGGAAGGAGGGGCCAAGAAAGTCATCATCTCCGCTCCCAGTGCTGACGC
TCCCATGTTTGTCGTTGGTGTAAATCTTGAGGCGTACGATCCATCTTTTAAGGTCATTTC
TAACGCTTCCTGCACCACCAATTGCCTCGCGCCCTTGGCTAAGGTTATCCATGACAACTT
TGAAATCATTGAGGGTCTGATGACTACCGTTCATGCTACTACAGCTACTCAGAAAACCGT
TGACGGACCTTCTGGGAAACTGTGGCGTGATGGCCGTGGCGCCCAACAAAATATCATTCC
AGCTTCCACTGGTGCAGCCAAGGCTGTTGGAAAAGTCATTCCAGCTCTCAATGGCAAGCT
GACCGGTATGGCATTCCGTGTTCCTGTTGCGAACGTCTCTGTTGTCGATCTTACCGTTCG
TCTTGGCAAGCCCGCGAGCTACGATGCCATCAAGCAAAAGGTCAAGGAAGCAGCTGAAGG
CCCTCTGAAAGGAGTTTTAGGATATACCGAAGACCAGGTCGTGTCCTCTGACTTCATTGG
AGACTCCCACTCGTCTATTTTCGATGCTGCGGCTGGTATCTCTCTGAATGACAACTTTGT
TAAGCTGATCAGCTGGTATGACAATGAGTATGGTTACTC?????????????????????
????????????????????????????????????????????????????????????
????????????????????????????????????????????????????????????
????????????????????????????????????????????????????????????
????????????????????????????????????????????????????????????
????????????????????????????????????????????????????????????
????????????????????????????????????????????????????????????
????????????????????????????????????????????????????????????
????????????????????????????????????????????????????????????
????????????????????????????????????????????????????????????
????????????????????????????????????????????????????????????
????????????????????????????????????????????????????????????
????????????????????????????????????????????????????????????
??????????????????????????TGTTAGCAGGAGTCCTCCCAACTGCAAACCCTGA
GGATGCCTTCAGGGATGTAGCTGCAGCTTTCCTTGTTGGCGCTATGCCCAGGAGAGAAGG
AATGGAAAGGAAAGATCTGCTCTCTGCCAATGTACGCATATTCAAAGAACAGGGCCAGGC
TCTAGACAAAGTTGCGCGTAAAGATGTTAAAGTACTTGTGGTTGGCAACCCTGCTAACAC
TAATGCATTGATCTGCTCTAAGTATGCTCCATCCATTCCAAAGGAAAACTTCACTGCTAT
GACCCGGTTGGACCAAAACCGTGCTCAGTCTCAACTGGCTGCTAAACTAGGAATTCCAGT
AAGGGATGTCAAGAATGTTATTATTTGGGGCAACCATTCATCAACACAGTTCCCTGATGC
GTCCAATGCAATTGCCAAGATAGGTGGTGTTGATAAACCAGTACCTGCTGCTGTCAATGA
TGATAACTTCTTGAAAACCACATTTGTTTCAACAGTTCAGAAGCGTGGAGCAGCTGTTAT
AGCAGCAAGGAAAATGTCATCTGCTCTATCTGCTGCCAAAGCAGCATCTGACCACATGAG
GGATTGGTTCTTGGGAACTGAT???GACCGCTGGGTGAGCATGGGTGTTGTTTCTGATGG
ATCCTACGGCACTCCACCAGATGTAGTTTTCTCTTTCCCAGTCACCGTTGTTAATGGAGG
SGCGGTGGCCCACGTGGTCGTGGACGAGGTCGCGGACGTGGCAGAGGACGCGGCAAGGAA
GATCAGAAGGAATGGGTGCCCGTCACCAAACTTGGTCGTTTAGTACGCGAGGGAAAGATC
GACAAGTTGGAGAGCATTTATTTGTTCTCTCTCCCCATCAAAGAGTTTGAAATCATCGAC
TTCTTCCTTGGTGCTTCCCTCAACGATGAAGTGCTGAAGATTATGCCTGTCCAGAAACAA
ACGCGTGCTGGTCAACGAACACGCTTCAAGGCGTTTGTGGCTATAGGAGATAACAATGGG
CACATTGGTCTCGGAGTCAAATGCAGCAAGGAAGTGGCTACTGCTATTAGGGGCGCCATT
ATTCTTGCCAAACTGTCAGTACTTCCAGTCCGAAGAGGTTACTGGGGTA????GGNGCGG
ANGCGGGCAGCATGGTTGTTGACACCATGCCACTGCCTCAACCGGCAGACATTCCAGAAA
TCAAACTTTTTGGAAGATGGAGTNGTTATGATGTCCAGGTATCGGATATGTCACTTCAAG
ATTACATCTCGGTGAAAGAAAAGTATGCTAAATACTTGCCTCACTCGGCAGGTAGGTATG
CTCACAAGCGGTTCCGCAAAGCTCAATGCCCAATCGTGGAGCGTCTAACCAACTCACTGA
TGATGCACGGACGTAATAACGGCAAGAAGTTAATGGCCGTTCGCATCGTAAAGCATGCAT
TTGAGATCATCCACCTTTTAACTGGTGAGAACCCACTTCAAGTCTTGGTGACTGCTATCA
TTAACTCTGGACCTCGTGAGGACTCTACCAGAATTGGTCGTGCTGGTACCGTTCGTCGTC
AGGCCGTAGACGTGTCACCTCTCCGTCGCGTAAATCAAGCTATTTGGTTATTGTGCACTG
GCGCTAGGGAGGCAGCCTTCAGAAATATTAAAACAATTGCCGAGTGTGTAGCTGACGAAC
TCATCAACGCCGCTAAAGGCTCCTCTAACTCTTATGCTATCAAGAAGAAGGATGAGTTGG
AACGTG????????????????????????????????????????????CCGTGGGGGA
CTCGTTGAAGGACCGCTTCGACGGGGCCTCGCGGGTCATGATGCCCAACACGGATCTGGA
AGCGCCCGTGCAGAGGAACGACGCAGCCCCGCACAGGGTGCCCCGGAGAGATCGGTATCG
GTTCCAACTGCGACCGCACAACCCGGACCACAAGTCTCCGGGCGCCAAGGACCTCGTGTA
TCTAGAACCGTCGCCGGGTTTCTGCGAAAAGAACCCCCGGTTAGGGATCCCCGGCACGCA
CGGGCGAGCCTGCAATGACACGAGCATCGGGGTCGACGGCTGCGACCTCATGTGTTGCGG
CCGCGGATACCGGACCGAGACAATGTTTGTTGTGGAACGGTGTAAC
>Camptopleura_auxo_81ADW
????????????????????????????????????????????????????????????
????????????????????????????????????????????????????????????
????????????????????????????????????????????????????????????
????????????????????????????????????????????????????????????
????????????????????????????????????????????????????????????
?????????????????????GAGAAGAGGATCCCGTTCTCGCACAACGACCGTCTCGGC
TTCCTCACCTTCTGCCCGACCAATCTCGGCACCACAGTGCGCGCCTCGGTGCACATCATG
CTGCCCAAGCTGGCGGCCGACAAGGCCAAGCTGGAGGAGGTGGCCTCCAAGTACCACTTG
CAGGTGCGAGGCACGCGCGGMGAGCACACCGAGGCCGAGGGYGGCGTATACGACATCTCC
AACAAGAGGCGCAGGGGTCTCACCGAGTACGAGGCCGTCAAGGAGATGTACGACGGNAGT
CTCGATTACTGTGTCGTCAAGATACCAAGATGGGACTTAGCAAARTTTAATAGAGTAAGC
ACAAAAATTGGAAGTTCAATGAAAAGTGTCGGAGAAGTGATGGCAATCGGTAGAACATTT
GAAGAAGCTTTTCAAAAAGCACTAAGAATGGTAGATGAAAATGTGAATGGTTTTGATCCC
TATATTAAAAAAGTAAATGAAGAAGAGTTGCGGAACCCAACCGATAAACGCATGTTTGTT
TTAGCAGCTGCTCTTAAAAATGGTTACAACATTAACAAATTATATGAACTGACTAAAATT
GACCCTTGGTTTCTACATAAATTTAAAAATATAATTGATTATTATAATAACCTTGAAGCA
GTTAGCTGTGGTTCTATTACCTATGAGATTCTGAAGAAAGCTAAACAGATGGGATTTTCA
GATAAACAAATTGCGGCAGCAATCAAGAGTACTGAATTGGCGGTAAGAAAACTAAGGGAG
GAACATAAAATAACTCCGTTTGTAAAACAAATTGATACAGTWGCCGCTGAATGGCCAGCA
TCTACTAACTATCTTTATCTTACATATAATGGCAGCGAACATGATTTAGAATTTCCTGGA
GAATTAATTATGGTTTTAGGYTCAGGTGTATACAGAATSGGAAGTTCTGTAGAGTTTGAT
TGGTGTGCTGTTGGATGTTTAAGGGAACTTAARAACCAAGGGAAAAAAACAATTATGATA
AATTACAATCCAGAGACTGTCAGTACAGATTATGATATGAGTGATAGGTTGTATTTTGAA
GAAATCTCTTTTGAAGTGGTAATGGATATTTACAAAATTGAACATCCGGACGGTGTAATT
CTCTGCGACTTTATATTTCATTTTTGGAATTTGAGCAGGAATAGTAGGAACATCTTTAAG
CTTATTAATTCGAACAGAGTTAGGAAATCCTGGATCATTAATTGGAGATGATCAAATCTA
TAATACAATTGTTACGGCTCATGCATTTATTATAATTTTTTTTATAGTTATACCAATTAT
AATTGGTGGTTTTGGAAATTGACTAGTTCCTCTAATATTAGGAGCCCCGGATATAGCATT
TCCACGAATAAATAATATAAGATTTTGACTTTTACCCCCCTCATTAATATTATTAATTTC
AAGAAGAATTGTAGAAAATGGAGCAGGAACAGGATGAACAGTTTACCCCCCCCTTTCAGC
CAATATTGCCCATCAAGGATCCTCTGTAGATTTAGCTATTTTTTCCCTTCATTTAGCTGG
TATTTCCTCAATCTTAGGGGCAATTAACTTCATTACTACAATTATTAATATACGAATTAG
AAATCTTTCTTTTGATCAAATACCTTTATTTGTCTGAGCAGTAGGAATTACAGCATTACT
TTTACTTTTATCTTTACCTGTTTTAGCTGGGGCTATTACTATACTTTTAACAGATCGAAA
TCTTAATACTTCTTTTTTTGATCCTGCTGGAGGAGGAGATCCAATTTTATATCAACATTT
ATTCTGATTTTTTGG?????????????????????????????????????????????
????????????????????????????????????????????????????????????
????????????????ATTGGATTATTAGGATTTATTGTTTGAGCCCATCATATATTTAC
TGTTGGTATAGATATTGATACACGAGCTTACTTTACTTCTGCAACAATAATTATTGCAGT
ACCTACAGGTATTAAAATTTTTAGTTGATTAGCAACTCTTCATGGAACTCAAATTAATTA
TAGTCCTTCAATACTATGAAGACTTGGATTTGTATTTTTATTTACTGTAGGAGGATTAAC
TGGAGTAATCTTAGCTAACTCATCTATTGATATTACACTACATGATACTTATTATGTTGT
AGCTCATTTTCATTATGTTTTATCAATAGGAGCTGTATTTGCTATTTTTGGAGGATTTAT
CCATTGATATCCTTTATTTACTGGCCTTACTTTAAATCCATATTTTTTAAAAATTCAATT
TTTATCTATATTTTTAGGAGTTAATTTAACTTTCTTTCCCCAACATTTTTTAGGATTAGC
TGGTATACCTCGACGATATTCTGATTACCCCGATAGATACATTTCATGAAATATCATTTC
TTCTTTTGGGTCTTATATTTCTTTATTATCTATAATAATAATAATAATAATTATTTGAGA
ATCAATAATTAATCAACGAATTATCTTATTCCCTCTTAATATAACTTCATCTATTGAATG
ATATCAAAACTTACCACCCGCTGAGCATTCATATAATGAAT???????????????????
???????????????????????????????????????????ACAAACGTACCATCGAG
AAGTTCGAGAAGGAGGCCCAGGAAATGGGCAAAGGTTCCTTCAAATACGCCTGGGTGTTG
GACAAACTGAAGGCTGAGCGTGAACGTGGTATCACAATCGACATTGCTCTGTGGAAGTTC
GAAACCGCCAAATACTATGTAACCATCATCGACGCTCCCGGACACAGAGATTTCATCAAG
AACATGATCACAGGAACCTCACAGGCCGACTGCGCCGTGCTCATCGTCGCCGCCGGTACC
GGTGAGTTCGAAGCCGGTATCTCCAAGAACGGACAGACCCGCGAACACGCCCTCCTCGCC
TTCACCCTCGGTGTCAAGCAGCTGATTGTAGGTGTCAACAAAATGGACTCCACTGAGCCC
CCATACAGTGAACCTCGTTTCGAGGAAATCAAAAAGGAAGTGTCTTCCTACATCAAGAAG
ATCGGATACAACCCAGCTGCTGTCGCTTTCGTACCCATTTCTGGCTGGCACGGAGACAAC
ATGTTGGAGCCATCCACCAAAATGCCTTGGTTCAAGGGATGGAATGTTGAGCGCAAGGAA
GGTAAGGCTGAAGGCAAGTGCCTCATTGAAGCCTTGGACGCCATYCTGCCCCCAGCTCGC
CCTACAGACAAGCCCCTCCGTCTTCCCCTGCAGGACGTCTACAAAATCGGTGGTATTGGT
ACAGTGCCCGTAGGCAGAGTTGAGACTGGTATCCTCAAGCCTGGTACCATTGTTGTATTC
GCCCCCGCTAACATCACCACTGAAGTYAAATCTGTGGAGATGCACCACGAAGCTCTCCAA
GAGGCTGTGCCCGGAGACAATGTTGGTTTTAACGTAAAGAACGTATCTGTCAAGGAATTG
CGTCGTGGCTATGTCGCTGGTGACTCCAAAAACAACCCACCCAAGGGAGCCGCTGACTTC
ACCGCACAGGTCATTGTGCTCAACCACCCTGGTCAAATCTCCAACGGCTACACACCAGTG
TTGGATTGCCACACAGCTCACATTGCCTGCAAATTCGCTGAAATCAAAGAGAAGGTAGAC
CGTCGTACTGGTAAATCGACTGAGGAGAATCCCAAATCTATCAAATCTGGTGATGCTGCC
ATCGTCAACCTAGTACCCTCCAAGCCTCTGTGTGTGGAGTCCTTCCAGGAGTTCCCACCC
CTTGGTCGTTTCGCT?????????????????????????????????????????????
???????????????????????????????????????????GCTCCYAGTGCTGACGC
TCCCATGTTTGTTGTTGGTGTGAACCTTGAAGCCTATGACCCATCTTACAAGGTCATCTC
CAACGCATCATGCACCACAAACTGCCTCGCTCCCCTGGCCAAGGTCATCCATGACAACTT
TGAAATTATTGAGGGTCTGATGACAACCGTACACGCTACTACTGCTACCCAGAAGACTGT
TGATGGACCCTCTGGCAAGCTGTGGCGTGATGGACGTGGTGCCCAGCAGAACATCATTCC
TGCTGCCACTGGYGCAGCTAAGGCTGTGGGTAAGGTCATTCCAGCACTGAATGGTAAACT
CACTGGTATGGCTTTCCGTGTTCCTGTCGCCAACGTGTCTGTTGTCGACCTCACTGTTCG
TCTTGGCAAGCCTGCCAACTATGATGCTATCAAGCAGAAGGTGAAGGAGGCGGCAGAAGG
ACCCCTGAAAGGAGTCTTGGGATACACTGAAGACCAGGTTGTATCTTCTGACTTCATTGG
AGACTCTCACTCCTCCATCTTTGATGCTGCTGCAGGTATCTCTCTGAATGACAACTTTGT
TAAGCTGATCAGCTGGTATGACAATGAGTATGGATACTCCAGCCGAGTCATT????????
????????????????????????????????????????????????????????????
????????????????????????CAAGTCMCCATTGACTGTGCTGAAGCTATTAAAAAA
TACAATGTTGGTATTAAGTGTGCTACCATTACACCAGATGAGAATAGAGTGGAGGAATTC
AAGCTGAAGAAGATGTGGAAAAGCCCTAATGGTACCATCCGTAACATTCTGGGAGGAACT
GTTTTCAGAGAGGCTATCATTTGCAAGAATATTCCTCGCCTTGTCACTGGTTGGGAGAAA
CCAATAATCATTGGGCGTCATGCTCACGCTGACCAGTACAAAGCAACAGATTTTGTTGTA
CCTGGAGAGGGAAAACTTGAGTTGGTGTTCACCCCTCCAAATGGAGAGCCTATCAAGCAT
GTGGTAAACGATTTCAAGGGTGCTGGAGTTGCACTTGGCATGTACAACACTGATGCCTCA
ATTGTTGATTTTGCTCATTCGTCATTCAAGTATGCCTTAGACAGGAAGTATCCTCTGTAC
TTAAGTACAAAGAACACCATTCTTAAAAAGTATGATGGTCGCTTCAAGGACATTTTCCAA
GAAATCTATGACAAGCAGTACAAGTCTCAATTTGAAGCTGCCGGTATTTGGTATGAGCAT
CGCTTGATTGATGATATGGTGGCCTTT?????????????????????????????????
????????????????????????????????????????????????????????????
?????????????????????????????????????????????????AGGAKAKAAGG
AATGGAAAGAAAAGACTTGTTGTCTGCTAATGTACGCATTTTCAAAGAACAGGGTCAGGC
CCTTGACAAAGTCGCCCGTAAAGATGTCAAGGTGCTGGTCGTAGGTAACCCTGCCAACAC
CAACGCACTTATTTGTTCCAAATATGCTCCCTCCATTCCAAAGGAAAACTTCACTGCCAT
GACCCGTTTGGACCAGAATCGCGCTCAGTCGCAACTGGCTGCTAAGTTGGGTGTTCCTGT
TCAGGATGTAAAGAATGTCATTATTTGGGGAAA???????????????????????????
????????????????????????????????????????????????????????????
????????????????????????????????????????????????????????????
????????????????????????????????????????????????????????????
????????????????????????????????????????????????????????????
??????????????????????????????????????????????????????????GT
CGTGGAGGCCCACGTGGCCGTGGYCGCGGCCGCGGACGCGGAAGAGGCCGCGGCAAGGAA
GACCAGAAGGAGTGGGTGCCTGTCACCAAGCTCGGCCGCTTAGTCCGTGAGGGCAAGATC
GACAAACTCGAGAGCATTTACCTGTTCTCTCTGCCGATTAAAGAGTTCGAAATCATMGAC
TTCTTCCTCGGCCCATCCCTCAACGATGAAGTGCTCAAGATCATGCCTGTMCAGAAACAA
ACKCGTGCYGGTCAGCGTACGCGTTTCAAGGCTTTCGTTGCCATCGGAGACAATAACGGC
CATATTGGCCTTGGAGTCAAGTGCAGCAAGGAAGTAGCAACTGCTATCAGAGGCGCTATC
ATTCTCGCCAAGCTGTCTGTGCTCCCAGTCCGAAGAGGTTATTGGGGTA?????????GG
A?GCGGGGAGCATGGCTGTCGATACCATGCCACTGCCTCAACCGGCGGACATTCCTGAAA
TCAAACTTTTTGGAAGATGGAGCTGCTACGATGTCCAGGTGTCGGATATGTCACTTCAGG
ATTATATCTCCGTGAAGGAAAAGTACGCCAAATACTTGCCCCACTCGGCAGGTAGGTATG
CGCACAAACGATTCAGGAAAGCGCAGTGTCCCATTGTGGAGCGTCTTACTAACTCTCTCA
TGATGCACGGACGTAACAACGGCAAGAAACTGATGGCCGTCCGTATCGTAAAGCACGCAT
TCGAAATCATACATCTTTTGACTGGAGAGAACCCTCTTCAAGTTTTAGTGACTGCCATCA
TTAACTCTGGACCTCGTGAGGATTCCACTAGAATCGGTCGTGCTGGTACAGTGCGTCGTC
AGGCTGTGGACGTGTCTCCCCTCCGCAGAGTGAACCAGGCTATCTGGCTGCTGTGTACTG
GTGCACGAGAGGCAGCCTTCAGGAACATTAAGACTATCGCTGAATGTGTAGCTGATGAGC
TTATTAACGCCGCTAAGGGYTCATCAAACTCCTATGCTATTAAGAAGAAGGATGAGTTGG
AGCGTGGTGTACGGTGAAGACGTGCTGGATGAGGCTGCCGAGCTTCCGATCCGTGGGCGA
CTCGTTGAAGGATCGGTTCGACGGCGCCTCGCGGGTCATGATGCCCAACACGGACCTCGA
AGTGCCGACGCAGCGAAACGAGGCGGCGCCGCACAGGATGCCCCCACGGAACCGATACAG
GTTCCAATTCCGGCCGCACAATCCGGAGTACAAGTCTCCGGGATCGAAGGATTTGGTCTA
CTTGGAATCGTCCCCGGGTTTCTGCGAAAAGAACCCGAGGCTCGGTATTCCCGGTACGCA
TGGGCGTGCCTGCAACGACACCAGCCTTCTTGGCGACGGCTGCGAYCTGATGTGCTGCGG
CCGCGGCTACAGGACCGAGACCATGTTCGTGGTGGAGCGGTGCAAC
>Carcharodus_alceae_640ADW
?????????????AGGTTTCCTCGACCCTCTCCGGCCTCGAGGGTGAACTCAAGGGCACA
TTCTACCCCCTCACCGGCATGTCCAAACAGACCCAGCAACAGCTCATCGACGACCACTTC
CTCTTCAAGGAGGGTGACCGCTTCCTGCAGGCCGCTAACGCGTGCCGCTTCTGGCCCACC
GGTCGTGGTATCTACCACAACGAGAACAAGACCTTCCTCGTGTGGTGCAACGAGGAGGAC
CACCTCCGTCTTATCTCCATGCAGATGGGCGGCGACCTCAAGACTGTCTACAAGAGGCTC
GTGACCGCCGTYAACGACATCGAGAAGAGGATTCCCTTCTCGCACAACGACCGCCTCGGC
TTCCTGACTTTCTGCCCCACCAACCTGGGAACGACGGTGCGCGCGTCCGTACACATCAAG
CTGCCCAAGCTGGCGGCGGACAAGGCCAAGCTGGAGGAGGTCGCCTCCAAGTACCACTTG
CAGGTCCGCGGCACCCGCGGCGAGCACACCGAGGCCGAGGGCGGCGTCTACGACATCTCC
AACAAGAGGCGCATGGGCCTCACCGAGTACGAGGCCGTCAAGGAGATGTACGATGG????
TTARACTACNGTGTAGTAAAGATACCACGGTGGGATTTAGCAAAGTTTAATAGAGTAAGC
ACGAAAATTGGAAGTTCGATGAAAAGCGTTGGAGAAGTAATGGCAATCGGAAGAAATTTT
GAAGAAGCTTTTCAAAAAGCCTTAAGAATGGTAGATGAAAACGTGAATGGTTTTGATCCT
AATATTAAAAAGGTAAATGAAAGTGAACTCCGAGAACCTACAGACAAGCGTATGTTTGTT
CTTGCAGCTGCGCTTAAAAATGGTTACAGTGTTAATAAACTGTATGAACTCACCAAAATA
GATCCTTGGTTTTTACAAAAATTTAAAAACATAGTCGATTATTACAAAAACCTTGAAGCA
GTCAGTTGTGGTTCTATTACATACGACATTTTGAAAAAAGCTAAACAGATAGGATTTTCA
GATAAACAAATTGCTGCTGCGATTAAAAGTACTGAATTGGCAGTAAGAAAACTAAGAGAA
GAGCATAAAATTACTCCTTTTGTCAAACAAATTGATACWGTTGCTGCTGAATGGCCAGCA
ACGACTAACTATCTATACCTTACATATAATGGCAGTGCACACGATATAGAATTTCCTGGA
GAGTTAATAATGGTATTAGGTTCAGGTGTGTACAGAATTGGAAGTTCTGTTGAATTCGAT
TGGTGCGCCGTTGGTTGCTTAAGAGAACTTAAAAACCAGGGGAAGAAGACAATAATGATA
AATTATAACCCAGAAACTGTCAGTACAGATTACGATATGAGTGATAGGTTATACTTTGAA
GAAATCTCCTTTGAAGTTGTAATGGACATATACAAAATTGAACAGCCTGATGGTGT????
??????AACTTTATATTTTATTTTTGGTATTTGATCCGGAATAGTAGGAACATCTTTAAG
TTTACTTATTCGATCAGAATTAGGTACTCCTGGATCTTTAATTGGAGACGATCAAATTTA
TAATACTATTGTAACTGCACATGCTTTTATTATAATTTTTTTTATAGTAATACCAATTAT
AATTGGAGGATTTGGAAATTGATTAGTTCCTTTAATGTTAGGAGCTCCTGACATAGCTTT
CCCACGAATAAATAATATAAGATTTTGACTTTTACCTCCTTCTCTTATACTATTAATTTC
TAGAAGTATTGTAGAAAATGGAGCAGGAACAGGATGAACTGTTTATCCTCCCCTCTCAGC
TAATATTGCTCATCAAGGATCTTCTGTCGATTTAGCTATTTTCTCATTACACCTAGCTGG
AATTTCTTCTATTTTGGGAGCAATTAATTTTATTACAACTATTATCAATATACGAATTAA
TAATTTATCATTTGATCAAATACCTTTATTTGTATGAGCTGTAGGAATTACAGCTTTACT
TTTATTATTGTCTTTACCAGTTTTAGCTGGAGCTATTACTATATTATTAACTGACCGAAA
TCTTAATACATCTTTCTTTGATCCTGCTGGTGGAGGAGATCCAATTTTATACCAACATTT
ATTTTGATTTTTTGG?????????????????????????????????????????????
????????????????????????????????????????????????????????????
????????????????ATTGGTTTATTAGGATTTATTGTATGAGCTCATCATATATTTAC
AGTAGGAATAGATATTGATACTCGAGCATATTTTACCTCTGCTACTATAATTATTGCTGT
ACCAACTGGAATTAAAATTTTTAGTTGACTAGCTACTCTTCATGGAACCCAAATCAACTA
TTCTCCTTCTATACTTTGAAGTTTAGGATTTGTATTTTTATTTACAGTAGGGGGGTTAAC
AGGAGTAATTTTAGCTAATTCTTCTATTGATATTACATTACATGATACTTATTATGTAGT
AGCTCATTTTCATTATGTTTTATCTATAGGAGCTGTTTTTGCTATTTTTGGAGGATTTAT
TCATTGATACCCTTTATTCACTGGACTAATATTAAACCCTTTTATATTAAAAATCCAATT
TATTTCTATATTTTTAGGAGTTAATTTAACCTTTTTCCCTCAACATTTCTTAGGATTAGC
AGGCATACCTCGACGATATTCTGATTATCCTGATAGATTTATTTCATGAAATATTATTTC
ATCTTTTGGTTCTTATATTTCTTTATTATCTATAATAATAATAATTATAATTATTTGAGA
ATCAATAATTAACCAACGAATTATTTTATTTTCATTTAATATATCTTCTTCTATTGAATG
ATTACAAAATCTACCTCCAGCTGAACATTCTTATAATGAAT???????????????????
????????????GGTCACTTGATCTACAAATGTGGTGGTATCGACAAACGTACCATCGAG
AAGTTCGAGAAGGAGGCCCAGGAAATGGGCAAAGGTTCCTTCAAGTATGCTTGGGTGTTG
GACAAACTGAAGGCTGAGCGTGAACGTGGTATCACGATCGACATTGCCCTGTGGAAGTTC
GAAACCGCTAAATACTACGTCACCATCATCGATGCTCCCGGACACAGAGATTTCATCAAG
AACATGATCACTGGAACCTCACAGGCTGACTGCGCCGTGCTGATCGTCGCCGCTGGTACT
GGTGAGTTCGAAGCAGGTATTTCCAAGAACGGCCAGACCCGTGAGCACGCTCTCCTTGCC
TTCACCCTCGGTGTCAAGCAGCTGATTGTAGGTGTYAACAAAATGGATTCCACTGAGCCT
CCTTACAGTGAACCCCGTTTCGAGGAAATCAAAAAGGAAGTTTCTTCTTACATCAAGAAG
ATTGGTTACAACCCAGCTGCCGTTGCTTTCGTACCCATTTCTGGCTGGCACGGAGACAAC
ATGTTGGAGCCATCCACTAAAATGCCTTGGTTCAAGGGATGGAATGTGGAGCGCAAGGAA
GGAAAGGCTGAAGGTAAATGCCTTATTGAGGCTTTGGACGCTATCCTGCCCCCAGCTCGT
CCCACAGACAAGGCCCTCCGTCTTCCCCTGCAGGACGTYTACAAAATCGGTGGTATTGGT
ACAGTGCCCGTAGGCAGAGTTGAGACTGGTATCCTCAAGCCTGGTACCATTGTTGTATTT
GCCCCTGCAAACATCACCACTGAAGTAAAATCTGTGGAGATGCACCACGAAGCTCTCCAA
GAGGCTGTGCCTGGAGACAACGTTGGTTTCAACGTAAAGAACGTGTCTGTCAAGGAATTG
CGCCGTGGCTATGTTGCTGGTGACTCCAAGAACAACCCACCCAAGGGTGCCGCTGACTTC
ACTGCACAAGTCATTGTGCTCAACCACCCAGGTCAAATCTCCAACGGCTACACACCTGTG
TTGGATTGCCACACAGCTCATATTGCGTGTAAATTTGCAGAAATCAAAGAGAAGGTAGAC
CGTCGTACTGGTAAATCAACTGAAGATAATCCCAAATCTATCAAATCTGGTGATGCTGCC
ATTGTTAACCTAGTACCCTCCAAGCCTCTGTGTGTGGAGTCCTTCCAAGAGTTCCCACCC
CTCGGTCGTTTCGCT?????????????????????????????????????????????
????????????????????????????????????????????????????????????
????????????????????????????????????????????????????????????
????????????????????????????????????????????????????????????
????????????????????????????????????????????????????????????
????????????????????????????????????????????????????????????
????????????????????????????????????????????????????????????
????????????????????????????????????????????????????????????
????????????????????????????????????????????????????????????
????????????????????????????????????????????????????????????
????????????????????????????????????????????????????????????
????????????????????????????????????????????????????????????
????????????????????????????????????????????????????????????
??????????????????????????????????TTGACTGTGCTGAAGCTATCAAGAAG
TACAATGTTGGTATTAAGTGTGCCACCATTACCCCTGATGAAAAAAGAGTGGAGGAATTC
AAACTAAAGAAGATGTGGAAAAGCCCTAATGGTACYATCCGTAATATTCTAGGAGGAACT
GTATTCAGGGAGGCCATTATTTGTAAAAATATACCACGACTCGTTACTGGCTGGGAAAAA
CCAATTATTATTGGCCGTCATGCCCATGCRGATCAATATAAGGCTACTGATTTTGTTGTA
CCAGGAGAAGGTAAACTTGAGCTTATATTCACCCCTGCCTCTGGAGAACCTATTCGGCAT
GTTGTAAATGACTTCAAAGGAGCTGGTGTAGCTCTTGGTATGTACAATACTGATGCTTCA
ATTATTGATTTCGCTCATTCATCATTTAAGTATGCTTTAGACAGGAAATATCCTCTATAC
TTGAGTACTAAAAACACTATTCTGAAGAAATATGATGGCCGTTTCAAGGATATCTTCCAA
GAAATTTATGAAAAAGAATACAAGACTCAATTTGAGGCTGCAGGTATTTGGTATGAGCAT
CGCTTGATTGATGATATGGTGGCCT?????????????????TCTAGAAGGCGTTGTCAT
GGAACTGGCTGATTGTGCACTGCCACTGCTTACCGGAGTACTGCCCACGGCTAACCCTGA
AGAAGCTTTYAAGGATGTAGCTGCAGCTTTCCTCGTCGGCGCCATGCCTAGGAGAGAAGG
GATGGAAAGAAAAGACCTACTTTCCGCTAATGTACGTATTTTCAAAGAACAGGGCCAAGC
CCTTGACAAAGTTGCTCGTAAGGATGTCAAAGTGCTTGTTGTTGGAAACCCAGCAAACAC
KAATGCACTTATATGCTCTAAGTATGCTCCATCCATTCCAAAGGAAAACTTCACTGCAAT
GACCCGTTTRGATCAGAACAGGGCTCAGTCTCAGCTTGCAGCAAAGCTTGGTGTTCCAGT
TCAGGATGTAAAGAATGTTATTATTTGGGGAAA???????????????????????????
????????????????????????????????????????????????????????????
????????????????????????????????????????????????????????????
????????????????????????????????????????????????????????????
????????????????????????????????????????????????????????????
????????????????????????????????????????????????????????????
??????GGCCCACGTGGCCGCGGTCGTGGCCGCGGGCGAGGYCGTGGACGCGGCAAGGAG
GACCAGAAGGAGTGGGTGCCGGTTACCAAGCTCGGCCGTCTTGTTCGCGAAGGAAAGATC
GACAAGCTCGAGAGCATCTACTTGTTTTCTCTGCCCATTAAAGAATTCGAAATCATCGAC
TTCTTCYTGGGAGCATCTCTCAATGATGAAGTCCTTAAGATCATGCCTGTCCAGAAACAA
ACCCGCGCCGGTCAGCGTACTCGTTTCAAGGCCTTCGTAGCTATTGGAGACAACAATGGC
CACATTGGTCTGGGAGTGAAGTGCAGTAAGGAAGTTGCTACTGCAATTAGGGGCGCTATT
ATCCTTGCCAAGCTGTCAGTGCTTCCTGTCCGAAGAGGTTACTGGGGTA???????GCGG
ACGCGGCGAGCATGGTCGTCGATACCATGCCCATGCCGCAGCCGGCGGACATTCCAGAGA
TCAAACTTTTTGGAAGATGGAGCTGCTATGATGTCCAAGTGTCGGATATGTCACTTCAGG
ATTACATTTCTGTKAAAGAAAAGTATGCTAAATACTTGCCCCACTCGGCAGGTAGGTACG
CACACAAACGATTCCGCAAGGCGCAGTGCCCTATTGTTGAGCGCCTTACAAACTCGCTCA
TGATGCACGGACGGAACAACGGCAAGAAGTTGATGGCCGTCCGTATTGTCAAGCACGCTT
TTGAAATTATCCACCTCCTCACTGGAGAGAATCCTCTTCAAGTTTTGGTTACTGCCATCA
TTAACTCCGGACCTCGAGAGGACTCTACTAGGATTGGTCGTGCTGGTACAGTTCGTCGTC
AGGCTGTGGACGTATCACCTCTCCGCAGAGTWAACCAGGCTATCTGGCTGCTGTGTACTG
GGGCCAGAGAAGCAGCTTTCAGGAACATTAAGACTATTGCTGAGTGTGTAGCTGATGAGC
TCATCAACGCTGCTAAGGGTTCATCTAACTCATAYGCTATAAAGAAAAAGGATGAGTTGG
AGCGTGTTGTACGGTGAAGACTTGCTGGATGAGGCTACCGAGCTTCCGCTCTGTGGGTGA
CTCGTTGAAGGATCGCTTCGACGGGGCCTCACGTGTTATGATGCCAAACACGGACCTCGA
AACACCAGTGCAGAGGAATGACGCGGCACCACACAGGGTGCCCCGGCGAGATCGATATCG
CTTCCAACTTCGACCGCACAATCCGGAACACAAGTCTCCGGGGTCCAAGGACCTCGTATA
CCTAGAATCGTCGCCGGGTTTCTGCGAAAAGAATCCGAGACTGGGCATTCCCGGCACTCA
CGGGCGCGCTTGCAACGACACGAGCATCGGAGTCGACGGATGTGATCTTATGTGCTGCGG
CCGCGGTTACAGGACGGAAACCATGTTCGTGGTGGAAAGATGTAAT
>Carrhenes_sp._UK48
??????GAAGAGAAGGTCTCATCCACCCTCTCCGGCCTCGAGGGTGAACTCAAGGGCACC
TTCTTCCCCCTCACCGGCATGTCCAAGCAGACCCAGCAGCAGCTCATCGACGACCACTTC
CTCTTCAAGGAGGGTGACCGCTTCCTCCAGGCCGCCAACGCCTGCCGCTTCTGGCCCTCC
GGCCGCGGCATCTACCACAACGAGAACAAGACCTTCCTGGTCTGGTGCAACGAGGAGGAC
CATCTCCGACTCATCTCCATGCAGATGGGCGGCGATCTGAAGACCGTATACAAGAGGCTG
GTCACCGCCGTCAATGACATCGAGAAGAGGATTCCATTCTCGCACAACGACCGTCTCGGC
TTCCTGACCTTCTGCCCCACGAACTTGGGCACAACGGTGCGTGCGTCCGTACACATCAAG
CTGCCCAAGCTGGCCGCCGACAAGGCGAAGCTGGAGGAGGTAGCGAGCAAATACCACTTG
CAGGTGCGCGGCACCCGGGGCGAGCACACCGAGGCCGAGGGTGGTGTGTACGACATCTCA
AACAAGAGGCGCATGGGCCTCACCGAGTACGACGCCGTCAAGGAGATGTACGACGG????
????????????????????????????????????????????????????????????
????????????????????????????????????????????????????????????
????????????????????????????????????????????????????????????
????????????????????????????????????????????????????????????
????????????????????????????????????????????????????????????
????????????????????????????????????????????????????????????
????????????????????????????????????????????????????????????
????????????????????????????????????????????????????????????
????????????????????????????????????????????????????????????
????????????????????????????????????????????????????????????
????????????????????????????????????????????????????????????
????????????????????????????????????????????????????????????
????????????????????????????????????????????????????????????
????????????????????????????????????????????????????????????
????????????????????????????????????????????????????????????
??????????????????ATTAGGAAATCCAGGATCATTAATTGGAGATGATCAAATTTA
TAATACTATTGTTACAGCTCATGCCTTTATTATAATTTTTTTTATAGTTATACCTATTAT
AATTGGAGGATTTGGAAATTGATTAGTACCTTTAATATTAGGAGCTCCTGATATAGCTTT
CCCCCGAATAAATAATATAAGATTTTGATTATTACCCCCATCTTTAACATTATTAATTTC
CAGTAGTATTGTAGAAAATGGAGCAGGAACAGGATGAACAGTATACCCCCCTTTATCAGC
AAATATTGCTCATCAAGGTTCTTCTGTTGACTTAGCTATCTTCTCTTTACATTTAGCCGG
TATTTCATCAATTTTAGGAGCTATTAATTTTATTACTACAATTATTAATATACGAATTAG
AAATTTATCTTTTGATCAAATACCCCTATTTATTTGAGCTGTAGGTATTACAGCATTATT
ATTATTATTATCATTACCTGTATTAGCTGGAGCTATTACTATATTATTAACTGATCGAAA
TTTAAATACATCTTTTTTTGACCCTGCAGGTGGGGGAGATCCTATTTTATATCAACATTT
ATTTTGATTTTTTGG?????????????????????????????????????????????
????????????????????????????????AAGAAACTTTTGGTTGTTTAGGAATAAT
TTATGCTATAATAGCAATTGGTTTATTAGGATTTATTGTTTGAGCTCATCATATATTTAC
AGTAGGAATAGATATTGATACTCGTGCATATTTTACATCAGCAACTATAATCATTGCAGT
ACCAACAGGAATTAAAATTTTCAGATGATTAGCAACTTTACATGGAACTCAAATTAATTA
TAGCCCTTCTATACTATGAAGATTAGGATTTGTATTTTTATTTACTGTAGGCGGATTAAC
AGGTGTTATTTTAGCTAATTCATCAATTGATATTACTCTTCATGATACTTATTATGTAGT
AGCTCACTTTCATTATGTTCTTTCTATAGGAGCTGTATTTGCTATTTTTGGAGGATTTAT
TCATTGATATCCATTATTTACAGGACTTACTTTAAATCCATTTTTATTAAAAATTCAATT
TATCTCAATATTTTTAGGTGTAAATTTAACTTTTTTTCCTCAACATTTTTTAGGATTAGC
AGGAATACCCCGACGTTATTCAGATTATCCTGATAGATATATTTCATGAAATATTATTTC
ATCTTTTGGTTCTTATATTTCATTATTATCAATAATAATAATAATAATAATTATTTGAGA
ATCTTTTATTAATCAACGAATTATCTTATTCCCTCTTAATATGTCATCTTCTATTGAATG
ATTTCAAAAATTACCTCCAGCTGAACACTCATATAATGAAT???????????????????
?????????????????????????ACAAATGTGGTGGTATCGACAAACGTACCATCGAG
AAGTTCGAGAAGGAGGCCCAGGAAATGGGTAAAGGTTCCTTCAAGTACGCCTGGGTGTTG
GACAAACTGAAGGCTGAGCGTGAACGTGGTATCACAATTGACATCGCTCTGTGGAAGTTC
GAAACTGCCAAATACTATGTCACTATTATCGATGCTCCCGGACACAGAGATTTCATCAAA
AACATGATCACTGGTACCTCACAAGCCGACTGCGCCGTGCTGATCGTCGCCGCCGGTACT
GGTGAGTTCGAAGCCGGTATCTCTAAGAACGGCCAGACCCGTGAGCACGCCCTCCTTGCC
TTCACCCTCGGTGTCAAGCAGCTGATCGTAGGTGTTAACAAAATGGACTCCACCGAGCCT
CCTTACAGCGAATCCCGTTTCGAGGAAATCAAAAAGGAAGTCTCTTCTTACATCAAGAAA
ATCGGTTATAATCCAGCTGCCGTCGCTTTCGTACCCATTT????????????????????
????????????????????????????????????????????????????????????
????????????????????????????????????????????????????????????
????????????????????????????????????????????????????????????
????????????????????????????????????????????????????????????
????????????????????????????????????????????????????????????
????????????????????????????????????????????????????????????
????????????????????????????????????????????????????????????
????????????????????????????????????????????????????????????
????????????????????????????????????????????????????????????
????????????????????????????????????????????????????????????
????????????????????????????????????????????????????????????
????????????????????????????????????????????????????????????
????????????????????????????????????????????????????????????
????????????????????????????????????????????????????????????
??ACGCTTCCTGCMCCACTAACTGCCTTGCTCCCCTGGNCAAGGTCATCCATGACAACTT
NGAAATTATTGAGGGTCTTATGACCACTGTACACKCTRCTACCGCKACTCNNAAGACCGY
TGACNGACCCTYNGGTAAGCTGTGGCGTGATGGACGTGGTGCCCAACAGAATATTATTCC
AGCTTCGACTGGTGCAGCTAAAGCTGTCGGAAAAGTYATTCCAGCGCTTAATGGTAAATT
GACTGGCATGGCTTTCCGTGTCCCYGTTGCCAACGTTTCTGTTGTTGATCTTACTGTACG
TCTTGGCAAACCAGCAAACTACGAAGCTATTAAGCAGAAGGTTAAAGAAGCAGCTCAAGG
CCCACTGAAGGGTATTTTGGGATACACCGAAGACCAGGTTGTGTCATCTGATTTCATTGG
AGACTCTCACTCCTCTATCTTTGATGCTGCAGCGGGTATCTCTCTGAATGACAACTTYGT
TAAACTGATCAGCTGGTATGACAACGAGTATGGTTACTC?????????????????????
????????????????????????????????????????????????????????????
????????????????????????????????????????????????????????????
????????????????????????????????????????????????????????????
????????????????????????????????????????????????????????????
????????????????????????????ACATTCCTCGTCTTGTAACTGGTTGGGAGAAA
CCAATTATTATTGGTCGTCATGCTCATGCCGATCAATACAAAGCCACAGACTTTGTTGTG
CCAGGAGAAGGAAAACTTGAGCTTATATTCACCCCACCCTCTGGGGAACCTATCAGGCAT
GTTGTTAATGACTTCAAGGGTGCTGGTGTTGCTCTCGGTATGTACAATACTGATGCATCA
ATTGTTGATTTTGCTCATTCATCATTCAAGTATGCATTGGATAGAAATTATCCTCTGTAT
TTGAGCACAAAGAATACTATTTTAAAGAAGTATGATGGACGCTTCAAGGACATTTTCCAA
GAAATTTATGATAAGCAATACAAGTCTCAGTTTGAAGCTGCAGGCATTTGGTATGAGCAT
CGCTTGATTGATGATATGGTGGCCTTT??????????????????AGAAGGTGTAGTGAT
GGAGCTGGCTGACTGCGCWCTGCCCCTGTTGRCTGGAGTACTTCCAACRGCTAACCCTGA
GGAAGCTTTCAARGACGTAGCTGCKGCTTTCCTCGTTGGTGCTATGCCAAGGAGAGAGGG
AATGGAAAGGAAGGATCTTCTGTCRGCCAATGTACGTATYTTCAAAGAGCAGGGTCAGGC
CCTAGACAAAGTTGCCCGTAAGGATGTCAAAGTGCTTGTTGTTGGCAACCCTGCAAACAC
CAATGCACTTATTTGTTCCAAATATGCTCCATCCATTCCAAAGGAAAACTTCACTGCCAT
GACCCGTTTAGACCARAACAGAGCTCAGTCTCAGCTGGCTGCTAAACTTGGTATTCCAGT
TCAGGATGTGAAGAATGTAATTATTTGGGGAAAC??????????????????????????
????????????????????????????????????????????????????????????
????????????????????????????????????????????????????????????
????????????????????????????????????????????????????????????
????????????????????????????????????????????????????????????
????????????????????????????????????????????????????????????
????????????????????????????????????????????????????????????
????????????????????????????????????????????????????????????
????????????????????????????????????????????????????????????
????????????????????????????????????????????????????????????
?CGCGTGCCGGTCAGCGTACGCGTTTCAAGGCTTTCGTAGCTATTGGAGACAACAATGGG
CATATTGGTCTTGGAGTCAAGTGCAGCAAGGAAGTTGCTACAGCCATTAGAGGCGCTATC
ATTCTCGCCAAGCTGTCTGTACTTCCTGTCCGACGAGGTTACTGGGGTA???????????
??????????????????????????????????GCCCCAACCGGCAGACATTCCCGAAA
TCAAGCTTTTTGGGAGANGGAGCTGCTACGATGTCCAGGTGTCAGATATGTCACTTCAGG
ATTACATTTCCGTGAAAGAGAAGTACGCTAAGTACTTGCCCCACTCGGCAGGTAGGTACG
CGCACAAGCGATTCAGGAAAGCGCAGTGCCCTATTGTTGAGCGTCTCACTAACTCTCTGA
TGATGCACGGACGAAACAACGGCAAGAAGCTGATGGCCGTCCGTATCGTTAAGCACGCTT
TCGAAATCATCCACCTCCTGACTGGAGAGAACCCTCTTCAAGTTTTGGTGACGGCTATCA
TCAATTCTGGACCTCGTGAGGACTCTACTAGGATCGGTCGTGCTGGTACCGTTCGTCGTC
AAGCCGTGGACGTGTCTCCCCTCCGCAGAGTGAACCAGGCTATCTGGTTGCTGTGTACTG
GAGCAAGAGAAGCCGCCTTCAGGAACATTAAGACTATTGCTGAGTGTGTAGCCGATGAGC
TCATCAACGCCGCTAAGGGCTCATCCAACTCCTATGCTATCAAGAAAAAGGATGAGTTGG
AACGTG???????????????????????????????????????????????TTGGAGA
CGCGTTAAAGGATCGCTTCGACGGGGCCTCGCGAGTTATGATGCCCAACACGGACCTAGA
GGCGCCCGTGCAGCGGAACGACGCGGCGCCACACCGGGTGCCCCGGCGTGATCGGTATCG
ATTCCAGCTCAGGCCGCACAATCCCGAACACAAATCACCGGGGTCGAAAGATCTCGTGTA
CCTAGAATCATCGCCGGGTTTCTGCGAAAAGAATCCGCGGCTGGGCATTCCCGGAACGCA
CGGGCGGGCCTGCAACGACACGAGCATCGGTGTCGACGGGTGCGACCTGATGTGCTGCGG
TCGGGGCTACCGGACCGAGACCATGTTCGTGGTCGAGCGATGCAAC
>Carterocephalus_palaemon_228ADW
???????????????GTCTCCTCCACCCTCTCCGGCCTCGAAGGCGAGCTCAAGGGCACC
TTCTACCCTCTCACTGGCRTGTMGAAGCARAMGCRGCASCAGCTCATCGACGACCACTTC
CTGTTCAAGGAGGGAGACCGCTTCCTGCAGGCCGCCWACGCGTGCCGCTTCTGGCCCACC
RGCCGTGGCATCTACCACAACGAGAAYAAGACCTTCCTCGTGTGGTGCAACGAAGAAGAC
CACCTCCGCCTCATCTCCATGCAGATGGGCGGCGACCTGAAGACCGTCTACAAGCGGCTG
GTGACCGCCGTCAACGACATCGAGAAGAGGATCCCGTTCTCGCACAACGACCGTCTCGGC
TTCCTCACTTTCTGCCCCACCAACCTGGGGACGACGGTGCGCGCGTCCGTGCACATYAAG
CTGCCCAAGCTGGCCGCCGACAAGGCCAAGCTYGAGGAGGTGGCCGCCAAGTACCATCTG
CAGGTGCGCGGCACACGCGGCGAGCACACGGAGGCCGAGGGCGGTGTCTACGACATCTCC
AACAAGCGCCGCAGGGGGCTCACCGAGTACGACGCCNTCAAGGAGATGCACGACGGCNGC
TTAGACTATTGTGTGGTTAAGATACCACGATGGNATCTAGCTAAATTTAATAGAGTTAGT
ACGAAAATAGGAAGCTCGATGAAAAGCGTTGGAGAAGTAATGGCGATTGGTAGAAACTTT
GAAGAAGCATTTCAAAAAGCTTTACGAATGGTAGATGAAAATGTTAACGGGTTTGATCCC
TACATAAAAAAAGTCAATGAGAATGAATTAAGAGAACCCACTGATAAACGGATGTTTGTT
TTAGCTGCTGCACTGAAAAATGGTTACAGCGTTAATACATTATATGACCTTACTAAAATA
GACCGTTGGTTTTTGCATAAATTTAAAAATATTATAGATTTTTATACTAACCTGGAAAAG
GTTAGTTGTGGTTCTATTACATACGATATCTTGAAGAACGCTAAGCAAATAGGATTTTCC
GACAAGCAAATTGCAGCAGCTATCAAAAGCACTGAATTAGCAGTAAGAAAACTCAGAGAA
GAGCATAATATTACACCTTTTGTCAAGAAAATTGATACAGTTGCCGCTGAATGGMCAGCT
TCTACTAACTACCTCTACCTTACATATAATGGTAGTGCACATGATTTAGATTTTCCGGGA
GGGTTAGTAATGGTTTTGGGATCTGGTGTTTATAGAATTGGTAGTTCTGTTGAATTTGAT
TGGTGTGCTGTAGGATGTTTAAGGGAACTAAAGCAACAAGGTAAAAAAACAATTATGATA
AACTATAATCCTGAGACCGTCAGTACTGATTACGACATGAGTGATAGGCTGTATTTTGAA
GAAATATCTTTTGAAGTCGTTATGGACATATACAATATTGAACAACCAGATGGGGTAATA
TTATGCAACTTTATATTTTATTTTTGGAATTTGAGCTGGTATAGTAGGAACATCTTTAAG
TTTATTAATCCGAACAGAACTAGGTAATCCTGGATCTTTAATTGGAGATGATCAAATTTA
TAATACTATTGTTACAGCACATGCCTTTATTATAATTTTCTTTATGGTTATGCCTATCAT
AATCGGAGGATTTGGTAATTGATTAGTACCTTTAATATTAGGAGCCCCTGATATAGCTTT
CCCACGAATAAATAATATAAGTTTTTGAATATTACCCCCTTCATTAACATTATTAATTTC
AAGAAGAATTGTTGAAAATGGTGCCGGAACTGGTTGAACTGTTTACCCCCCTCTTTCTTC
AAATATTGCACATCAAGGATCCTCTGTTGATTTAGCCATTTTTTCTTTACATTTAGCTGG
AATTTCATCTATTTTAGGAGCTATTAATTTTATTACAACTATTATTAATATACGAATTAA
AAATTTATCTTTTGATCAAATATCATTATTTATTTGAGCTGTAGGAATTACAGCTTTATT
ATTATTACTATCTTTACCTGTTTTAGCAGGAGCTATTACTATACTTCTTACGGATCGAAA
TTTAAATACATCATTTTTTGACCCTGCAGGAGGGGGAGATCCTATTTTATACCAACATTT
ATTTTGATTTTTTGG?????????????????????????????????????????????
????????????????????????????????????????????????????????????
????????????????ATTGGATTATTAGGATTTATTGTTTGAGCTCATCACATATTTAC
AGTAGGAATAGATATTGATACTCGAGCTTATTTTACTTCTGCTACTATAATTATTGCAGT
ACCAACAGGAATTAAAATTTTCAGATGATTAGCAACCCTTCATGGAACACAAATCAATTA
TAGTCCATCTATATTATGAAGTTTAGGATTTGTATTTCTATTTACTGTAGGAGGATTAAC
AGGAGTAATTTTAGCTAATTCTTCAATTGATATTACTTTACATGATACTTATTATGTGGT
AGCTCATTTTCATTATGTACTTTCTATAGGAGCTGTATTTGCTATTTTTGGAGGATTTAT
TCATTGATATCCTTTATTTACAGGACTAACTATAAACCCCTATTTATTAAAAATTCAATT
TATCTCAATATTTTTAGGAGTTAACTTAACTTTTTTCCCCCAACATTTTTTAGGATTAGC
TGGAATACCTCGACGATATTCTGATTATCCTGATAGATATATTTCATGAAATATTATTTC
ATCTTTCGGGTCTTATATTTCCCTATTATCAATAATAATAATAATAATTATTATTTGAGA
ATCTATAATTAACCAACGAATTGTATTATTTCCCTTAAATATAGCATCTTCTATTGAATG
ATTCCAAAATTTACCTCCTGCTGAACATTCCTATAATGAAT????????ACTCCGGCAAG
TCCACCACCACCGGTCACTTGATCTACAAATGCGGTGGTATCGACAAACGTACCATCRAG
AAGTTCGAGAAGGAGGCCCAGGAAATGGGCAAGGGTTCCTTCAAATATGCCTGGGTGTTG
GACAAACTTAAGGCTGAGCGCGAGCGTGGTATCACCATCGACATCGCCCTGTGGAAGTTC
GAAACCGCTAAGTACTACGTCACCATCATCGACGCTCCCGGACACAGAGATTTCATCAAG
AACATGATCACTGGAACCTCACAGGCTGACTGCGCTGTGCTGATCGTTGCCGCCGGTACT
GGTGAGTTCGAGGCCGGTATCTCCAAGAACGGCCAGACGCGCGAGCACGCGCTCCTCGCC
TTCACCCTTGGTGTCAAGCAGCTTATCGTCGGTGTCAACAAAATGGACTCTACTGAGCCA
CCCTACAGTGAGTCCCGTTTCGAGGAAATCAAAAAGGAAGTTTCCTCCTACATCAAGAAG
ATCGGTTACAACCCAGCTGCTGTCGCTTTCGTACCCATTTCTGGTTGGCACGGAGACAAC
ATGTTGGAGCCATCTACCAAAATGCCCTGGTTCAAGGGATGGAACGTTGAGCGCAAGGAA
GGTAAGGCTGAAGGCAAATGCCTCATTGAGGCACTGGATGCCATCCTGCCACCTGCTCGT
CCCACAGACAAGGCCCTTCGTCTTCCCCTACAGGACGTATACAAAATTGGCGGTATTGGA
ACGGTGCCCGTAGGCAGAGTCGAAACTGGTGTTCTTAAGCCCGGTACCATTGTTGTATTT
GCTCCCGCCAATATCACTACTGAAGTAAAGTCTGTGGAGATGCACCACGAGGCCCTCCAA
GAGGCTGTGCCTGGAGACAATGTTGGTTTCAATGTAAAGAACGTTTCTGTCAAGGAATTG
CGTCGTGGATATGTTGCTGGTGACTCCAAGAACAACCCACCCAAGGGTGCCGCTGACTTC
ACTGCACAGGTTATCGTGCTCAACCACCCTGGTCAAATTTCCAATGGCTACACTCCTGTG
CTGGATTGCCACACCGCTCACATTGCCTGCAAATTTGCAGAAATCAAAGAGAAAGTTGAC
CGTCGTACTGGTAAATCAACTGAAGATAACCCCAAATCTATCAAATCTGGTGATGCCGCC
ATTGTTAACCTAGTACCTTCCAAGCCCCTGTGCGTGGAGTCCTTCCAGGAGTTCCCACCT
TTGGGTCGTTTCGCC????????????ATCTACTGGTGTCTTCACTACWACTGACAAGGC
CTCCRCTCACTTAGAAGGTGGTGCCAAAAARGTCATCATTTCTGCCCCCAGTGCTGATGC
TCCCATGTTTGTTGTTGGAGTAAATCTTGAGGCATACGACCCATCCTTCAAGGTAATCTC
TAACGCCTCTTGCACTACAAACTGCTTGGCACCTCTGGCCAAGGTCATCCATGATAACTT
TGAGATTATTGAAGGTCTTATGACCACTGTACATGCAACCACCGCAACCCAGAAAACTGT
TGACGGACCCTCTGGCAAGCTGTGGCGTGATGGCCGTGGTGCCCAACAGAACATCATTCC
AGCTTCAMCTGGCGCWACCAAGGCTGTAGGAAAAGTCATTCCAGCACTCAATGGAAAACT
GACCGGCATGGCTTTCCGTGTGCCTGTTGCCAATGTCTCTGTTGTCGACCTTACTGTTCG
TCTTGGCAAGCCTGCCAGCTATGATGCTATCAAGCAAAAGGTCAAGGAAGCAGCAGAAGG
CCCACTTAAAGGTGTGCTTGGATACACTGAGGACCAAGTTGTATCCTCTGACTTCATTGG
AGACTCTCACTCCTCCATTTTCGATGCTGCAGCTGGTATTTCTCTGAATGACAACTTTGT
TAAGCTGATCAGCTGGTATGACAATGAATATGGT??????????????????????????
????????????????????????????????????????????????????????????
????????????????????????CAAGTAACAATTGATTGTGCCGAAGCCATCAAAAAG
TACAACGTTGGTATCAAATGTGCCACAATCACTCCTGATGAGAAAAGGGTGGAGGAGTTC
AACTTGAAAAAGATGTGGAAAAGTCCTAATGGGACCATTCGCAACATTCTGGGCGGAACA
GTCTTCAGGGAGGCCATTATTTGCAAGAATATCCCACGCCTTGTCACTGGCTGGGAAAAG
CCTATCATCATTGGACGTCATGCTCAYGCTGACCAATATAAAGCAACAGATTTTGTTGTA
CCAAGTGAAGGAAAGCTTGAGTTTGTATTCACACCTGCATCTGGAGAGCCCATTAGGTAT
GTGGTACATGATTTTAAGGGCGCTGGAGTTGCTCTTGGTATGTACAATACAGATGAATCG
ATTATTGATTTTGCTCATTCCTCATTCAAGTTCGCTTTGGGTAGAAAATATCCTCTGTAC
TTGAGCACCAAAAATACAATTCTGAAGAAGTATGATGGGCGTTTTAAGGATATTTTCCAA
GAAATTTATGAAAGYGAATACAAATCTCAATTTGATGCTGCTGGTATCTGGTATGAACAT
CGCTTGATTGATGATATGGTGGCCTTT?????????????????????????????????
????????????????????????????CTTGTTGGAGTTCTGCCCACTGCTAGTCCCGA
GGAAGCCTTCAAAGATGTAGCAGCAGCATTCCTCGTTGGCGCAATGCCAAGGAGAGAAGG
AATGGAGAGGAAGGATTTGCTTTCAGCCAATGTCCGCATTTTCAAAGAACAGGGCCAAGC
GTTGGACAAAGTTGCCCGTAAGGATGTCAAAGTGTTGGTCGTTGGCAACCCTGCAAACAC
[truncated: 2,050,724 more chars]
