# Supplementary material for: Ten genes and two topologies: an exploration of higher relationships in skipper butterflies (Hesperiidae)
Source: PeerJ. 2016 Dec 6;4:e2653. doi: 10.7717/peerj.2653 (PMC5144725; doi:10.7717/peerj.2653)
Supplement: Supplemental Information 13 — The definition of each sequence include the name of organism, the specimen voucher, gene name, sequence length and the starting position of codon. [file peerj-04-2653-s013.txt]

>lcl|[Organism=Gretna cylinda] [Specimen voucher=ADW560] arginine kinase (ArgKin) gene, partial cds [1..190][codon_start=1]
CCGWGCACATCAAGCTGCCTAAACTCGCAGCCGACAAGGCCAAGTTGGAAGAGGTGGCCGGCAAATACCA
CCTGCAGGTGCGCGGTACACGAGGAGAGCACACCGAGGCGGAGGGCGGTGTCTACGACATCTCGAACAAG
CGCCGTATGGGTCTCACCGAGTACGACGCCCTCAAGGAAATGTACGAAGG
>lcl|[Organism=Lindra brasus] [Specimen voucher=348ADW] arginine kinase (ArgKin) gene, partial cds [1..183][codon_start=2]
CATTAAGCTGCCGAAGCTGGCGGCCGACAAGGCCAAGTTGGAGGAGGTGGCCGCCAAGTACCACCTGCAG
GTGCGCGGCACYCGCGGCGAGCACACGGAGGCCGAGGGCGGCGTCTACGACATCTCCAACAAGCGCCGCA
NGGGCCTCACCGAGTACGATGCCGTCAAGGAGATGCACGACGG
>lcl|[Organism=Polytremis pellucida] [Specimen voucher=234ADW] arginine kinase (ArgKin) gene, partial cds [1..100][codon_start=1]
GCGGCGAGCACACAGAGGCAGAAGGCGGCGTCTACGACATTTCCAACAAGCGCCGCATGGGTCTCACTGA
GTACGACGCCGTCAAGGAGATGTATGACGG
>lcl|[Organism=Pyrgus communis] [Specimen voucher=2ADW] arginine kinase (ArgKin) gene, partial cds [1..170][codon_start=1]
AAGCTGGCGGCCGACAAGGCGAAGCTGGAGGAGGTGGCTTCCAAGTACCACCTGCAGGTGCGCGGCACCC
GCGGCGAGCACACCGAGGCCGAGGGCGGAGTCTACGACATCTCCNACAAGAGGCGCANGGGACTCACCGA
GTACGAGGCCCTCAAGGAGATGTACGACGG
>lcl|[Organism=Pyrgus malvae] [Specimen voucher=MM00034] CAD (CAD) gene, partial cds [1..178][codon_start=3]
TTGACTATTATAATAATCTTGARGATGTTAGTTGTGGTTCTATTATATATGAAATTTTAAAGAAAGCAAA
GCAGATAGGATTTTCTGATAAGCAAATTGCTGCAGCAATTAAAAGCACTGAATTAGCTGTAAGAAAACTA
AGAGAAGAGCTCAAAATCACTCCTTTTGTCAAACAAAT
>lcl|[Organism=Ceratrichia clara] [Specimen voucher=548ADW] GAPDH (GAPDH) gene, partial cds [1..145][codon_start=3]
TTCTTGGNNNNNNTRAGGACCAGGTGGTATCTTCTGACTTTATTGGAGACACTCACTCTTCCATCTTTGA
CGCARCAGCTGGTATCTCTCTGAATGACAATTTTGTAAAGTTGATCAGCTGGTATGACAATGAGTATGGT
TACTC
>lcl|[Organism=Noctuana haematospila] [Specimen voucher=UK30] GAPDH (GAPDH) gene, partial cds [1..195][codon_start=2]
AAAAATTAAGGAGGCTGCTGAAGGCCCAATGAAAGGCATTTTGGGATACACTGAAGACCAGGTTGTATCT
TCKGACTTCATTGGAGACACTCACTCCTCCATCTTTGACGCTGCAGCAGGTATCTCTTTGAACGACAACT
TTGTTAAGCTGATCAGCTGGTATGACAATGAGTATGGTTACTCCAGCCGAGTCAT
>lcl|[Organism=Cephrenes augiades] [Specimen voucher=121ADW] isocitrate dehydrogenase (IDH) gene, partial cds [1..164][codon_start=3]
GGAWATATCCTCKGTAYTTGAGCACTANNAACACGATKTTRAARAARTACSATGGTCGTTTCAAGGACAT
TTTCCAAGAAATTTATGACAGGGAGTATAAGACTCAATTTGATGCAGCTGGCATTTGGTAYGAACATCGC
TTGATTGATGATATGGTGGCCTTT
>lcl|[Organism=Mysoria ambigua] [Specimen voucher=AW138] isocitrate dehydrogenase (IDH) gene, partial cds [1..180][codon_start=1]
AAGTATGCCTTGGACAGAAAGTATCCATTATATTTGAGTACAAAGAACACTATTTTGAAAAAGTATGATG
GTCGTTTCAAGGACATTTTCCAAGAAATTTATGATAAGGAGTACAAGTCTCAATTTGAAGCTGCAGGCAT
TTGGTATGAACATCGCTTGATTGATGATATGGTGGCCTTT
>lcl|[Organism=Urbanus dorantes] [Specimen voucher=AW280] isocitrate dehydrogenase (IDH) gene, partial cds [1..169][codon_start=2]
GGATAGAAAGTATCCTCTGTACTTGAGTACTAAAAACACCATTCTGAAAAAGTATGATGGACGTTTCAAG
GATATTTTCCAAGAGATTTATGATAAGGAATACAAGTCTCAATTTGATGCTGCAGGCATTTGGTATGAGC
ATCGCTTGATTGATGATATGGTGGCCTTT
>lcl|[Organism=Amblyscirtes simius] [Specimen voucher=31ADW] ribosomal protein S2 (RpS2) gene, partial cds [1..153][codon_start=3]
GTACACGCTTCAAGGCGTTTGTGGCCATCGGAGATAACAATGGACACATTGGTCTCGGAGTCAAATGTAG
CAAGGAAGTCGCTACTGCGATCAGGGGAGCTATAATCCTCGCCAAGCTGTCWGTGCTTCCAGTTCGAAGA
GGCTACTGGGGTA
>lcl|[Organism=Carrhenes sp] [Specimen voucher=UK48] ribosomal protein S2 (RpS2) gene, partial cds [1..168][codon_start=3]
CGCGTGCCGGTCAGCGTACGCGTTTCAAGGCTTTCGTAGCTATTGGAGACAACAATGGGCATATTGGTCT
TGGAGTCAAGTGCAGCAAGGAAGTTGCTACAGCCATTAGAGGCGCTATCATTCTCGCCAAGCTGTCTGTA
CTTCCTGTCCGACGAGGTTACTGGGGTA
>lcl|[Organism=Chrysoplectrum perniciosus] [Specimen voucher=UK50] ribosomal protein S2 (RpS2) gene, partial cds [1..132][codon_start=3]
TGGCTATTGGTGATRACAACGGGCACATCGGTCTCGGAGTCAAGTGCAGCAAGGAAGTAGCGACTGCTAT
TCGTGGCGCCATCATTCTTGCCAAGCTGTCCGTACTTCCTGTTCGCAGAGGCTACTGGGGTR
>lcl|[Organism=Hesperilla ornata] [Specimen voucher=101ADW] ribosomal protein S2 (RpS2) gene, partial cds [1..73][codon_start=1]
GCTACTGCCATCAGGGGCGCCATCATCCTCGCCAAGTTGTCTGTACTCCCGGTCCGTCGAGGCTACTGGG
GTA
>lcl|[Organism=Hyalothyrus mimicus] [Specimen voucher=65ADW] ribosomal protein S2 (RpS2) gene, partial cds [1..169][codon_start=1]
ACGCGCGCCGGTCAGCGCACGCGTTTCAAGGCCTTTGTGGCCATCGGAGACAACAATGGGCACATTGGCT
TGGGCGTGAAATGCAGCAAGGAAGTAGCGACTGCTATTAGAGGCGCTATTATCCTCGCCAAGCTTTCTGT
ACTCCCAGTCCGCAGAGGCTACTGGGGTA
>lcl|[Organism=Polytremis pellucida] [Specimen voucher=234ADW] ribosomal protein S2 (RpS2) gene, partial cds [1..184][codon_start=1]
CCTGTCCAGAAACAAACGCGTGCCGGTCAACGAACACGCTTCAAGGCGTTTGTGGCCATAGGAGATAACA
ATGGGCACATCGGTCTCGGAGTGAAATGTAGCAAGGAAGTGGCTACTGCTATTAGAGGCGCTATTATTCT
TGCCAAACTGTCAGTACTTCCAGTYCGAAGAGGTTACTGGGGTA
>lcl|[Organism=Erionota thrax] [Specimen voucher=VC1] wingless (wgl) gene, partial cds [1..171][codon_start=1]
GTGTATCTTKWACYGTCGCCNGGTATCTGCGAAAAGAATCCTCGGCTTGGCATACCCGGTACACACGGGC
GAGCTTGCAACGACACGAGCATCGGTGTCGATGGCTGCGACCTCATGTGTTGCGGCCGCGGCTACAGAAC
CGACACAATGTTTGTAGTAGAACGGTGTAAT
